# Supplementary material for: Spatial Distribution of Tumor Cells in Clear Cell Renal Cell Carcinoma Is Associated with Metastasis and a Matrisome Gene Expression Signature
Source: Cancers (Basel). 2025 Jan 14;17(2):249. doi: 10.3390/cancers17020249 (PMC11763402; doi:10.3390/cancers17020249)
Supplement: Supplementary file 1 [file cancers-17-00249-s001.zip]

Archive with 8 entries (8 files):
- Supplementary Table_S5.xlsx
- Supplementary_Figure_S1.pdf
- Supplementary_Table_S1.xlsx
- Supplementary_Table_S2.xlsx
- Supplementary_Table_S3.xlsx
- Supplementary_Table_S4.xlsx
- Supplementary_Table_S6.xlsx
- Supplementary_Table_S7.csv
