# Supplementary material for: Spatial Distribution of Tumor Cells in Clear Cell Renal Cell Carcinoma Is Associated with Metastasis and a Matrisome Gene Expression Signature
Source: Cancers (Basel). 2025 Jan 14;17(2):249. doi: 10.3390/cancers17020249 (PMC11763402; doi:10.3390/cancers17020249)
Supplement: Supplementary file 1 [file cancers-17-00249-s001.zip › Supplementary Table_S5.xlsx]

## Sheet: Sheet1
ID	Name	SOURCE	p-value	FDR B&H	FDR B&Y	Bonferroni	Genes from Input	Genes in Annotation
M5889	NABA Matrisome	Canononical Pathways	1.176e-08	143900	0.0001106	1.439e-05	43	1026
M5884	NABA CORE Matrisome	Canononical Pathways	1.381e-05	0.007062	0.05428	0.01689	16	275
M39631	WP TAMOXIFEN METABOLISM	WikiPathways	1.945e-05	0.007062	0.05428	0.02379	5	21
M3008	NABA ECM GLYCOPROTEIN	Canononical Pathways	2.31e-05	0.007062	0.05428	2.825e-05	13	196
M13380	KEGG NEUROACTIVE LIGAND RECEPTOR INTERACTION	KEGG Pathways	4.783e-05	0.0117	0.08992	0.05849	15	272
