# Supplementary material for: Spatial Distribution of Tumor Cells in Clear Cell Renal Cell Carcinoma Is Associated with Metastasis and a Matrisome Gene Expression Signature
Source: Cancers (Basel). 2025 Jan 14;17(2):249. doi: 10.3390/cancers17020249 (PMC11763402; doi:10.3390/cancers17020249)
Supplement: Supplementary file 1 [file cancers-17-00249-s001.zip › Supplementary_Table_S1.xlsx]

## Sheet: Sheet1
TCGA_IDs	cBio_TCGA_IDs_Firehose_Legacy
TCGA-A3-3308	kirc_tcga:TCGA-A3-3308
TCGA-A3-3343	kirc_tcga:TCGA-A3-3343
TCGA-AK-3430	kirc_tcga:TCGA-AK-3430
TCGA-AK-3436	kirc_tcga:TCGA-AK-3436
TCGA-AK-3460	kirc_tcga:TCGA-AK-3460
TCGA-B0-4690	kirc_tcga:TCGA-B0-4690
TCGA-B0-4712	kirc_tcga:TCGA-B0-4712
TCGA-B0-4714	kirc_tcga:TCGA-B0-4714
TCGA-B0-4817	kirc_tcga:TCGA-B0-4817
TCGA-B0-4818	kirc_tcga:TCGA-B0-4818
TCGA-B0-4828	kirc_tcga:TCGA-B0-4828
TCGA-B0-4841	kirc_tcga:TCGA-B0-4841
TCGA-B0-4844	kirc_tcga:TCGA-B0-4844
TCGA-B0-4845	kirc_tcga:TCGA-B0-4845
TCGA-B0-4846	kirc_tcga:TCGA-B0-4846
TCGA-B0-5092	kirc_tcga:TCGA-B0-5092
TCGA-B0-5094	kirc_tcga:TCGA-B0-5094
TCGA-B0-5099	kirc_tcga:TCGA-B0-5099
TCGA-B0-5100	kirc_tcga:TCGA-B0-5100
TCGA-B0-5115	kirc_tcga:TCGA-B0-5115
TCGA-B0-5712	kirc_tcga:TCGA-B0-5712
TCGA-B2-5641	kirc_tcga:TCGA-B2-5641
TCGA-B4-5377	kirc_tcga:TCGA-B4-5377
TCGA-B8-4151	kirc_tcga:TCGA-B8-4151
TCGA-B8-4622	kirc_tcga:TCGA-B8-4622
TCGA-BP-4174	kirc_tcga:TCGA-BP-4174
TCGA-BP-4976	kirc_tcga:TCGA-BP-4976
TCGA-BP-4982	kirc_tcga:TCGA-BP-4982
TCGA-BP-5168	kirc_tcga:TCGA-BP-5168
TCGA-BP-5192	kirc_tcga:TCGA-BP-5192
TCGA-CJ-4644	kirc_tcga:TCGA-CJ-4644
TCGA-CJ-4868	kirc_tcga:TCGA-CJ-4868
TCGA-CJ-4875	kirc_tcga:TCGA-CJ-4875
TCGA-CJ-4885	kirc_tcga:TCGA-CJ-4885
TCGA-CJ-4887	kirc_tcga:TCGA-CJ-4887
TCGA-CJ-4904	kirc_tcga:TCGA-CJ-4904
TCGA-CZ-4857	kirc_tcga:TCGA-CZ-4857
TCGA-CZ-4864	kirc_tcga:TCGA-CZ-4864
TCGA-CZ-5456	kirc_tcga:TCGA-CZ-5456
TCGA-CZ-5460	kirc_tcga:TCGA-CZ-5460
TCGA-CZ-5462	kirc_tcga:TCGA-CZ-5462
TCGA-CZ-5464	kirc_tcga:TCGA-CZ-5464
TCGA-A3-3358	kirc_tcga:TCGA-A3-3358
TCGA-B0-4691	kirc_tcga:TCGA-B0-4691
TCGA-B0-4701	kirc_tcga:TCGA-B0-4701
TCGA-B0-4713	kirc_tcga:TCGA-B0-4713
TCGA-B0-4811	kirc_tcga:TCGA-B0-4811
TCGA-B0-4814	kirc_tcga:TCGA-B0-4814
TCGA-B0-4816	kirc_tcga:TCGA-B0-4816
TCGA-B0-4836	kirc_tcga:TCGA-B0-4836
TCGA-B0-4847	kirc_tcga:TCGA-B0-4847
TCGA-B0-5075	kirc_tcga:TCGA-B0-5075
TCGA-B0-5095	kirc_tcga:TCGA-B0-5095
TCGA-B0-5102	kirc_tcga:TCGA-B0-5102
TCGA-B8-4153	kirc_tcga:TCGA-B8-4153
TCGA-B8-5164	kirc_tcga:TCGA-B8-5164
TCGA-BP-4329	kirc_tcga:TCGA-BP-4329
TCGA-BP-4332	kirc_tcga:TCGA-BP-4332
TCGA-BP-4335	kirc_tcga:TCGA-BP-4335
TCGA-BP-4338	kirc_tcga:TCGA-BP-4338
TCGA-BP-4766	kirc_tcga:TCGA-BP-4766
TCGA-BP-4781	kirc_tcga:TCGA-BP-4781
TCGA-BP-4799	kirc_tcga:TCGA-BP-4799
TCGA-BP-4960	kirc_tcga:TCGA-BP-4960
TCGA-BP-4975	kirc_tcga:TCGA-BP-4975
TCGA-BP-5190	kirc_tcga:TCGA-BP-5190
TCGA-CJ-4873	kirc_tcga:TCGA-CJ-4873
TCGA-CJ-4882	kirc_tcga:TCGA-CJ-4882
TCGA-CJ-5678	kirc_tcga:TCGA-CJ-5678
TCGA-CZ-5454	kirc_tcga:TCGA-CZ-5454
TCGA-CZ-5987	kirc_tcga:TCGA-CZ-5987
TCGA-EU-5907	kirc_tcga:TCGA-EU-5907
