# Supplementary material for: Spatial Distribution of Tumor Cells in Clear Cell Renal Cell Carcinoma Is Associated with Metastasis and a Matrisome Gene Expression Signature
Source: Cancers (Basel). 2025 Jan 14;17(2):249. doi: 10.3390/cancers17020249 (PMC11763402; doi:10.3390/cancers17020249)
Supplement: Supplementary file 1 [file cancers-17-00249-s001.zip › Supplementary_Table_S2.xlsx]

## Sheet: Sheet1
sample	Group
TCGA-A3-3308	Group 1
TCGA-A3-3343	Group 1
TCGA-AK-3430	Group 1
TCGA-AK-3436	Group 1
TCGA-AK-3460	Group 1
TCGA-B0-4690	Group 1
TCGA-B0-4712	Group 1
TCGA-B0-4714	Group 1
TCGA-B0-4817	Group 1
TCGA-B0-4818	Group 1
TCGA-B0-4828	Group 1
TCGA-B0-4841	Group 1
TCGA-B0-4844	Group 1
TCGA-B0-4845	Group 1
TCGA-B0-4846	Group 1
TCGA-B0-5092	Group 1
TCGA-B0-5094	Group 1
TCGA-B0-5099	Group 1
TCGA-B0-5100	Group 1
TCGA-B0-5115	Group 1
TCGA-B0-5712	Group 1
TCGA-B2-5641	Group 1
TCGA-B4-5377	Group 1
TCGA-B8-4151	Group 1
TCGA-B8-4622	Group 1
TCGA-BP-4174	Group 1
TCGA-BP-4976	Group 1
TCGA-BP-4982	Group 1
TCGA-BP-5168	Group 1
TCGA-BP-5192	Group 1
TCGA-CJ-4644	Group 1
TCGA-CJ-4868	Group 1
TCGA-CJ-4875	Group 1
TCGA-CJ-4885	Group 1
TCGA-CJ-4887	Group 1
TCGA-CJ-4904	Group 1
TCGA-CZ-4857	Group 1
TCGA-CZ-4864	Group 1
TCGA-CZ-5456	Group 1
TCGA-CZ-5460	Group 1
TCGA-CZ-5462	Group 1
TCGA-CZ-5464	Group 1
TCGA-A3-3358	Group 2
TCGA-B0-4691	Group 2
TCGA-B0-4701	Group 2
TCGA-B0-4713	Group 2
TCGA-B0-4811	Group 2
TCGA-B0-4814	Group 2
TCGA-B0-4816	Group 2
TCGA-B0-4836	Group 2
TCGA-B0-4847	Group 2
TCGA-B0-5075	Group 2
TCGA-B0-5095	Group 2
TCGA-B0-5102	Group 2
TCGA-B8-4153	Group 2
TCGA-B8-5164	Group 2
TCGA-BP-4329	Group 2
TCGA-BP-4332	Group 2
TCGA-BP-4335	Group 2
TCGA-BP-4338	Group 2
TCGA-BP-4766	Group 2
TCGA-BP-4781	Group 2
TCGA-BP-4799	Group 2
TCGA-BP-4960	Group 2
TCGA-BP-4975	Group 2
TCGA-BP-5190	Group 2
TCGA-CJ-4873	Group 2
TCGA-CJ-4882	Group 2
TCGA-CJ-5678	Group 2
TCGA-CZ-5454	Group 2
TCGA-CZ-5987	Group 2
TCGA-EU-5907	Group 2
