# Supplementary material for: Spatial Distribution of Tumor Cells in Clear Cell Renal Cell Carcinoma Is Associated with Metastasis and a Matrisome Gene Expression Signature
Source: Cancers (Basel). 2025 Jan 14;17(2):249. doi: 10.3390/cancers17020249 (PMC11763402; doi:10.3390/cancers17020249)
Supplement: Supplementary file 1 [file cancers-17-00249-s001.zip › Supplementary_Table_S3.xlsx]

## Sheet: Sheet1
symbol	logFC	FDR	Delta	Cluster 1	Cluster 2	start	end	abs logFC
MTCO1P53	7.84698	1.69342e-24	728.561	92.8461	10956.8	126471705	126472403	7.84698
ATP2B3	7.7546	1.44386e-26	88.5296	11.4164	1659.53	153517676	153582939	7.7546
GREM2	7.30363	7.37262e-21	391.87	53.6542	5171.72	240489573	240612155	7.30363
AQP10	6.66261	7.12141e-21	40.2187	6.03647	397.974	154321090	154325325	6.66261
HRG	6.44566	2.01687e-18	109.955	17.0588	741.745	186660216	186678234	6.44566
BRINP3	6.33511	1.51877e-13	97.5644	15.4006	1581.08	190097658	190478404	6.33511
ARL14	6.21621	2.25766e-15	90.3287	14.5311	615.763	160677160	160678448	6.21621
VSTM2A	6.09155	1.29624e-21	19.1414	3.14228	117.363	54542325	54571080	6.09155
GATA4	6.04125	3.75612e-15	132.201	21.8831	585.803	11676959	11760002	6.04125
VWC2	5.96052	2.66914e-08	1918.3	321.835	12028.1	49773638	49921950	5.96052
RPL41P2	5.93021	8.90491e-24	1174.79	198.102	12900.4	28315651	28316059	5.93021
SCG3	5.78633	9.54718e-18	292.412	50.535	1280.76	51681492	51721026	5.78633
TNR	5.58588	5.78965e-11	914.817	163.773	5207.17	175315194	175743616	5.58588
CSMD3	5.55465	9.2889e-15	64.4159	11.5968	496.163	112222928	113436939	5.55465
NELL1	5.42949	2.21893e-11	119.454	22.001	517.95	20669551	21575686	5.42949
TUNAR	5.42749	3.31032e-09	1137	209.489	14289.3	95876392	95925663	5.42749
TSPAN8	5.41467	4.90745e-12	3468.21	640.521	52071.2	71125085	71441898	5.41467
TBX5	5.34277	1.21045e-11	218.782	40.9491	1280.22	114353911	114408442	5.34277
ANKRD40CL	5.28653	4.08307e-18	67.1853	12.7088	431.096	50761029	50767557	5.28653
MAGEC3	5.27108	2.0554e-10	194.322	36.8657	1151.92	141838316	141897832	5.27108
GLB1L3	5.22855	3.03895e-09	1524.79	291.627	12850.1	134274245	134319564	5.22855
CYP1A1	5.0485	1.19502e-14	26.5228	5.25361	225.211	74719542	74725536	5.0485
MOGAT2	4.97201	7.87274e-15	31.7726	6.39029	161.02	75717838	75732958	4.97201
FAM83E	4.80132	1.36458e-13	77.8344	16.211	338.664	48600810	48614854	4.80132
MT1H	4.76997	3.82206e-07	5969.74	1251.53	18974.4	56669814	56671129	4.76997
SNAP91	4.69262	3.94409e-13	48.027	10.2346	266.572	83552880	83709691	4.69262
TDRD12	4.63086	3.40895e-13	423.099	91.3651	1621.17	32719753	32829580	4.63086
SCNN1G	4.62846	1.43937e-05	13014.5	2811.84	16994.2	23182745	23216883	4.62846
ALDOB	4.55686	4.79679e-06	1.7379e+06	381382	7.16704e+06	101420560	101449664	4.55686
RALYL	4.52926	8.40818e-13	30.4016	6.71227	168.304	84182787	84921844	4.52926
PRSS3	4.48945	1.05524e-09	198.951	44.3151	537.955	33750679	33799231	4.48945
CACNA1B	4.48865	9.88356e-11	84.4152	18.8064	414.84	137877782	138124624	4.48865
LINC00648	4.46005	4.28428e-10	72.1205	16.1703	590.491	47764954	47795302	4.46005
SLC14A2	4.4588	1.01016e-14	119.502	26.8014	419.603	45212995	45683688	4.4588
POU4F1	4.42594	1.26239e-08	150.014	33.8943	980.084	78598362	78603552	4.42594
TCEAL2	4.40895	2.79703e-06	1492.68	338.557	6825.36	102125679	102140426	4.40895
PAX9	4.38447	8.64887e-14	259.49	59.184	1093.18	36657568	36679362	4.38447
MTND1P23	4.34787	0.000207253	123332	28366	464599	629062	629433	4.34787
LINC01606	4.34385	1.86812e-08	60.4706	13.921	184.79	57142659	57244793	4.34385
LHCGR	4.24357	3.93374e-12	33.6422	7.92781	109.347	48686774	48755730	4.24357
MUC5B	4.15485	3.00158e-11	546.827	131.612	1886.3	1223066	1262172	4.15485
DIO3	4.11354	8.09527e-10	179.597	43.66	694.949	101561351	101563452	4.11354
ZNF728	4.10055	3.93374e-12	32.835	8.00745	96.9751	22974883	23003176	4.10055
NR1I3	4.0283	4.11196e-17	492.323	122.216	1510.78	161229666	161238244	4.0283
PRG4	4.00231	7.46774e-14	390.103	97.4694	1225.34	186296279	186314567	4.00231
UGT1A8	3.99906	4.90334e-07	89.6326	22.4134	260.277	233617645	233773310	3.99906
SERPINC1	3.97193	9.56763e-12	246.711	62.1136	629.296	173903809	173917378	3.97193
PTGDR2	3.97031	3.87255e-15	559.817	141.001	1819.19	60850933	60855950	3.97031
TTR	3.96274	1.43182e-07	120.004	30.283	307.999	31557009	31598833	3.96274
KIRREL3	3.94796	8.32097e-06	1518.09	384.526	3353.56	126423358	127003460	3.94796
GRIK4	3.92144	3.68581e-09	2900.79	739.728	5238.8	120511746	120988906	3.92144
SLC22A7	3.91429	4.34745e-06	10479.4	2677.22	20869.8	43295694	43305538	3.91429
WNT7A	3.87461	4.76752e-11	42.2863	10.9137	106.341	13816258	13880071	3.87461
C3P1	3.85751	2.66369e-07	101.431	26.2945	286.323	10037803	10074135	3.85751
LOC124904701	3.82702	6.79952e-08	86.9089	22.7092	250.92	35090930	35113664	3.82702
MTCO1P40	3.82458	3.52412e-05	48253.6	12616.7	194356	53105734	53106358	3.82458
FBN3	3.81941	9.26806e-08	133.083	34.844	386.415	8065402	8149592	3.81941
OLFM4	3.79871	4.28359e-05	280.81	73.9225	1383.98	53028813	53052057	3.79871
TMEM132C	3.77055	7.72197e-06	368.381	97.6993	987.223	128267403	128707915	3.77055
LOC101929657	3.74972	1.2179e-11	144.995	38.6682	360.726	52128891	52132723	3.74972
LINC02308	3.72519	4.51764e-07	34.9834	9.39102	172.474	81441987	81450371	3.72519
CYP4F2	3.63979	0.000253289	3060.36	840.807	6061.76	15878023	15898077	3.63979
NKAIN3	3.61132	4.51187e-06	288.041	79.7604	1240.85	62248591	63014000	3.61132
SLC4A9	3.58432	1.44405e-09	87.0024	24.273	205.088	140360194	140375141	3.58432
SCRT1	3.55866	5.29722e-10	28.5115	8.01187	39.8459	144330565	144336482	3.55866
KCNK17	3.54699	0.000193352	4710.06	1327.9	6199.28	39299001	39314461	3.54699
TAC1	3.54598	6.79952e-08	28.8935	8.14822	59.5816	97732084	97740472	3.54598
GPR88	3.54106	6.48173e-14	253.694	71.6436	903.843	100538139	100542021	3.54106
CR2	3.53089	4.02559e-05	391.486	110.875	925.725	207454230	207489895	3.53089
MS4A10	3.52189	6.00281e-05	126.275	35.8544	311.148	60785333	60801305	3.52189
CHAT	3.51615	3.79892e-05	146.058	41.5391	332.276	49609095	49667942	3.51615
MTND4P24	3.50064	1.63069e-08	337.075	96.2896	810.637	126472885	126473281	3.50064
LINC01695	3.45372	6.1632e-09	91.4721	26.4851	197.57	28116094	28228667	3.45372
COCH	3.42999	4.58205e-08	376.045	109.634	744.993	30874514	30895065	3.42999
TRIML2	3.41738	6.79952e-08	37.2055	10.8872	84.5496	188091273	188109603	3.41738
TNNT3	3.4053	6.24885e-08	365.778	107.415	1557.03	1919703	1938706	3.4053
CUX2	3.32748	2.3038e-10	133.923	40.2476	304.809	111034165	111350554	3.32748
PLA2G2A	3.31261	0.000556199	555.667	167.743	1492.74	19975431	19980416	3.31261
TRPC7	3.29864	1.15032e-06	717.049	217.377	1260.97	136212745	136365545	3.29864
LINC01151	3.2856	1.02426e-05	206.303	62.7901	426.416	122485194	122733804	3.2856
FGL1	3.25036	5.14142e-06	71.432	21.9766	88.3953	17864380	17910365	3.25036
EFCAB8	3.23385	3.1272e-08	104.574	32.3373	244.861	32858923	32961609	3.23385
SCNN1B	3.2173	0.000297199	9557.32	2970.6	14356	23278231	23381294	3.2173
CIDEA	3.21276	1.90502e-07	13.2687	4.13	30.6053	12254361	12277595	3.21276
PROX1-AS1	3.2092	1.63698e-06	27.41	8.54106	58.5566	213817751	213988508	3.2092
VWDE	3.20025	5.66359e-06	360.755	112.727	944.429	12330885	12403941	3.20025
LINC02718	3.17858	8.09527e-10	67.8447	21.3444	134.595	23154683	23203161	3.17858
PSCA	3.16589	6.27496e-08	63.467	20.0472	235.301	142670308	142682725	3.16589
LINC01115	3.15873	1.59926e-08	21.2172	6.71702	47.7595	779840	868608	3.15873
DIO3OS	3.14374	4.2489e-05	1462.32	465.155	3088.42	101552221	101560431	3.14374
LOC105375166	3.13705	4.48063e-06	43.7078	13.9328	82.883	15667947	15681980	3.13705
EPIC1	3.10748	2.16638e-05	98.8691	31.8164	210.835	47630827	48023004	3.10748
SVOP	3.09416	0.000253289	305.4	98.7019	414.053	108907741	109021068	3.09416
TCF23	3.09314	1.04808e-06	106.77	34.5182	224.409	27149004	27156974	3.09314
CAMKV	3.08874	4.65334e-07	21.1092	6.83425	35.1824	49857988	49869935	3.08874
CYP2C9	3.07945	0.000150027	2833.52	920.14	5397.18	94938658	94990091	3.07945
KASH5	3.06243	6.83733e-06	51.4266	16.7927	99.9543	49388219	49417990	3.06243
TRPV5	3.04014	8.47266e-08	25.7033	8.45466	48.2239	142908101	142933746	3.04014
MT1G	3.02802	0.00157377	114166	37703.3	178913	56666730	56668065	3.02802
LOC574538	3.01926	0.00068891	2611.84	865.057	8080.38	137411	149169	3.01926
DLGAP1	2.9949	6.90445e-06	889.377	296.964	2190.56	3496032	4455307	2.9949
ANKRD2	2.99021	2.65322e-05	760.594	254.361	2363.12	97572499	97583884	2.99021
HR	2.98101	4.72422e-06	3169.12	1063.1	6927.77	22114419	22133384	2.98101
TSGA10IP	2.97967	5.01874e-09	54.2436	18.2046	103.749	65945445	65959963	2.97967
HS3ST5	2.9487	7.74659e-09	13.9408	4.72776	44.4649	114055586	114343045	2.9487
RBPJL	2.93826	0.000187167	68.9931	23.4809	152.347	45306840	45317824	2.93826
SYT10	2.93546	9.27581e-05	65.283	22.2395	195.854	33374238	33439819	2.93546
SCUBE1	2.92474	2.59981e-07	3625.08	1239.46	6749.98	43197280	43343372	2.92474
ART1	2.91931	1.00855e-07	27.3133	9.3561	46.0295	3645128	3664416	2.91931
DPT	2.91826	9.90104e-05	327.787	112.323	741.762	168695468	168729206	2.91826
LOC124903925	2.9054	0.0024621	88.5817	30.4886	199.52	9805443	9811047	2.9054
CYP24A1	2.89467	0.00286414	28041	9687.14	82047.6	54153446	54173986	2.89467
TCEAL5	2.88902	0.00347787	125.771	43.5342	270.275	103273691	103276750	2.88902
MAPK8IP2	2.88828	1.0372e-05	3094.23	1071.3	4919.93	50600793	50613981	2.88828
SLC1A6	2.88798	6.02368e-05	47.0572	16.2941	91.6937	14950034	15022990	2.88798
MYH1	2.88031	0.00111318	128.017	44.4455	395.601	10492307	10518542	2.88031
GUCA2B	2.87786	0.0016472	2925.27	1016.47	5190.38	42153410	42155820	2.87786
DPYSL5	2.86862	0.000786762	112.731	39.2979	407.199	26847747	26950351	2.86862
CERS1	2.86321	1.59074e-05	203.475	71.0653	456.258	18868545	18896727	2.86321
NOS1	2.85801	2.56285e-06	449.512	157.281	788.942	117208142	117452170	2.85801
ZFHX4-AS1	2.83963	0.00068891	52.8164	18.5998	109.539	76491200	76683308	2.83963
GPR15	2.82495	0.00163537	826.494	292.569	3277.08	98531978	98534681	2.82495
LINC01224	2.80939	1.05217e-05	65.7007	23.3861	107.463	23399233	23416075	2.80939
CDH18	2.80413	1.35903e-05	17.8287	6.35804	29.9366	19471296	20575873	2.80413
HAS1	2.79739	5.36393e-07	63.8561	22.827	140.422	51713112	51723991	2.79739
PCDHA5	2.79185	4.48063e-06	531.565	190.399	812.398	140821604	141012347	2.79185
LOC101929124	2.783	0.000171975	49.9635	17.9531	92.8693	22520995	22527949	2.783
CHRNB2	2.7814	9.51427e-06	279.755	100.581	373.447	154567778	154580013	2.7814
CKM	2.76887	2.07371e-07	74.9627	27.0734	139.134	45306413	45322875	2.76887
SLC13A2	2.74928	0.00331074	980.179	356.522	1722	28473293	28497781	2.74928
ARHGAP26-AS1	2.74674	5.25661e-07	49.01	17.843	87.8725	142859604	142868922	2.74674
KRT20	2.73589	8.25862e-07	14.1722	5.18009	33.1419	40875889	40885242	2.73589
KIAA1549L	2.73497	8.8747e-08	569.023	208.055	1037.98	33376108	33674102	2.73497
STON1-GTF2A1L	2.70927	0.000182238	69.0655	25.4923	186.79	48529925	48776517	2.70927
KIRREL2	2.70815	4.50268e-06	51.225	18.9151	95.2836	35855861	35867136	2.70815
ADAMTS20	2.70533	0.000673353	183.267	67.7429	247.473	43353866	43552203	2.70533
LILRP2	2.69571	0.000103067	62.3415	23.1262	102.129	54707916	54713453	2.69571
ATCAY	2.69402	0.00012194	69.0289	25.623	128.213	3879864	3928082	2.69402
MUSK	2.68893	3.23834e-06	24.714	9.19101	46.2469	110668779	110806558	2.68893
ASB4	2.68052	0.00703705	963.048	359.276	1551.73	95478444	95540233	2.68052
GPX2	2.67994	2.34437e-07	372.44	138.973	558.862	64939152	64942905	2.67994
LINC01614	2.67839	8.04718e-06	231.08	86.2759	528.869	215718043	215719424	2.67839
ADRA1D	2.64759	4.56871e-08	52.526	19.8392	117.084	4220630	4249287	2.64759
WNT7B	2.63904	5.76011e-05	148.119	56.1262	241.482	45920366	45977162	2.63904
CNGB1	2.63866	0.000301983	66.0292	25.0238	124.523	57882340	57971128	2.63866
SLC7A13	2.63639	0.00297232	105.274	39.9311	130.225	86214063	86321146	2.63639
LINC01531	2.6249	8.95505e-05	43.6742	16.6384	76.7718	35399511	35419385	2.6249
OR13A1	2.62352	3.24237e-05	62.3021	23.7475	111.462	45302298	45315608	2.62352
LINC01711	2.59938	0.00404506	169.128	65.0647	378.798	58634772	58635738	2.59938
AADAC	2.59353	6.11825e-07	13.9576	5.38171	21.8563	151814073	151828488	2.59353
SLC5A5	2.58827	0.000152154	100.3	38.7517	193.818	17871945	17895174	2.58827
TBX4	2.58099	3.80266e-08	57.6282	22.3279	117.094	61452404	61485110	2.58099
SYT1	2.57985	1.60422e-05	722.122	279.909	995.738	78863993	79452008	2.57985
ACTL8	2.56188	0.00356086	33.1085	12.9235	61.8592	17755333	17827063	2.56188
NLRP7	2.55939	5.19576e-05	91.9145	35.9127	170.255	54923509	54966312	2.55939
LMOD3	2.55853	5.29722e-10	366.99	143.438	401.016	69106065	69123032	2.55853
TMC3	2.5556	1.0342e-05	32.1642	12.5858	59.2356	81331088	81374213	2.5556
TNFSF18	2.53691	5.65272e-06	619.13	244.049	1287.88	173039960	173050963	2.53691
ADGRA3P1	2.53183	0.000689571	827.542	326.855	2173.78	12073232	12076654	2.53183
F2RL2	2.52194	3.0561e-05	1627.79	645.455	3321.33	76615482	76623413	2.52194
DNAH2	2.51676	8.73179e-05	540.539	214.776	948.911	7717354	7833744	2.51676
SULT2A1	2.51428	9.41668e-05	17.6324	7.01291	22.636	47870467	47886315	2.51428
CADM2	2.50842	0.000174539	40.1694	16.0138	170.565	84958989	86074429	2.50842
ZNF475	2.50226	0.000595387	44.5315	17.7965	111.658	122129622	122183949	2.50226
FOXN1	2.49791	7.48152e-06	23.7508	9.50826	37.4545	28506243	28538900	2.49791
CCND2-AS1	2.49579	2.21177e-05	168.901	67.6745	318.224	4247981	4276252	2.49579
GLRA2	2.49229	9.5603e-05	38.2172	15.3342	124.3	14529298	14731812	2.49229
APOA1	2.49215	0.00196833	300.692	120.656	323.86	116835751	116837622	2.49215
PNOC	2.48885	1.59677e-05	216.932	87.1617	266.209	28316986	28343355	2.48885
ANTXRL	2.47951	9.43859e-06	6.46862	2.60883	9.8416	46286345	46330207	2.47951
ACTN3	2.4795	1.23557e-05	39.7057	16.0136	70.6112	66546395	66563334	2.4795
MYH16	2.47653	2.65322e-05	139.74	56.4258	253.892	99238829	99311130	2.47653
IL20RA	2.47163	0.00186496	179.858	72.7691	297.862	136999971	137045180	2.47163
FIBCD1	2.46462	0.0094413	2999.86	1217.17	5144.48	130902438	130939286	2.46462
DIRC3-AS1	2.45119	2.56285e-06	82.6126	33.7031	174.236	217261699	217336120	2.45119
PKMP5	2.4295	1.04164e-06	38.8453	15.989	64.106	5972412	5974012	2.4295
NCAN	2.42946	0.000129868	33.1652	13.6513	56.1696	19211958	19252233	2.42946
TMEFF2	2.42209	0.000239785	38.3172	15.8199	102.229	191949043	192194933	2.42209
LINC01819	2.41517	0.00160342	90.8444	37.614	230.525	43027823	43040662	2.41517
ACSM6	2.41475	0.000174539	48.5805	20.1182	71.1781	95194200	95228928	2.41475
SERPINB2	2.41236	3.27118e-05	17.4015	7.21347	33.7587	63871692	63903888	2.41236
OR3A2	2.41095	5.66359e-06	36.2623	15.0407	91.0186	3276942	3386317	2.41095
LINC02055	2.4011	0.000612078	50.0034	20.8252	78.9416	135859369	137092183	2.4011
GDF10	2.40055	0.00060356	136.519	56.8699	285.095	47300197	47313577	2.40055
NKAIN4	2.38034	0.00848552	24245.8	10185.8	37361.9	63240784	63272694	2.38034
DNAI2	2.37652	4.2489e-05	50.83	21.3884	84.8973	74274234	74314884	2.37652
LOC105374511	2.36995	0.00734316	28.8855	12.1882	49.2367	19455418	19938448	2.36995
BASP1-AS1	2.34366	0.000493657	66.7197	28.4682	121.679	17089296	17217047	2.34366
PPP1R26P1	2.34349	2.12208e-05	53.1847	22.6946	84.0016	48316863	48320475	2.34349
GRID2	2.33419	0.000559664	37.3067	15.9827	99.0428	92303966	93810157	2.33419
ARHGEF4	2.33229	0.00145885	391.52	167.869	809.915	130836914	131047263	2.33229
NPIPB2	2.32918	0.00231438	1974.75	847.831	3356.37	11927259	11976643	2.32918
GFRA3	2.3239	0.0077113	171.469	73.7849	242.958	138252380	138274621	2.3239
RPS2P45	2.32086	0.000225084	43.5839	18.7792	76.1579	69033675	69036042	2.32086
ST6GAL2	2.32023	0.00335813	6757.27	2912.33	8561.97	106801600	106887108	2.32023
LRRC25	2.3127	4.87629e-06	57461.3	24846	82935.5	18391137	18397622	2.3127
C1QTNF3	2.30922	0.00152461	36709.9	15897.1	59297.1	34017858	34043213	2.30922
MAP3K19	2.28298	0.000400254	48.6708	21.319	81.0404	134964485	135047468	2.28298
GRIN1	2.27233	0.000495789	39.5739	17.4156	99.8459	137139154	137168756	2.27233
FMN2	2.26975	0.000449975	53.3156	23.4897	102.261	240014348	240475187	2.26975
GCSHP5	2.26761	3.88617e-06	25.5971	11.2881	53.1649	168055901	168056422	2.26761
FCER2	2.26683	1.29164e-05	95.5431	42.1484	160.361	7688758	7702146	2.26683
HRG-AS1	2.26553	0.00139305	69.2389	30.5619	111.581	186579476	186772986	2.26553
PLEKHG4B	2.26529	0.00220285	2861.05	1262.99	6916.6	92151	189972	2.26529
PRDM8	2.26106	1.34842e-05	2948	1303.81	4536.02	80183879	80204329	2.26106
GGTLC2	2.2481	1.44853e-05	33.3751	14.846	96.6388	22644475	22647903	2.2481
PRKCG	2.24433	0.0013653	34.0929	15.1907	59.4759	53879190	53907652	2.24433
CRX	2.24166	0.00800755	67.4218	30.0767	129.515	47819779	47843330	2.24166
LINC00642	2.24114	3.00254e-05	16.2323	7.24291	28.8572	90453571	90490763	2.24114
SERPIND1	2.23121	0.000348762	112.22	50.2958	126.835	20774113	20787720	2.23121
ECEL1	2.23093	0.00618099	268.67	120.429	463.066	232479827	232487834	2.23093
KCNMB2-AS1	2.22156	2.61548e-05	86.3801	38.8826	168.948	178526505	178937352	2.22156
TPRXL	2.21866	0.000284812	25.0408	11.2865	38.8526	13937273	14082811	2.21866
VANGL2	2.21724	0.000141241	10881.7	4907.75	17969.7	160400564	160428670	2.21724
CLCN1	2.21027	8.04718e-06	50.7191	22.947	78.5089	143316111	143352083	2.21027
SEZ6	2.20871	0.000142926	45.2174	20.4723	78.1458	28954901	29006440	2.20871
ASIC1	2.20761	0.000204635	620.572	281.106	1113.2	50057548	50083611	2.20761
FBXW12	2.20761	0.000253289	33.5349	15.1906	57.5896	48372219	48401259	2.20761
NAT2	2.19565	0.00649669	156.596	71.3213	255.419	18391282	18401218	2.19565
TSKS	2.18812	9.90104e-05	83.4571	38.1409	140.396	49739753	49763306	2.18812
CLSTN2	2.18516	0.000142926	6433.79	2944.31	10316.7	139935185	140577397	2.18516
CAPN8	2.18236	0.00116279	159.108	72.9063	251.963	223538007	223665723	2.18236
FEZF1-AS1	2.17312	0.00806925	32.7582	15.0743	55.8359	122303658	122310119	2.17312
ERVFRD-1	2.16813	1.46675e-05	93.3723	43.0659	149.231	11102489	11111725	2.16813
LINC01929	2.14642	0.00250854	932.826	434.597	1433.3	55105904	55124306	2.14642
DDR2	2.13771	4.39887e-05	103219	48284.8	152123	162631373	162787405	2.13771
BZW1P2	2.13342	5.21098e-05	139.464	65.3713	271.486	116645902	116646727	2.13342
CLEC17A	2.13265	0.000495789	441.434	206.989	1105.62	14583084	14612035	2.13265
MTND4P23	2.12956	0.000258447	31.9575	15.0066	64.5827	201213298	201214660	2.12956
STRIP2	2.12383	0.00355385	5208.2	2452.27	6707.51	129434432	129488399	2.12383
OTUD4P1	2.11609	4.8367e-05	28.8239	13.6213	40.422	3839459	3842525	2.11609
ANKRD34B	2.11065	0.00623408	31.0782	14.7244	44.7807	80556755	80570280	2.11065
GSDMC	2.10559	0.00410799	40.6811	19.3206	62.6703	129748196	129786624	2.10559
LINC00976	2.09988	0.00180805	186.918	89.014	303.984	128634199	129683770	2.09988
TRIM67	2.09303	8.78407e-05	30.5567	14.5992	50.7496	231162112	231221556	2.09303
VWA5B1	2.07556	0.00180805	36.7938	17.7272	66.3724	20290919	20354894	2.07556
PWRN3	2.05521	0.00853972	89.3346	43.4673	144.278	24101827	24823365	2.05521
VWA3B	2.04551	0.00191705	55.6865	27.2238	95.5233	98087116	98313299	2.04551
LGI1	2.0454	0.00677026	52.8981	25.8619	83.6642	93757840	93806272	2.0454
NPBWR1	2.04218	0.00658204	32.9164	16.1182	41.4312	52939182	52943734	2.04218
HAND2-AS1	2.03694	0.00402158	28.7036	14.0916	44.3537	173527270	173659696	2.03694
NIBAN3	2.03181	0.000225084	317.531	156.28	555.323	17523301	17553839	2.03181
DNAH3	2.0244	0.000823959	282.744	139.668	406.819	20933111	21159441	2.0244
LOC101928882	2.02382	0.000834543	19.4817	9.62621	34.4228	180707589	180871005	2.02382
GRM7	2.01475	0.00111318	23.2105	11.5203	35.37	6770001	7741533	2.01475
SLC8A1-AS1	2.01292	0.000133883	100.932	50.1419	159.284	39786453	40255209	2.01292
HS6ST2	2.00306	0.00117099	67.2715	33.5844	76.7379	132626016	132961395	2.00306
ALOXE3	2.00197	0.00109553	41.233	20.5962	54.2146	8095900	8119047	2.00197
PROX1	2.00155	0.00324876	1287.57	643.289	1730.67	213983181	214041510	2.00155
NT5DC4	2.00022	0.00387318	37.543	18.7694	61.5721	112721486	112742879	2.00022
LINC01659	1.99312	0.00361902	48.9047	24.5368	109.651	23433564	23435071	1.99312
PAX5	1.99254	0.00407355	278.027	139.533	446.584	36833269	37034268	1.99254
SLC2A7	1.99164	8.90052e-05	48.1666	24.1843	79.2854	9003300	9026345	1.99164
TMC5	1.98776	0.00726681	376.255	189.286	474.4	19410496	19499113	1.98776
ADRA2A	1.98124	0.00161877	2963.34	1495.7	4650.85	111077029	111080907	1.98124
SLC8A3	1.97837	0.009709	124.694	63.0284	254.513	70044215	70189070	1.97837
NRK	1.97736	0.0070922	249.189	126.021	619.109	105822539	105958610	1.97736
A2ML1	1.96157	0.00582611	97.0044	49.4525	158.723	8822621	8887001	1.96157
LINC02542	1.95906	0.00662897	419.986	214.381	723.851	81844602	82169391	1.95906
ABCB10P1	1.95155	0.00149395	20.6378	10.5751	33.5251	23179869	23182049	1.95155
LINC01736	1.95051	0.000348762	90.8003	46.5521	234.113	230002372	230007195	1.95051
BMPER	1.95004	0.000631533	1031.82	529.128	1516.29	33904308	34156427	1.95004
DISP2	1.9406	0.000281383	1359.01	700.305	1511.35	40358219	40378621	1.9406
LINC01446	1.92897	0.00962443	15.9021	8.24382	23.1547	53655508	53811952	1.92897
MARK2P9	1.91945	0.000810981	34.4429	17.9442	54.7993	92418667	92420875	1.91945
INHBC	1.91923	0.00237828	390.424	203.427	639.027	57434784	57452062	1.91923
H2AC11	1.90938	0.00736697	1217.29	637.528	2211.11	27133042	27135291	1.90938
DNAH17-AS1	1.90615	0.00202911	17.6823	9.27643	27.1614	78484882	78503056	1.90615
FGF14	1.90334	0.00123619	2461.5	1293.26	4481.08	101710804	102402457	1.90334
PTPN11P3	1.90304	0.00808561	44.1788	23.2149	51.3358	137705423	137707201	1.90304
OR10A2	1.90146	0.0011986	30.8384	16.2183	51.9783	6863057	6874717	1.90146
TP53AIP1	1.90117	0.00491332	52.3702	27.5462	77.7534	128934731	128943399	1.90117
PLCD4	1.89297	0.00355385	503.822	266.154	859.734	218607855	218637184	1.89297
COL20A1	1.89005	0.0078089	60.305	31.9065	139.095	63293186	63334851	1.89005
HAS2	1.88982	0.00404506	713.116	377.347	1098.98	121612116	121641440	1.88982
TSPAN11	1.88718	0.000903318	4537.23	2404.24	7711.48	30926428	30996602	1.88718
AGXT	1.87512	0.000829691	1132.24	603.821	1794.41	240868824	240880502	1.87512
SYNPO2L	1.86326	0.000733649	55.9563	30.0314	87.5423	73644881	73663803	1.86326
LINC00578	1.85608	0.000830458	415.772	224.005	715.845	177441910	177767379	1.85608
MEDAG	1.84857	0.000334772	12696.1	6868.05	19175.8	30906271	30925572	1.84857
DIRAS3	1.8461	0.00662897	2201.68	1192.61	4502.56	68045886	68051631	1.8461
CCDC181	1.83733	2.59993e-05	295.179	160.657	548.264	169394870	169460669	1.83733
LOC440700	1.83557	0.00137099	36.1714	19.7058	57.7448	165698750	165709968	1.83557
PDE6A	1.8309	0.00892399	89.7576	49.0237	131.089	149857953	149944793	1.8309
GPD1	1.82765	0.00474395	250738	137191	351842	50103982	50111313	1.82765
PCDHB17P	1.82603	0.00876071	220.098	120.533	527.215	141155996	141159061	1.82603
LINC01702	1.82295	0.00279023	59.7728	32.7891	97.6683	67522299	67532612	1.82295
FAM221B	1.81136	0.00639576	29.58	16.3303	44.5417	35816391	35828747	1.81136
MYPN	1.8049	0.00736697	53.1993	29.4749	75.7347	68106117	68212017	1.8049
RPLP0P2	1.80444	0.000905104	116.107	64.3454	166.538	61615036	61639449	1.80444
RPL17P39	1.80349	4.87629e-06	180.503	100.085	337.362	71341158	71341712	1.80349
HNRNPA1P54	1.80166	0.00482546	68.2298	37.8705	102.326	179447602	179457315	1.80166
SSTR3	1.80131	0.00288289	38.0854	21.1432	55.2981	37204237	37212477	1.80131
FSD2	1.78755	0.00162563	73.7379	41.2508	111.392	82755362	82806070	1.78755
PSG9	1.78587	0.00604587	4.59583	2.57343	7.91488	43211791	43269530	1.78587
CHCT1	1.78259	0.00279023	55.8134	31.3103	82.2186	60392429	60431426	1.78259
LINC02208	1.782	0.0025972	40.3505	22.6434	65.8178	118000253	118562199	1.782
RPS2P35	1.77172	0.00159008	35.3426	19.9481	46.2256	100116755	100117651	1.77172
CHRNA3	1.75368	0.00388218	28.4058	16.1978	37.5271	78593052	78621295	1.75368
GDAP1L1	1.74407	0.00421764	39.5105	22.6542	62.8097	44247099	44280947	1.74407
SLIT2	1.73765	0.0029731	9679.28	5570.32	14348.6	20251905	20620561	1.73765
GPR37L1	1.73313	0.00162563	186.53	107.626	252.978	202122917	202133592	1.73313
CLDN11	1.72924	0.00345032	824.769	476.954	1407.82	170418868	170454733	1.72924
RABGAP1L-DT	1.72579	3.40566e-05	70.1431	40.6441	106.662	174110268	174160165	1.72579
RPL12P4	1.71896	0.000507164	180.685	105.113	342.093	55074644	55075140	1.71896
SLC26A3	1.71471	0.000381539	20.8386	12.1528	32.7738	107765467	107803225	1.71471
CHST1	1.70763	0.00845128	20033.1	11731.5	30064.5	45647689	45665622	1.70763
F12	1.68971	0.00629878	3120.69	1846.88	4090.26	177402141	177409564	1.68971
TCL1A	1.68566	0.00892543	95.4682	56.6355	138.736	95709947	95714196	1.68566
RPL29P4	1.68377	0.00668907	6874.51	4082.81	9712.36	117998975	117999448	1.68377
RPL7AP70	1.67321	8.04718e-06	228.538	136.586	456.428	19792294	19793094	1.67321
PRRX1	1.66573	0.00643157	14805.3	8888.2	24755.5	170662728	170739421	1.66573
GOLT1A	1.65724	0.00174833	6521.49	3935.14	9423.74	204198163	204213988	1.65724
TSPAN33	1.65122	1.23557e-05	204925	124105	311081	129144707	129169699	1.65122
CELF4	1.64049	0.00639576	686.883	418.705	817.728	37243040	37565827	1.64049
CLVS1	1.63622	9.11045e-05	32.5658	19.9031	57.9454	61057158	61501645	1.63622
NIPAL4-DT	1.61603	0.00649619	16.9772	10.5055	28.695	157363382	157365501	1.61603
PCDHB15	1.61178	0.00301172	12735.6	7901.55	25561	141245395	141249365	1.61178
SDK2	1.59407	0.00602429	924.983	580.265	1500.21	73334384	73644445	1.59407
NPAS3	1.57678	0.00347787	956.538	606.642	1737.79	32934396	33804176	1.57678
SYP	1.55382	0.00127603	1548.07	996.296	1681.88	49187815	49200199	1.55382
ASGR2	1.53697	0.00280907	1228.8	799.492	1758.79	7101322	7115700	1.53697
LINC02037	1.53178	0.00568748	21.6435	14.1297	31.5005	194247638	194260720	1.53178
RFX1	1.5113	7.00079e-05	36650.2	24250.8	51683.3	13961530	14007039	1.5113
HIPK4	1.50938	0.002009	54.0808	35.8298	78.9994	40379271	40390181	1.50938
ETF1P2	1.50393	0.00571475	10.9585	7.28655	18.2621	151501878	151503463	1.50393
LOC100131496	1.49795	0.00641659	57.2445	38.2153	145.707	47318502	47320754	1.49795
GORAB-AS1	1.47302	0.00143846	60.742	41.2363	98.2345	170460453	170532647	1.47302
KCNH1	1.46777	0.00237828	43.4749	29.6197	65.8961	210676823	211134165	1.46777
WNT11	1.44998	0.008024	118.395	81.6534	201.374	76186325	76210736	1.44998
NLRP12	1.38719	0.00848552	475.499	342.778	941.688	53793741	53824394	1.38719
DMD	1.35585	0.00700244	45125.7	33282.2	67661.6	31097677	33339441	1.35585
MTCO1P12	1.31693	0.00726681	732501	556217	1.16801e+06	631074	632616	1.31693
TENM2-AS1	1.31586	0.00481561	399.684	303.745	638.463	168229583	168269415	1.31586
RBPMS2	1.21135	0.00892543	15057.3	12430.2	24293.9	64739891	64775589	1.21135
FAM120AOS	1.1947	0.000449975	186220	155872	368840	93431441	93453581	1.1947
HIF3A	-2.3823	0.00147373	-22265.4	9346.17	2160.43	46297042	46343433	2.3823
PPIAP29	-2.40786	0.00796062	-3165.04	1314.46	205.857	24976419	24976982	2.40786
RPS3AP25	-2.42042	0.00846642	-225.839	93.3057	18.9883	94695027	94695819	2.42042
ADGRG3	-2.68732	0.00974068	-4537.66	1688.54	269.254	57668277	57689378	2.68732
SULT1E1	-2.71763	0.00109516	-109.518	40.2991	6.61779	69841212	69860145	2.71763
PCDHGA11	-2.92237	0.00823305	-20398.2	6980.05	634.995	141421047	141512975	2.92237
CTXN2-AS1	-2.9402	0.00559607	-86.3108	29.3554	5.01497	48187121	48191691	2.9402
FCGR3B	-3.02223	0.00991586	-28460.7	9417.12	1450.31	161623196	161631963	3.02223
PLIN1	-3.15901	0.000591307	-13878.3	4393.25	600.919	89664367	89679427	3.15901
LINC01615	-3.25846	0.00810926	-5965.92	1830.9	254.049	169157162	169162992	3.25846
KLF1	-3.29819	0.00663888	-413.785	125.458	13.7377	12884422	12887201	3.29819
IVL	-3.31349	0.00554125	-147.392	44.4824	3.27499	152908546	152911886	3.31349
CBLN2	-3.40728	0.000792833	-544.861	159.911	11.9854	72536680	72638521	3.40728
DMBX1	-3.40802	0.00911449	-277.076	81.3012	8.30114	46489836	46516216	3.40802
LOC105373352	-3.43252	0.00123619	-116.08	33.8176	3.48751	558153	578145	3.43252
SPINK13	-3.46601	0.00615026	-49675	14332	1389.91	148268180	148286255	3.46601
LINC03059	-3.51512	0.00068891	-151.246	43.0273	3.51455	57066260	57112660	3.51512
IFIT1B	-3.5657	0.000706965	-242.867	68.1121	6.30704	89378056	89385205	3.5657
WSCD2	-3.63016	0.00644854	-4155.07	1144.6	73.1887	108129288	108250537	3.63016
PCDHGA3	-3.65129	0.00141787	-9709.49	2659.19	184.992	141343829	141512975	3.65129
NOC2LP1	-3.68967	0.00159008	-1506	408.165	26.7533	130229379	130232106	3.68967
KC6	-3.76329	0.0067939	-451.062	119.859	7.38506	41465783	41632185	3.76329
LEP	-3.79042	0.00853972	-1742.97	459.835	31.0467	128241278	128257629	3.79042
TM4SF4	-3.83144	0.00487699	-14838.8	3872.92	124.096	149474697	149503394	3.83144
LINC03080	-3.87203	0.00066831	-11259.6	2907.94	243.068	99423769	99435160	3.87203
RAB25	-3.8982	0.00810926	-8193.64	2101.9	130.364	156061160	156070504	3.8982
CHODL	-3.96051	0.00136038	-19923.8	5030.6	177.806	17901263	18267373	3.96051
MUC15	-3.98592	0.00325059	-319.02	80.0367	7.49833	26559032	26572263	3.98592
HMGA2	-4.02011	0.00668907	-3443.34	856.53	55.6378	65824460	65966291	4.02011
DSC3	-4.03687	0.00793976	-2289.03	567.031	43.2514	30989365	31042815	4.03687
MMP8	-4.08128	0.00162563	-1019.12	249.706	12.7781	102711796	102727050	4.08128
LINC03020	-4.10609	0.00160342	-1455.21	354.403	12.1139	70471134	70485687	4.10609
LIPI	-4.14697	0.00991586	-1895.97	457.195	19.5543	14108813	14210891	4.14697
ZIC2	-4.18965	0.00280907	-1801.46	429.978	18.795	99981784	99986765	4.18965
KRT81	-4.19568	0.000891463	-9713.98	2315.23	139.21	52285913	52291534	4.19568
PNLDC1	-4.24988	0.00245573	-10545.8	2481.43	63.8465	159800249	159820704	4.24988
ALAS2	-4.29808	0.00160342	-17669.5	4111.02	327.263	55009055	55030977	4.29808
KRT17	-4.3005	0.00145885	-80833.4	18796.3	1149.96	41619442	41624842	4.3005
MATN4	-4.32879	0.00621975	-4074.99	941.37	43.9314	45293445	45308529	4.32879
SLC44A5	-4.40754	0.00101737	-73199.3	16607.7	552.595	75202131	75611116	4.40754
DNER	-4.48285	0.00252578	-63097.5	14075.3	454.165	229357629	229714555	4.48285
LGR5	-4.48847	0.00899143	-7542.01	1680.31	106.004	71439798	71586310	4.48847
DAW1	-4.54436	0.000996186	-10094.8	2221.39	44.4543	227871054	227924344	4.54436
RHAG	-4.67088	0.00558721	-2116.29	453.081	14.2544	49605175	49636839	4.67088
NPSR1-AS1	-4.92282	0.00230955	-5178.18	1051.87	13.2866	34346512	34871582	4.92282
TDRD1	-4.98757	0.00118233	-11626.9	2331.17	35.1591	114179270	114232304	4.98757
KILH	-5.0566	0.00028286	-10869.3	2149.54	41.7463	53561289	53617171	5.0566
LINC00942	-5.16352	0.00160342	-35194.3	6815.95	178.662	1500525	1504424	5.16352
RPTN	-5.18061	0.00756038	-14374.2	2774.62	29.7103	152153595	152159228	5.18061
NR0B1	-5.25359	0.000209515	-417.955	79.5561	2.148	30304206	30309390	5.25359
AQP2	-5.27848	0.00022112	-2215.81	419.783	23.9547	49950737	49958878	5.27848
HHATL	-5.3156	0.000607174	-5629.82	1059.11	10.9246	42692663	42702824	5.3156
SEMA3E	-5.40971	0.00643157	-41875.4	7740.78	222.402	83363238	83649139	5.40971
SLC4A1	-5.5457	0.000830458	-62418.7	11255.3	214.619	44248390	44268141	5.5457
AKR1B15	-5.65466	0.00116279	-6695.05	1183.99	21.711	134549110	134579875	5.65466
NRAD1	-5.82629	7.65604e-05	-10817.2	1856.62	39.7039	43908669	44030461	5.82629
HBM	-5.83391	9.90104e-05	-1458.34	249.977	5.8336	153892	166764	5.83391
HEMGN	-5.92839	5.65831e-05	-4924.25	830.622	14.9975	97926791	97944856	5.92839
SBSN	-6.45531	5.19576e-05	-4959.51	768.283	9.07845	35523367	35528351	6.45531
UMOD	-6.72045	9.15487e-05	-41130.3	6120.18	190.445	20333052	20356301	6.72045
MAGEC2	-7.59092	1.40842e-05	-2096.23	276.15	1.869	142202342	142205290	7.59092
CA1	-7.93674	7.54168e-06	-64271.1	8097.91	35.3526	85327608	85379014	7.93674
MTCO3P12	-9.12082	2.9707e-07	-1.07738e+07	1.18123e+06	1553.39	634376	634922	9.12082
