# Supplementary material for: Spatial Distribution of Tumor Cells in Clear Cell Renal Cell Carcinoma Is Associated with Metastasis and a Matrisome Gene Expression Signature
Source: Cancers (Basel). 2025 Jan 14;17(2):249. doi: 10.3390/cancers17020249 (PMC11763402; doi:10.3390/cancers17020249)
Supplement: Supplementary file 1 [file cancers-17-00249-s001.zip › Supplementary_Table_S4.xlsx]

## Sheet: Sheet1
Matrisome						Matrisome Core
Entrez Gene ID	Gene Symbol	Gene Name	Original Symbol			Entrez Gene ID	Gene Symbol	Gene Name	Original Symbol
1	2161	F12	coagulation factor XII	F12		1	9353	SLIT2	slit guidance ligand 2	SLIT2
2	9353	SLIT2	slit guidance ligand 2	SLIT2		2	2267	FGL1	fibrinogen like 1	FGL1
3	144568	A2ML1	alpha-2-macroglobulin like 1	A2ML1		3	57642	COL20A1	collagen type XX alpha 1 chain	COL20A1
4	80070	ADAMTS20	ADAM metallopeptidase with thrombospondin type 1 motif 20	ADAMTS20		4	1463	NCAN	neurocan	NCAN
5	3273	HRG	histidine rich glycoprotein	HRG		5	84467	FBN3	fibrillin 3	FBN3
6	114899	C1QTNF3	C1q and TNF related 3	C1QTNF3		6	8785	MATN4	matrilin 4	MATN4
7	2259	FGF14	fibroblast growth factor 14	FGF14		7	221806	VWDE	von Willebrand factor D and EGF domains	VWDE
8	2267	FGL1	fibrinogen like 1	FGL1		8	4745	NELL1	neural EGFL like 1	NELL1
9	4317	MMP8	matrix metallopeptidase 8	MMP8		9	1690	COCH	cochlin	COCH
10	57642	COL20A1	collagen type XX alpha 1 chain	COL20A1		10	200403	VWA3B	von Willebrand factor A domain containing 3B	VWA3B
11	143662	MUC15	mucin 15, cell surface associated	MUC15		11	168667	BMPER	BMP binding endothelial regulator	BMPER
12	7476	WNT7A	Wnt family member 7A	WNT7A		12	127731	VWA5B1	von Willebrand factor A domain containing 5B1	VWA5B1
13	7477	WNT7B	Wnt family member 7B	WNT7B		13	1805	DPT	dermatopontin	DPT
14	7481	WNT11	Wnt family member 11	WNT11		14	7143	TNR	tenascin R	TNR
15	80274	SCUBE1	signal peptide, CUB domain and EGF like domain containing 1	SCUBE1		15	10216	PRG4	proteoglycan 4	PRG4
16	388512	CLEC17A	C-type lectin domain containing 17A	CLEC17A		16	9211	LGI1	leucine rich glioma inactivated 1	LGI1
17	1463	NCAN	neurocan	NCAN
18	462	SERPINC1	serpin family C member 1	SERPINC1
19	84467	FBN3	fibrillin 3	FBN3
20	9723	SEMA3E	semaphorin 3E	SEMA3E
21	5646	PRSS3	serine protease 3	PRSS3
22	339479	BRINP3	BMP/retinoic acid inducible neural specific 3	BRINP3
23	3626	INHBC	inhibin subunit beta C	INHBC
24	8785	MATN4	matrilin 4	MATN4
25	2662	GDF10	growth differentiation factor 10	GDF10
26	221806	VWDE	von Willebrand factor D and EGF domains	VWDE
27	4745	NELL1	neural EGFL like 1	NELL1
28	1690	COCH	cochlin	COCH
29	126638	RPTN	repetin	RPTN
30	200403	VWA3B	von Willebrand factor A domain containing 3B	VWA3B
31	168667	BMPER	BMP binding endothelial regulator	BMPER
32	127731	VWA5B1	von Willebrand factor A domain containing 5B1	VWA5B1
33	375567	VWC2	von Willebrand factor C domain containing 2	VWC2
34	1805	DPT	dermatopontin	DPT
35	8995	TNFSF18	TNF superfamily member 18	TNFSF18
36	727897	MUC5B	mucin 5B, oligomeric mucus/gel-forming	MUC5B
37	3952	LEP	leptin	LEP
38	147381	CBLN2	cerebellin 2 precursor	CBLN2
39	5055	SERPINB2	serpin family B member 2	SERPINB2
40	7143	TNR	tenascin R	TNR
41	10216	PRG4	proteoglycan 4	PRG4
42	3053	SERPIND1	serpin family D member 1	SERPIND1
43	9211	LGI1	leucine rich glioma inactivated 1	LGI1
