# Supplementary material for: Spatial Distribution of Tumor Cells in Clear Cell Renal Cell Carcinoma Is Associated with Metastasis and a Matrisome Gene Expression Signature
Source: Cancers (Basel). 2025 Jan 14;17(2):249. doi: 10.3390/cancers17020249 (PMC11763402; doi:10.3390/cancers17020249)
Supplement: Supplementary file 1 [file cancers-17-00249-s001.zip › Supplementary_Table_S6.xlsx]

## Sheet: Sheet1
case_id	case_submitter_id	project_id	age_at_index	age_is_obfuscated	cause_of_death	cause_of_death_source	country_of_birth	country_of_residence_at_enrollment	days_to_birth	days_to_death	education_level	ethnicity	gender	marital_status	occupation_duration_years	population_group	premature_at_birth	race	vital_status	weeks_gestation_at_birth	year_of_birth	year_of_death	adrenal_hormone	age_at_diagnosis	ajcc_clinical_m	ajcc_clinical_n	ajcc_clinical_stage	ajcc_clinical_t	ajcc_pathologic_m	ajcc_pathologic_n	ajcc_pathologic_stage	ajcc_pathologic_t	ajcc_serum_tumor_markers	ajcc_staging_system_edition	ann_arbor_b_symptoms	ann_arbor_b_symptoms_described	ann_arbor_clinical_stage	ann_arbor_extranodal_involvement	ann_arbor_pathologic_stage	best_overall_response	burkitt_lymphoma_clinical_variant	calgb_risk_group	cancer_detection_method	child_pugh_classification	clark_level	classification_of_tumor	cog_liver_stage	cog_neuroblastoma_risk_group	cog_renal_stage
0d88e6ab-cf1d-4888-878b-0ac7d687c4cc	TCGA-BP-4960	TCGA-KIRC	46	'--	'--	'--	'--	'--	-17099	'--	'--	not reported	male	'--	'--	'--	'--	white	Alive	'--	1958	'--	'--	17099	'--	'--	'--	'--	M0	N0	Stage II	T2	'--	'--	'--	'--	'--	'--	'--	'--	'--	'--	'--	'--	'--	not reported	'--	'--	'--
0d88e6ab-cf1d-4888-878b-0ac7d687c4cc	TCGA-BP-4960	TCGA-KIRC	46	'--	'--	'--	'--	'--	-17099	'--	'--	not reported	male	'--	'--	'--	'--	white	Alive	'--	1958	'--	'--	17099	'--	'--	'--	'--	M0	N0	Stage II	T2	'--	'--	'--	'--	'--	'--	'--	'--	'--	'--	'--	'--	'--	not reported	'--	'--	'--
1e758394-67fb-45cb-98b0-5082c396d697	TCGA-B0-4828	TCGA-KIRC	79	'--	'--	'--	'--	'--	-28948	307	'--	not hispanic or latino	male	'--	'--	'--	'--	white	Dead	'--	1924	2003	'--	28948	'--	'--	'--	'--	M1	NX	Stage IV	T2	'--	'--	'--	'--	'--	'--	'--	'--	'--	'--	'--	'--	'--	not reported	'--	'--	'--
1e758394-67fb-45cb-98b0-5082c396d697	TCGA-B0-4828	TCGA-KIRC	79	'--	'--	'--	'--	'--	-28948	307	'--	not hispanic or latino	male	'--	'--	'--	'--	white	Dead	'--	1924	2003	'--	28948	'--	'--	'--	'--	M1	NX	Stage IV	T2	'--	'--	'--	'--	'--	'--	'--	'--	'--	'--	'--	'--	'--	not reported	'--	'--	'--
2309c424-26fa-4cc6-a22a-2dc0f989af59	TCGA-CJ-4868	TCGA-KIRC	42	'--	'--	'--	'--	'--	-15601	646	'--	not hispanic or latino	male	'--	'--	'--	'--	white	Dead	'--	1963	2006	'--	15601	'--	'--	'--	'--	M1	N0	Stage IV	T3a	'--	'--	'--	'--	'--	'--	'--	'--	'--	'--	'--	'--	'--	not reported	'--	'--	'--
2309c424-26fa-4cc6-a22a-2dc0f989af59	TCGA-CJ-4868	TCGA-KIRC	42	'--	'--	'--	'--	'--	-15601	646	'--	not hispanic or latino	male	'--	'--	'--	'--	white	Dead	'--	1963	2006	'--	15601	'--	'--	'--	'--	M1	N0	Stage IV	T3a	'--	'--	'--	'--	'--	'--	'--	'--	'--	'--	'--	'--	'--	not reported	'--	'--	'--
2375ef64-8212-4ad4-97e8-bfa6d1db430f	TCGA-BP-4976	TCGA-KIRC	77	'--	'--	'--	'--	'--	-28380	'--	'--	not reported	male	'--	'--	'--	'--	white	Alive	'--	1929	'--	'--	28380	'--	'--	'--	'--	M0	NX	Stage I	T1a	'--	'--	'--	'--	'--	'--	'--	'--	'--	'--	'--	'--	'--	not reported	'--	'--	'--
2375ef64-8212-4ad4-97e8-bfa6d1db430f	TCGA-BP-4976	TCGA-KIRC	77	'--	'--	'--	'--	'--	-28380	'--	'--	not reported	male	'--	'--	'--	'--	white	Alive	'--	1929	'--	'--	28380	'--	'--	'--	'--	M0	NX	Stage I	T1a	'--	'--	'--	'--	'--	'--	'--	'--	'--	'--	'--	'--	'--	not reported	'--	'--	'--
28c8c2c6-c7bd-4a35-baaf-54133c2ba3ee	TCGA-EU-5907	TCGA-KIRC	81	'--	'--	'--	'--	'--	-29863	'--	'--	not hispanic or latino	male	'--	'--	'--	'--	white	Alive	'--	1929	'--	'--	29863	'--	'--	'--	'--	M0	NX	Stage III	T3a	'--	7th	'--	'--	'--	'--	'--	'--	'--	'--	'--	'--	'--	not reported	'--	'--	'--
28c8c2c6-c7bd-4a35-baaf-54133c2ba3ee	TCGA-EU-5907	TCGA-KIRC	81	'--	'--	'--	'--	'--	-29863	'--	'--	not hispanic or latino	male	'--	'--	'--	'--	white	Alive	'--	1929	'--	'--	29863	'--	'--	'--	'--	M0	NX	Stage III	T3a	'--	7th	'--	'--	'--	'--	'--	'--	'--	'--	'--	'--	'--	not reported	'--	'--	'--
3cbca837-f5a7-4a87-8f02-c59eac232d5a	TCGA-A3-3308	TCGA-KIRC	77	'--	'--	'--	'--	'--	-28287	'--	'--	not reported	female	'--	'--	'--	'--	white	Alive	'--	1929	'--	'--	28287	'--	'--	'--	'--	M0	N0	Stage III	T3b	'--	'--	'--	'--	'--	'--	'--	'--	'--	'--	'--	'--	'--	not reported	'--	'--	'--
3cbca837-f5a7-4a87-8f02-c59eac232d5a	TCGA-A3-3308	TCGA-KIRC	77	'--	'--	'--	'--	'--	-28287	'--	'--	not reported	female	'--	'--	'--	'--	white	Alive	'--	1929	'--	'--	28287	'--	'--	'--	'--	M0	N0	Stage III	T3b	'--	'--	'--	'--	'--	'--	'--	'--	'--	'--	'--	'--	'--	not reported	'--	'--	'--
3ea341e3-868a-44f5-937f-e6a93b031544	TCGA-CJ-4882	TCGA-KIRC	57	'--	'--	'--	'--	'--	-21074	'--	'--	not hispanic or latino	male	'--	'--	'--	'--	black or african american	Alive	'--	1948	'--	'--	21074	'--	'--	'--	'--	M0	NX	Stage III	T3a	'--	'--	'--	'--	'--	'--	'--	'--	'--	'--	'--	'--	'--	not reported	'--	'--	'--
3ea341e3-868a-44f5-937f-e6a93b031544	TCGA-CJ-4882	TCGA-KIRC	57	'--	'--	'--	'--	'--	-21074	'--	'--	not hispanic or latino	male	'--	'--	'--	'--	black or african american	Alive	'--	1948	'--	'--	21074	'--	'--	'--	'--	M0	NX	Stage III	T3a	'--	'--	'--	'--	'--	'--	'--	'--	'--	'--	'--	'--	'--	not reported	'--	'--	'--
3f72d63f-ad48-4500-baf6-897b1d6dda7d	TCGA-B0-4712	TCGA-KIRC	76	'--	'--	'--	'--	'--	-28095	1337	'--	not hispanic or latino	male	'--	'--	'--	'--	white	Dead	'--	1930	2009	'--	28095	'--	'--	'--	'--	M1	NX	Stage IV	T3a	'--	'--	'--	'--	'--	'--	'--	'--	'--	'--	'--	'--	'--	not reported	'--	'--	'--
3f72d63f-ad48-4500-baf6-897b1d6dda7d	TCGA-B0-4712	TCGA-KIRC	76	'--	'--	'--	'--	'--	-28095	1337	'--	not hispanic or latino	male	'--	'--	'--	'--	white	Dead	'--	1930	2009	'--	28095	'--	'--	'--	'--	M1	NX	Stage IV	T3a	'--	'--	'--	'--	'--	'--	'--	'--	'--	'--	'--	'--	'--	not reported	'--	'--	'--
420409bb-0889-40a1-80cf-9b5916704f04	TCGA-B0-4814	TCGA-KIRC	58	'--	'--	'--	'--	'--	-21374	168	'--	not hispanic or latino	male	'--	'--	'--	'--	white	Dead	'--	1943	2001	'--	21374	'--	'--	'--	'--	M1	N0	Stage IV	T4	'--	'--	'--	'--	'--	'--	'--	'--	'--	'--	'--	'--	'--	not reported	'--	'--	'--
420409bb-0889-40a1-80cf-9b5916704f04	TCGA-B0-4814	TCGA-KIRC	58	'--	'--	'--	'--	'--	-21374	168	'--	not hispanic or latino	male	'--	'--	'--	'--	white	Dead	'--	1943	2001	'--	21374	'--	'--	'--	'--	M1	N0	Stage IV	T4	'--	'--	'--	'--	'--	'--	'--	'--	'--	'--	'--	'--	'--	not reported	'--	'--	'--
44130745-0b09-4201-829f-cc634f462d3b	TCGA-B0-4816	TCGA-KIRC	49	'--	'--	'--	'--	'--	-18133	1371	'--	not hispanic or latino	male	'--	'--	'--	'--	white	Dead	'--	1953	2005	'--	18133	'--	'--	'--	'--	M0	N0	Stage II	T2	'--	5th	'--	'--	'--	'--	'--	'--	'--	'--	'--	'--	'--	not reported	'--	'--	'--
44130745-0b09-4201-829f-cc634f462d3b	TCGA-B0-4816	TCGA-KIRC	49	'--	'--	'--	'--	'--	-18133	1371	'--	not hispanic or latino	male	'--	'--	'--	'--	white	Dead	'--	1953	2005	'--	18133	'--	'--	'--	'--	M0	N0	Stage II	T2	'--	5th	'--	'--	'--	'--	'--	'--	'--	'--	'--	'--	'--	not reported	'--	'--	'--
46194f7f-af16-42b7-bef6-9c0d1e8f9b0d	TCGA-B0-5075	TCGA-KIRC	77	'--	'--	'--	'--	'--	-28205	637	'--	not hispanic or latino	female	'--	'--	'--	'--	white	Dead	'--	1928	2006	'--	28205	'--	'--	'--	'--	M0	N0	Stage III	T3a	'--	'--	'--	'--	'--	'--	'--	'--	'--	'--	'--	'--	'--	not reported	'--	'--	'--
46194f7f-af16-42b7-bef6-9c0d1e8f9b0d	TCGA-B0-5075	TCGA-KIRC	77	'--	'--	'--	'--	'--	-28205	637	'--	not hispanic or latino	female	'--	'--	'--	'--	white	Dead	'--	1928	2006	'--	28205	'--	'--	'--	'--	M0	N0	Stage III	T3a	'--	'--	'--	'--	'--	'--	'--	'--	'--	'--	'--	'--	'--	not reported	'--	'--	'--
467bf226-a646-4217-bce6-8d0f11c756eb	TCGA-CZ-5456	TCGA-KIRC	57	'--	'--	'--	'--	'--	-21164	'--	'--	not reported	male	'--	'--	'--	'--	white	Alive	'--	1949	'--	'--	21164	'--	'--	'--	'--	M0	N0	Stage II	T2	'--	6th	'--	'--	'--	'--	'--	'--	'--	'--	'--	'--	'--	not reported	'--	'--	'--
467bf226-a646-4217-bce6-8d0f11c756eb	TCGA-CZ-5456	TCGA-KIRC	57	'--	'--	'--	'--	'--	-21164	'--	'--	not reported	male	'--	'--	'--	'--	white	Alive	'--	1949	'--	'--	21164	'--	'--	'--	'--	M0	N0	Stage II	T2	'--	6th	'--	'--	'--	'--	'--	'--	'--	'--	'--	'--	'--	not reported	'--	'--	'--
46bc69a9-0090-4809-92b8-8cb741d9007d	TCGA-B0-5115	TCGA-KIRC	43	'--	'--	'--	'--	'--	-15935	'--	'--	not hispanic or latino	male	'--	'--	'--	'--	white	Alive	'--	1966	'--	'--	15935	'--	'--	'--	'--	M1	N0	Stage IV	T2	'--	6th	'--	'--	'--	'--	'--	'--	'--	'--	'--	'--	'--	not reported	'--	'--	'--
46bc69a9-0090-4809-92b8-8cb741d9007d	TCGA-B0-5115	TCGA-KIRC	43	'--	'--	'--	'--	'--	-15935	'--	'--	not hispanic or latino	male	'--	'--	'--	'--	white	Alive	'--	1966	'--	'--	15935	'--	'--	'--	'--	M1	N0	Stage IV	T2	'--	6th	'--	'--	'--	'--	'--	'--	'--	'--	'--	'--	'--	not reported	'--	'--	'--
4978eb8d-4a38-470b-9a00-6dd3aada1aa9	TCGA-BP-4338	TCGA-KIRC	43	'--	'--	'--	'--	'--	-15891	'--	'--	not reported	male	'--	'--	'--	'--	white	Alive	'--	1960	'--	'--	15891	'--	'--	'--	'--	M0	N0	Stage I	T1b	'--	'--	'--	'--	'--	'--	'--	'--	'--	'--	'--	'--	'--	not reported	'--	'--	'--
4978eb8d-4a38-470b-9a00-6dd3aada1aa9	TCGA-BP-4338	TCGA-KIRC	43	'--	'--	'--	'--	'--	-15891	'--	'--	not reported	male	'--	'--	'--	'--	white	Alive	'--	1960	'--	'--	15891	'--	'--	'--	'--	M0	N0	Stage I	T1b	'--	'--	'--	'--	'--	'--	'--	'--	'--	'--	'--	'--	'--	not reported	'--	'--	'--
4ee14e95-09d8-4512-b358-3e0e7cb74c9a	TCGA-B0-4844	TCGA-KIRC	60	'--	'--	'--	'--	'--	-22220	313	'--	not hispanic or latino	male	'--	'--	'--	'--	white	Dead	'--	1944	2004	'--	22220	'--	'--	'--	'--	M1	NX	Stage IV	T3a	'--	'--	'--	'--	'--	'--	'--	'--	'--	'--	'--	'--	'--	not reported	'--	'--	'--
4ee14e95-09d8-4512-b358-3e0e7cb74c9a	TCGA-B0-4844	TCGA-KIRC	60	'--	'--	'--	'--	'--	-22220	313	'--	not hispanic or latino	male	'--	'--	'--	'--	white	Dead	'--	1944	2004	'--	22220	'--	'--	'--	'--	M1	NX	Stage IV	T3a	'--	'--	'--	'--	'--	'--	'--	'--	'--	'--	'--	'--	'--	not reported	'--	'--	'--
503a9c0b-64b8-41b9-a44f-9cbff9cefbad	TCGA-AK-3430	TCGA-KIRC	61	'--	'--	'--	'--	'--	-22612	480	'--	not hispanic or latino	male	'--	'--	'--	'--	white	Dead	'--	1943	2005	'--	22612	'--	'--	'--	'--	M0	N1	Stage III	T3b	'--	'--	'--	'--	'--	'--	'--	'--	'--	'--	'--	'--	'--	not reported	'--	'--	'--
503a9c0b-64b8-41b9-a44f-9cbff9cefbad	TCGA-AK-3430	TCGA-KIRC	61	'--	'--	'--	'--	'--	-22612	480	'--	not hispanic or latino	male	'--	'--	'--	'--	white	Dead	'--	1943	2005	'--	22612	'--	'--	'--	'--	M0	N1	Stage III	T3b	'--	'--	'--	'--	'--	'--	'--	'--	'--	'--	'--	'--	'--	not reported	'--	'--	'--
514af471-31d2-43fa-88dc-8639a5e97181	TCGA-B0-5712	TCGA-KIRC	68	'--	'--	'--	'--	'--	-24988	'--	'--	not hispanic or latino	female	'--	'--	'--	'--	black or african american	Alive	'--	1936	'--	'--	24988	'--	'--	'--	'--	M1	N0	Stage IV	T2	'--	'--	'--	'--	'--	'--	'--	'--	'--	'--	'--	'--	'--	not reported	'--	'--	'--
514af471-31d2-43fa-88dc-8639a5e97181	TCGA-B0-5712	TCGA-KIRC	68	'--	'--	'--	'--	'--	-24988	'--	'--	not hispanic or latino	female	'--	'--	'--	'--	black or african american	Alive	'--	1936	'--	'--	24988	'--	'--	'--	'--	M1	N0	Stage IV	T2	'--	'--	'--	'--	'--	'--	'--	'--	'--	'--	'--	'--	'--	not reported	'--	'--	'--
5338d435-68fb-4f0d-a3e6-c843f703f75f	TCGA-CJ-4885	TCGA-KIRC	64	'--	'--	'--	'--	'--	-23437	'--	'--	not hispanic or latino	male	'--	'--	'--	'--	white	Alive	'--	1941	'--	'--	23437	'--	'--	'--	'--	M1	NX	Stage IV	T3a	'--	7th	'--	'--	'--	'--	'--	'--	'--	'--	'--	'--	'--	not reported	'--	'--	'--
5338d435-68fb-4f0d-a3e6-c843f703f75f	TCGA-CJ-4885	TCGA-KIRC	64	'--	'--	'--	'--	'--	-23437	'--	'--	not hispanic or latino	male	'--	'--	'--	'--	white	Alive	'--	1941	'--	'--	23437	'--	'--	'--	'--	M1	NX	Stage IV	T3a	'--	7th	'--	'--	'--	'--	'--	'--	'--	'--	'--	'--	'--	not reported	'--	'--	'--
53dede5a-4423-4da5-bc1e-e5e98b011e36	TCGA-CJ-4873	TCGA-KIRC	85	'--	'--	'--	'--	'--	-31096	'--	'--	not hispanic or latino	female	'--	'--	'--	'--	white	Alive	'--	1919	'--	'--	31096	'--	'--	'--	'--	M0	N0	Stage III	T3a	'--	'--	'--	'--	'--	'--	'--	'--	'--	'--	'--	'--	'--	not reported	'--	'--	'--
53dede5a-4423-4da5-bc1e-e5e98b011e36	TCGA-CJ-4873	TCGA-KIRC	85	'--	'--	'--	'--	'--	-31096	'--	'--	not hispanic or latino	female	'--	'--	'--	'--	white	Alive	'--	1919	'--	'--	31096	'--	'--	'--	'--	M0	N0	Stage III	T3a	'--	'--	'--	'--	'--	'--	'--	'--	'--	'--	'--	'--	'--	not reported	'--	'--	'--
57578a0d-b719-46e7-83ab-872a4e984dbb	TCGA-B0-4811	TCGA-KIRC	48	'--	'--	'--	'--	'--	-17792	1417	'--	not hispanic or latino	male	'--	'--	'--	'--	white	Dead	'--	1953	2004	'--	17792	'--	'--	'--	'--	M0	N0	Stage III	T3a	'--	5th	'--	'--	'--	'--	'--	'--	'--	'--	'--	'--	'--	not reported	'--	'--	'--
57578a0d-b719-46e7-83ab-872a4e984dbb	TCGA-B0-4811	TCGA-KIRC	48	'--	'--	'--	'--	'--	-17792	1417	'--	not hispanic or latino	male	'--	'--	'--	'--	white	Dead	'--	1953	2004	'--	17792	'--	'--	'--	'--	M0	N0	Stage III	T3a	'--	5th	'--	'--	'--	'--	'--	'--	'--	'--	'--	'--	'--	not reported	'--	'--	'--
58dee518-f105-4620-996e-3fb6177aa493	TCGA-B0-4836	TCGA-KIRC	61	'--	'--	'--	'--	'--	-22488	1238	'--	not hispanic or latino	male	'--	'--	'--	'--	white	Dead	'--	1942	2006	'--	22488	'--	'--	'--	'--	M1	NX	Stage IV	T3b	'--	'--	'--	'--	'--	'--	'--	'--	'--	'--	'--	'--	'--	not reported	'--	'--	'--
58dee518-f105-4620-996e-3fb6177aa493	TCGA-B0-4836	TCGA-KIRC	61	'--	'--	'--	'--	'--	-22488	1238	'--	not hispanic or latino	male	'--	'--	'--	'--	white	Dead	'--	1942	2006	'--	22488	'--	'--	'--	'--	M1	NX	Stage IV	T3b	'--	'--	'--	'--	'--	'--	'--	'--	'--	'--	'--	'--	'--	not reported	'--	'--	'--
5cf9d9fe-2823-4577-a150-27b970f38a5d	TCGA-AK-3460	TCGA-KIRC	58	'--	'--	'--	'--	'--	-21281	'--	'--	not hispanic or latino	male	'--	'--	'--	'--	white	Alive	'--	1949	'--	'--	21281	'--	'--	'--	'--	M0	NX	Stage I	T1a	'--	6th	'--	'--	'--	'--	'--	'--	'--	'--	'--	'--	'--	not reported	'--	'--	'--
5cf9d9fe-2823-4577-a150-27b970f38a5d	TCGA-AK-3460	TCGA-KIRC	58	'--	'--	'--	'--	'--	-21281	'--	'--	not hispanic or latino	male	'--	'--	'--	'--	white	Alive	'--	1949	'--	'--	21281	'--	'--	'--	'--	M0	NX	Stage I	T1a	'--	6th	'--	'--	'--	'--	'--	'--	'--	'--	'--	'--	'--	not reported	'--	'--	'--
5dc807f2-f4f0-434b-b099-43cf41d99cbd	TCGA-BP-5192	TCGA-KIRC	59	'--	'--	'--	'--	'--	-21891	'--	'--	not reported	male	'--	'--	'--	'--	white	Alive	'--	1948	'--	'--	21891	'--	'--	'--	'--	M0	NX	Stage I	T1a	'--	'--	'--	'--	'--	'--	'--	'--	'--	'--	'--	'--	'--	not reported	'--	'--	'--
5dc807f2-f4f0-434b-b099-43cf41d99cbd	TCGA-BP-5192	TCGA-KIRC	59	'--	'--	'--	'--	'--	-21891	'--	'--	not reported	male	'--	'--	'--	'--	white	Alive	'--	1948	'--	'--	21891	'--	'--	'--	'--	M0	NX	Stage I	T1a	'--	'--	'--	'--	'--	'--	'--	'--	'--	'--	'--	'--	'--	not reported	'--	'--	'--
5ec1ec7b-9ef3-45fc-98a6-0202d15050fe	TCGA-B0-4818	TCGA-KIRC	68	'--	'--	'--	'--	'--	-24853	510	'--	not hispanic or latino	female	'--	'--	'--	'--	white	Dead	'--	1934	2003	'--	24853	'--	'--	'--	'--	M0	NX	Stage II	T2	'--	'--	'--	'--	'--	'--	'--	'--	'--	'--	'--	'--	'--	not reported	'--	'--	'--
5ec1ec7b-9ef3-45fc-98a6-0202d15050fe	TCGA-B0-4818	TCGA-KIRC	68	'--	'--	'--	'--	'--	-24853	510	'--	not hispanic or latino	female	'--	'--	'--	'--	white	Dead	'--	1934	2003	'--	24853	'--	'--	'--	'--	M0	NX	Stage II	T2	'--	'--	'--	'--	'--	'--	'--	'--	'--	'--	'--	'--	'--	not reported	'--	'--	'--
5f0f03c2-4a39-48c4-a41d-c2990c422741	TCGA-B0-4690	TCGA-KIRC	65	'--	'--	'--	'--	'--	-23985	43	'--	not hispanic or latino	male	'--	'--	'--	'--	white	Dead	'--	1943	2008	'--	23985	'--	'--	'--	'--	M1	N0	Stage IV	T4	'--	'--	'--	'--	'--	'--	'--	'--	'--	'--	'--	'--	'--	not reported	'--	'--	'--
5f0f03c2-4a39-48c4-a41d-c2990c422741	TCGA-B0-4690	TCGA-KIRC	65	'--	'--	'--	'--	'--	-23985	43	'--	not hispanic or latino	male	'--	'--	'--	'--	white	Dead	'--	1943	2008	'--	23985	'--	'--	'--	'--	M1	N0	Stage IV	T4	'--	'--	'--	'--	'--	'--	'--	'--	'--	'--	'--	'--	'--	not reported	'--	'--	'--
616bc43c-34b9-48e8-8219-4ef4d052f91b	TCGA-B0-5095	TCGA-KIRC	81	'--	'--	'--	'--	'--	-29921	245	'--	not hispanic or latino	male	'--	'--	'--	'--	white	Dead	'--	1927	2008	'--	29921	'--	'--	'--	'--	M0	N0	Stage III	T3a	'--	'--	'--	'--	'--	'--	'--	'--	'--	'--	'--	'--	'--	not reported	'--	'--	'--
616bc43c-34b9-48e8-8219-4ef4d052f91b	TCGA-B0-5095	TCGA-KIRC	81	'--	'--	'--	'--	'--	-29921	245	'--	not hispanic or latino	male	'--	'--	'--	'--	white	Dead	'--	1927	2008	'--	29921	'--	'--	'--	'--	M0	N0	Stage III	T3a	'--	'--	'--	'--	'--	'--	'--	'--	'--	'--	'--	'--	'--	not reported	'--	'--	'--
6a7a0f51-336a-445d-8a05-8b8811894037	TCGA-B0-4701	TCGA-KIRC	66	'--	'--	'--	'--	'--	-24232	238	'--	not hispanic or latino	female	'--	'--	'--	'--	white	Dead	'--	1939	2005	'--	24232	'--	'--	'--	'--	M1	N0	Stage IV	T3a	'--	'--	'--	'--	'--	'--	'--	'--	'--	'--	'--	'--	'--	not reported	'--	'--	'--
6a7a0f51-336a-445d-8a05-8b8811894037	TCGA-B0-4701	TCGA-KIRC	66	'--	'--	'--	'--	'--	-24232	238	'--	not hispanic or latino	female	'--	'--	'--	'--	white	Dead	'--	1939	2005	'--	24232	'--	'--	'--	'--	M1	N0	Stage IV	T3a	'--	'--	'--	'--	'--	'--	'--	'--	'--	'--	'--	'--	'--	not reported	'--	'--	'--
6b79d20c-d5bc-4580-837e-b36dfd0c199c	TCGA-CZ-5464	TCGA-KIRC	69	'--	'--	'--	'--	'--	-25463	'--	'--	not reported	male	'--	'--	'--	'--	white	Alive	'--	1938	'--	'--	25463	'--	'--	'--	'--	M1	NX	Stage IV	T3b	'--	6th	'--	'--	'--	'--	'--	'--	'--	'--	'--	'--	'--	not reported	'--	'--	'--
6b79d20c-d5bc-4580-837e-b36dfd0c199c	TCGA-CZ-5464	TCGA-KIRC	69	'--	'--	'--	'--	'--	-25463	'--	'--	not reported	male	'--	'--	'--	'--	white	Alive	'--	1938	'--	'--	25463	'--	'--	'--	'--	M1	NX	Stage IV	T3b	'--	6th	'--	'--	'--	'--	'--	'--	'--	'--	'--	'--	'--	not reported	'--	'--	'--
6ccabcd0-8f30-4828-851f-0ac7cee1a33f	TCGA-BP-4329	TCGA-KIRC	75	'--	'--	'--	'--	'--	-27699	845	'--	not reported	male	'--	'--	'--	'--	white	Dead	'--	1927	'--	'--	27699	'--	'--	'--	'--	M0	N0	Stage III	T3a	'--	'--	'--	'--	'--	'--	'--	'--	'--	'--	'--	'--	'--	not reported	'--	'--	'--
6ccabcd0-8f30-4828-851f-0ac7cee1a33f	TCGA-BP-4329	TCGA-KIRC	75	'--	'--	'--	'--	'--	-27699	845	'--	not reported	male	'--	'--	'--	'--	white	Dead	'--	1927	'--	'--	27699	'--	'--	'--	'--	M0	N0	Stage III	T3a	'--	'--	'--	'--	'--	'--	'--	'--	'--	'--	'--	'--	'--	not reported	'--	'--	'--
766999d7-fa28-415b-8783-be62b1b2fd70	TCGA-B8-5164	TCGA-KIRC	65	'--	'--	'--	'--	'--	-23863	'--	'--	not hispanic or latino	male	'--	'--	'--	'--	white	Alive	'--	1945	'--	'--	23863	'--	'--	'--	'--	M0	N0	Stage III	T3a	'--	7th	'--	'--	'--	'--	'--	'--	'--	'--	'--	'--	'--	not reported	'--	'--	'--
766999d7-fa28-415b-8783-be62b1b2fd70	TCGA-B8-5164	TCGA-KIRC	65	'--	'--	'--	'--	'--	-23863	'--	'--	not hispanic or latino	male	'--	'--	'--	'--	white	Alive	'--	1945	'--	'--	23863	'--	'--	'--	'--	M0	N0	Stage III	T3a	'--	7th	'--	'--	'--	'--	'--	'--	'--	'--	'--	'--	'--	not reported	'--	'--	'--
77d8c2cf-6b27-417b-9d43-14c95e6f9b85	TCGA-B0-4841	TCGA-KIRC	63	'--	'--	'--	'--	'--	-23097	204	'--	not hispanic or latino	male	'--	'--	'--	'--	white	Dead	'--	1941	2004	'--	23097	'--	'--	'--	'--	M1	NX	Stage IV	T2	'--	'--	'--	'--	'--	'--	'--	'--	'--	'--	'--	'--	'--	not reported	'--	'--	'--
77d8c2cf-6b27-417b-9d43-14c95e6f9b85	TCGA-B0-4841	TCGA-KIRC	63	'--	'--	'--	'--	'--	-23097	204	'--	not hispanic or latino	male	'--	'--	'--	'--	white	Dead	'--	1941	2004	'--	23097	'--	'--	'--	'--	M1	NX	Stage IV	T2	'--	'--	'--	'--	'--	'--	'--	'--	'--	'--	'--	'--	'--	not reported	'--	'--	'--
781acafa-a58b-4180-bbca-c5b675d51b17	TCGA-BP-5168	TCGA-KIRC	75	'--	'--	'--	'--	'--	-27692	1463	'--	not reported	male	'--	'--	'--	'--	white	Dead	'--	1927	2006	'--	27692	'--	'--	'--	'--	M0	NX	Stage I	T1a	'--	'--	'--	'--	'--	'--	'--	'--	'--	'--	'--	'--	'--	not reported	'--	'--	'--
781acafa-a58b-4180-bbca-c5b675d51b17	TCGA-BP-5168	TCGA-KIRC	75	'--	'--	'--	'--	'--	-27692	1463	'--	not reported	male	'--	'--	'--	'--	white	Dead	'--	1927	2006	'--	27692	'--	'--	'--	'--	M0	NX	Stage I	T1a	'--	'--	'--	'--	'--	'--	'--	'--	'--	'--	'--	'--	'--	not reported	'--	'--	'--
7b184674-c88e-4479-be18-b403af5cc2c5	TCGA-BP-4766	TCGA-KIRC	43	'--	'--	'--	'--	'--	-15799	'--	'--	not reported	female	'--	'--	'--	'--	white	Alive	'--	1961	'--	'--	15799	'--	'--	'--	'--	M0	NX	Stage I	T1a	'--	'--	'--	'--	'--	'--	'--	'--	'--	'--	'--	'--	'--	not reported	'--	'--	'--
7b184674-c88e-4479-be18-b403af5cc2c5	TCGA-BP-4766	TCGA-KIRC	43	'--	'--	'--	'--	'--	-15799	'--	'--	not reported	female	'--	'--	'--	'--	white	Alive	'--	1961	'--	'--	15799	'--	'--	'--	'--	M0	NX	Stage I	T1a	'--	'--	'--	'--	'--	'--	'--	'--	'--	'--	'--	'--	'--	not reported	'--	'--	'--
7fc6b44d-ae66-409c-98e1-c1a518c33e95	TCGA-CZ-4864	TCGA-KIRC	86	'--	'--	'--	'--	'--	-31557	1315	'--	not hispanic or latino	male	'--	'--	'--	'--	white	Dead	'--	1916	2009	'--	31557	'--	'--	'--	'--	M0	N0	Stage II	T2	'--	'--	'--	'--	'--	'--	'--	'--	'--	'--	'--	'--	'--	not reported	'--	'--	'--
7fc6b44d-ae66-409c-98e1-c1a518c33e95	TCGA-CZ-4864	TCGA-KIRC	86	'--	'--	'--	'--	'--	-31557	1315	'--	not hispanic or latino	male	'--	'--	'--	'--	white	Dead	'--	1916	2009	'--	31557	'--	'--	'--	'--	M0	N0	Stage II	T2	'--	'--	'--	'--	'--	'--	'--	'--	'--	'--	'--	'--	'--	not reported	'--	'--	'--
80c4fc5b-dc7d-4308-8c81-6e83625963b5	TCGA-BP-4781	TCGA-KIRC	78	'--	'--	'--	'--	'--	-28701	'--	'--	not reported	male	'--	'--	'--	'--	white	Alive	'--	1927	'--	'--	28701	'--	'--	'--	'--	M0	NX	Stage I	T1a	'--	'--	'--	'--	'--	'--	'--	'--	'--	'--	'--	'--	'--	not reported	'--	'--	'--
80c4fc5b-dc7d-4308-8c81-6e83625963b5	TCGA-BP-4781	TCGA-KIRC	78	'--	'--	'--	'--	'--	-28701	'--	'--	not reported	male	'--	'--	'--	'--	white	Alive	'--	1927	'--	'--	28701	'--	'--	'--	'--	M0	NX	Stage I	T1a	'--	'--	'--	'--	'--	'--	'--	'--	'--	'--	'--	'--	'--	not reported	'--	'--	'--
818022ea-123e-438d-9671-542f479028f2	TCGA-CJ-4875	TCGA-KIRC	67	'--	'--	'--	'--	'--	-24510	3554	'--	not hispanic or latino	male	'--	'--	'--	'--	white	Dead	'--	1937	'--	'--	24510	'--	'--	'--	'--	M1	NX	Stage IV	T3a	'--	7th	'--	'--	'--	'--	'--	'--	'--	'--	'--	'--	'--	not reported	'--	'--	'--
818022ea-123e-438d-9671-542f479028f2	TCGA-CJ-4875	TCGA-KIRC	67	'--	'--	'--	'--	'--	-24510	3554	'--	not hispanic or latino	male	'--	'--	'--	'--	white	Dead	'--	1937	'--	'--	24510	'--	'--	'--	'--	M1	NX	Stage IV	T3a	'--	7th	'--	'--	'--	'--	'--	'--	'--	'--	'--	'--	'--	not reported	'--	'--	'--
822cf6c1-dd65-4814-94b1-0c335208ad9b	TCGA-CJ-5678	TCGA-KIRC	62	'--	'--	'--	'--	'--	-22944	574	'--	not hispanic or latino	male	'--	'--	'--	'--	black or african american	Dead	'--	1941	2004	'--	22944	'--	'--	'--	'--	M1	N0	Stage IV	T2b	'--	'--	'--	'--	'--	'--	'--	'--	'--	'--	'--	'--	'--	not reported	'--	'--	'--
822cf6c1-dd65-4814-94b1-0c335208ad9b	TCGA-CJ-5678	TCGA-KIRC	62	'--	'--	'--	'--	'--	-22944	574	'--	not hispanic or latino	male	'--	'--	'--	'--	black or african american	Dead	'--	1941	2004	'--	22944	'--	'--	'--	'--	M1	N0	Stage IV	T2b	'--	'--	'--	'--	'--	'--	'--	'--	'--	'--	'--	'--	'--	not reported	'--	'--	'--
830626c5-891f-4b62-bc0a-68fbfb8bc2a8	TCGA-BP-4174	TCGA-KIRC	49	'--	'--	'--	'--	'--	-18054	'--	'--	not reported	male	'--	'--	'--	'--	white	Alive	'--	1955	'--	'--	18054	'--	'--	'--	'--	M0	N0	Stage II	T2	'--	'--	'--	'--	'--	'--	'--	'--	'--	'--	'--	'--	'--	not reported	'--	'--	'--
830626c5-891f-4b62-bc0a-68fbfb8bc2a8	TCGA-BP-4174	TCGA-KIRC	49	'--	'--	'--	'--	'--	-18054	'--	'--	not reported	male	'--	'--	'--	'--	white	Alive	'--	1955	'--	'--	18054	'--	'--	'--	'--	M0	N0	Stage II	T2	'--	'--	'--	'--	'--	'--	'--	'--	'--	'--	'--	'--	'--	not reported	'--	'--	'--
844ec449-eec0-4ea7-9da9-b75a164bef16	TCGA-B0-4847	TCGA-KIRC	60	'--	'--	'--	'--	'--	-22147	793	'--	not hispanic or latino	male	'--	'--	'--	'--	white	Dead	'--	1944	2006	'--	22147	'--	'--	'--	'--	M1	NX	Stage IV	T3a	'--	'--	'--	'--	'--	'--	'--	'--	'--	'--	'--	'--	'--	not reported	'--	'--	'--
844ec449-eec0-4ea7-9da9-b75a164bef16	TCGA-B0-4847	TCGA-KIRC	60	'--	'--	'--	'--	'--	-22147	793	'--	not hispanic or latino	male	'--	'--	'--	'--	white	Dead	'--	1944	2006	'--	22147	'--	'--	'--	'--	M1	NX	Stage IV	T3a	'--	'--	'--	'--	'--	'--	'--	'--	'--	'--	'--	'--	'--	not reported	'--	'--	'--
8a575e00-5dc5-416d-a8f5-2cdfb8e62c31	TCGA-A3-3358	TCGA-KIRC	57	'--	'--	'--	'--	'--	-21087	'--	'--	not hispanic or latino	female	'--	'--	'--	'--	white	Alive	'--	1948	'--	'--	21087	'--	'--	'--	'--	M0	N0	Stage I	T1a	'--	'--	'--	'--	'--	'--	'--	'--	'--	'--	'--	'--	'--	not reported	'--	'--	'--
8a575e00-5dc5-416d-a8f5-2cdfb8e62c31	TCGA-A3-3358	TCGA-KIRC	57	'--	'--	'--	'--	'--	-21087	'--	'--	not hispanic or latino	female	'--	'--	'--	'--	white	Alive	'--	1948	'--	'--	21087	'--	'--	'--	'--	M0	N0	Stage I	T1a	'--	'--	'--	'--	'--	'--	'--	'--	'--	'--	'--	'--	'--	not reported	'--	'--	'--
8aaa4e25-5c12-4ace-96dc-91aaa0c4457c	TCGA-B0-5094	TCGA-KIRC	62	'--	'--	'--	'--	'--	-22965	333	'--	not hispanic or latino	male	'--	'--	'--	'--	white	Dead	'--	1946	2008	'--	22965	'--	'--	'--	'--	M1	N0	Stage IV	T3b	'--	'--	'--	'--	'--	'--	'--	'--	'--	'--	'--	'--	'--	not reported	'--	'--	'--
8aaa4e25-5c12-4ace-96dc-91aaa0c4457c	TCGA-B0-5094	TCGA-KIRC	62	'--	'--	'--	'--	'--	-22965	333	'--	not hispanic or latino	male	'--	'--	'--	'--	white	Dead	'--	1946	2008	'--	22965	'--	'--	'--	'--	M1	N0	Stage IV	T3b	'--	'--	'--	'--	'--	'--	'--	'--	'--	'--	'--	'--	'--	not reported	'--	'--	'--
8d4b602b-d1a4-4d80-adf4-5f527de78d4b	TCGA-B0-4713	TCGA-KIRC	76	'--	'--	'--	'--	'--	-27899	202	'--	not hispanic or latino	female	'--	'--	'--	'--	white	Dead	'--	1934	2010	'--	27899	'--	'--	'--	'--	M0	NX	Stage III	T3b	'--	'--	'--	'--	'--	'--	'--	'--	'--	'--	'--	'--	'--	not reported	'--	'--	'--
8d4b602b-d1a4-4d80-adf4-5f527de78d4b	TCGA-B0-4713	TCGA-KIRC	76	'--	'--	'--	'--	'--	-27899	202	'--	not hispanic or latino	female	'--	'--	'--	'--	white	Dead	'--	1934	2010	'--	27899	'--	'--	'--	'--	M0	NX	Stage III	T3b	'--	'--	'--	'--	'--	'--	'--	'--	'--	'--	'--	'--	'--	not reported	'--	'--	'--
8fd493c5-1375-4f76-b337-c9a75e3abdbe	TCGA-CJ-4644	TCGA-KIRC	48	'--	'--	'--	'--	'--	-17882	336	'--	not hispanic or latino	female	'--	'--	'--	'--	white	Dead	'--	1956	2004	'--	17882	'--	'--	'--	'--	M1	N0	Stage IV	T3a	'--	'--	'--	'--	'--	'--	'--	'--	'--	'--	'--	'--	'--	not reported	'--	'--	'--
8fd493c5-1375-4f76-b337-c9a75e3abdbe	TCGA-CJ-4644	TCGA-KIRC	48	'--	'--	'--	'--	'--	-17882	336	'--	not hispanic or latino	female	'--	'--	'--	'--	white	Dead	'--	1956	2004	'--	17882	'--	'--	'--	'--	M1	N0	Stage IV	T3a	'--	'--	'--	'--	'--	'--	'--	'--	'--	'--	'--	'--	'--	not reported	'--	'--	'--
949736aa-62d3-46e0-8507-ed2a84be0073	TCGA-B0-4691	TCGA-KIRC	55	'--	'--	'--	'--	'--	-20176	139	'--	not hispanic or latino	male	'--	'--	'--	'--	white	Dead	'--	1954	2009	'--	20176	'--	'--	'--	'--	M1	N0	Stage IV	T2	'--	'--	'--	'--	'--	'--	'--	'--	'--	'--	'--	'--	'--	not reported	'--	'--	'--
949736aa-62d3-46e0-8507-ed2a84be0073	TCGA-B0-4691	TCGA-KIRC	55	'--	'--	'--	'--	'--	-20176	139	'--	not hispanic or latino	male	'--	'--	'--	'--	white	Dead	'--	1954	2009	'--	20176	'--	'--	'--	'--	M1	N0	Stage IV	T2	'--	'--	'--	'--	'--	'--	'--	'--	'--	'--	'--	'--	'--	not reported	'--	'--	'--
98ff8a6b-0ead-4e55-9fb7-6fe5cc69d0f6	TCGA-B0-4714	TCGA-KIRC	81	'--	'--	'--	'--	'--	-29873	99	'--	not hispanic or latino	male	'--	'--	'--	'--	white	Dead	'--	1929	2010	'--	29873	'--	'--	'--	'--	M1	NX	Stage IV	T3b	'--	'--	'--	'--	'--	'--	'--	'--	'--	'--	'--	'--	'--	not reported	'--	'--	'--
98ff8a6b-0ead-4e55-9fb7-6fe5cc69d0f6	TCGA-B0-4714	TCGA-KIRC	81	'--	'--	'--	'--	'--	-29873	99	'--	not hispanic or latino	male	'--	'--	'--	'--	white	Dead	'--	1929	2010	'--	29873	'--	'--	'--	'--	M1	NX	Stage IV	T3b	'--	'--	'--	'--	'--	'--	'--	'--	'--	'--	'--	'--	'--	not reported	'--	'--	'--
9ceefc7e-fba9-47eb-a0ca-2bc1fccb5490	TCGA-B0-5100	TCGA-KIRC	72	'--	'--	'--	'--	'--	-26478	1913	'--	not hispanic or latino	male	'--	'--	'--	'--	black or african american	Dead	'--	1926	2003	'--	26478	'--	'--	'--	'--	M0	NX	Stage III	T3a	'--	'--	'--	'--	'--	'--	'--	'--	'--	'--	'--	'--	'--	not reported	'--	'--	'--
9ceefc7e-fba9-47eb-a0ca-2bc1fccb5490	TCGA-B0-5100	TCGA-KIRC	72	'--	'--	'--	'--	'--	-26478	1913	'--	not hispanic or latino	male	'--	'--	'--	'--	black or african american	Dead	'--	1926	2003	'--	26478	'--	'--	'--	'--	M0	NX	Stage III	T3a	'--	'--	'--	'--	'--	'--	'--	'--	'--	'--	'--	'--	'--	not reported	'--	'--	'--
9cffe9f2-421e-4596-b3ac-8788f862ab59	TCGA-B0-5102	TCGA-KIRC	74	'--	'--	'--	'--	'--	-27152	2764	'--	not hispanic or latino	female	'--	'--	'--	'--	white	Dead	'--	1925	2006	'--	27152	'--	'--	'--	'--	M0	NX	Stage I	T1	'--	'--	'--	'--	'--	'--	'--	'--	'--	'--	'--	'--	'--	not reported	'--	'--	'--
9cffe9f2-421e-4596-b3ac-8788f862ab59	TCGA-B0-5102	TCGA-KIRC	74	'--	'--	'--	'--	'--	-27152	2764	'--	not hispanic or latino	female	'--	'--	'--	'--	white	Dead	'--	1925	2006	'--	27152	'--	'--	'--	'--	M0	NX	Stage I	T1	'--	'--	'--	'--	'--	'--	'--	'--	'--	'--	'--	'--	'--	not reported	'--	'--	'--
a22d5ba2-5f11-49e9-911a-ec03b785fae5	TCGA-B8-4153	TCGA-KIRC	74	'--	'--	'--	'--	'--	-27031	'--	'--	not hispanic or latino	male	'--	'--	'--	'--	white	Alive	'--	1936	'--	'--	27031	'--	'--	'--	'--	M0	NX	Stage III	T3a	'--	7th	'--	'--	'--	'--	'--	'--	'--	'--	'--	'--	'--	not reported	'--	'--	'--
a22d5ba2-5f11-49e9-911a-ec03b785fae5	TCGA-B8-4153	TCGA-KIRC	74	'--	'--	'--	'--	'--	-27031	'--	'--	not hispanic or latino	male	'--	'--	'--	'--	white	Alive	'--	1936	'--	'--	27031	'--	'--	'--	'--	M0	NX	Stage III	T3a	'--	7th	'--	'--	'--	'--	'--	'--	'--	'--	'--	'--	'--	not reported	'--	'--	'--
a682a2a3-dc53-4b7e-8929-07215737ec5e	TCGA-B2-5641	TCGA-KIRC	79	'--	'--	'--	'--	'--	-28953	'--	'--	not hispanic or latino	male	'--	'--	'--	'--	white	Alive	'--	1931	'--	'--	28953	'--	'--	'--	'--	M0	N0	Stage I	T1a	'--	'--	'--	'--	'--	'--	'--	'--	'--	'--	'--	'--	'--	not reported	'--	'--	'--
a682a2a3-dc53-4b7e-8929-07215737ec5e	TCGA-B2-5641	TCGA-KIRC	79	'--	'--	'--	'--	'--	-28953	'--	'--	not hispanic or latino	male	'--	'--	'--	'--	white	Alive	'--	1931	'--	'--	28953	'--	'--	'--	'--	M0	N0	Stage I	T1a	'--	'--	'--	'--	'--	'--	'--	'--	'--	'--	'--	'--	'--	not reported	'--	'--	'--
a7ddd737-714d-423f-8fb5-5a932d014487	TCGA-CZ-5460	TCGA-KIRC	55	'--	'--	'--	'--	'--	-20392	'--	'--	not hispanic or latino	male	'--	'--	'--	'--	white	Alive	'--	1951	'--	'--	20392	'--	'--	'--	'--	M1	NX	Stage IV	T3b	'--	6th	'--	'--	'--	'--	'--	'--	'--	'--	'--	'--	'--	not reported	'--	'--	'--
a7ddd737-714d-423f-8fb5-5a932d014487	TCGA-CZ-5460	TCGA-KIRC	55	'--	'--	'--	'--	'--	-20392	'--	'--	not hispanic or latino	male	'--	'--	'--	'--	white	Alive	'--	1951	'--	'--	20392	'--	'--	'--	'--	M1	NX	Stage IV	T3b	'--	6th	'--	'--	'--	'--	'--	'--	'--	'--	'--	'--	'--	not reported	'--	'--	'--
b125ff14-4fb4-4f90-8622-fed49bdfe954	TCGA-B8-4622	TCGA-KIRC	57	'--	'--	'--	'--	'--	-21135	'--	'--	not hispanic or latino	male	'--	'--	'--	'--	white	Alive	'--	1953	'--	'--	21135	'--	'--	'--	'--	M1	N0	Stage IV	T3a	'--	7th	'--	'--	'--	'--	'--	'--	'--	'--	'--	'--	'--	not reported	'--	'--	'--
b125ff14-4fb4-4f90-8622-fed49bdfe954	TCGA-B8-4622	TCGA-KIRC	57	'--	'--	'--	'--	'--	-21135	'--	'--	not hispanic or latino	male	'--	'--	'--	'--	white	Alive	'--	1953	'--	'--	21135	'--	'--	'--	'--	M1	N0	Stage IV	T3a	'--	7th	'--	'--	'--	'--	'--	'--	'--	'--	'--	'--	'--	not reported	'--	'--	'--
b2feca3f-8602-4a30-92bf-958ab2a2bd5d	TCGA-AK-3436	TCGA-KIRC	40	'--	'--	'--	'--	'--	-14842	'--	'--	not hispanic or latino	male	'--	'--	'--	'--	white	Alive	'--	1965	'--	'--	14842	'--	'--	'--	'--	M1	N0	Stage IV	T2	'--	6th	'--	'--	'--	'--	'--	'--	'--	'--	'--	'--	'--	not reported	'--	'--	'--
b2feca3f-8602-4a30-92bf-958ab2a2bd5d	TCGA-AK-3436	TCGA-KIRC	40	'--	'--	'--	'--	'--	-14842	'--	'--	not hispanic or latino	male	'--	'--	'--	'--	white	Alive	'--	1965	'--	'--	14842	'--	'--	'--	'--	M1	N0	Stage IV	T2	'--	6th	'--	'--	'--	'--	'--	'--	'--	'--	'--	'--	'--	not reported	'--	'--	'--
b428463a-75d5-4663-a53b-ec2993795cc0	TCGA-B8-4151	TCGA-KIRC	51	'--	'--	'--	'--	'--	-18760	'--	'--	hispanic or latino	female	'--	'--	'--	'--	white	Alive	'--	1958	'--	'--	18760	'--	'--	'--	'--	M0	N0	Stage III	T3a	'--	6th	'--	'--	'--	'--	'--	'--	'--	'--	'--	'--	'--	not reported	'--	'--	'--
b428463a-75d5-4663-a53b-ec2993795cc0	TCGA-B8-4151	TCGA-KIRC	51	'--	'--	'--	'--	'--	-18760	'--	'--	hispanic or latino	female	'--	'--	'--	'--	white	Alive	'--	1958	'--	'--	18760	'--	'--	'--	'--	M0	N0	Stage III	T3a	'--	6th	'--	'--	'--	'--	'--	'--	'--	'--	'--	'--	'--	not reported	'--	'--	'--
b764e6a1-da21-4593-b133-25827c5b8d47	TCGA-B0-4817	TCGA-KIRC	81	'--	'--	'--	'--	'--	-29873	1019	'--	not hispanic or latino	male	'--	'--	'--	'--	white	Dead	'--	1921	2004	'--	29873	'--	'--	'--	'--	M0	N0	Stage III	T3c	'--	'--	'--	'--	'--	'--	'--	'--	'--	'--	'--	'--	'--	not reported	'--	'--	'--
b764e6a1-da21-4593-b133-25827c5b8d47	TCGA-B0-4817	TCGA-KIRC	81	'--	'--	'--	'--	'--	-29873	1019	'--	not hispanic or latino	male	'--	'--	'--	'--	white	Dead	'--	1921	2004	'--	29873	'--	'--	'--	'--	M0	N0	Stage III	T3c	'--	'--	'--	'--	'--	'--	'--	'--	'--	'--	'--	'--	'--	not reported	'--	'--	'--
bcf26561-6e11-441c-955e-181ef2e68b41	TCGA-B0-5099	TCGA-KIRC	88	'--	'--	'--	'--	'--	-32364	485	'--	not hispanic or latino	female	'--	'--	'--	'--	white	Dead	'--	1914	2003	'--	32364	'--	'--	'--	'--	M0	NX	Stage III	T3b	'--	'--	'--	'--	'--	'--	'--	'--	'--	'--	'--	'--	'--	not reported	'--	'--	'--
bcf26561-6e11-441c-955e-181ef2e68b41	TCGA-B0-5099	TCGA-KIRC	88	'--	'--	'--	'--	'--	-32364	485	'--	not hispanic or latino	female	'--	'--	'--	'--	white	Dead	'--	1914	2003	'--	32364	'--	'--	'--	'--	M0	NX	Stage III	T3b	'--	'--	'--	'--	'--	'--	'--	'--	'--	'--	'--	'--	'--	not reported	'--	'--	'--
c4bbbcd2-aa18-4b1f-99d4-93279e31d7e7	TCGA-CJ-4887	TCGA-KIRC	48	'--	'--	'--	'--	'--	-17611	932	'--	not hispanic or latino	male	'--	'--	'--	'--	white	Dead	'--	1957	2007	'--	17611	'--	'--	'--	'--	M1	NX	Stage IV	T3a	'--	'--	'--	'--	'--	'--	'--	'--	'--	'--	'--	'--	'--	not reported	'--	'--	'--
c4bbbcd2-aa18-4b1f-99d4-93279e31d7e7	TCGA-CJ-4887	TCGA-KIRC	48	'--	'--	'--	'--	'--	-17611	932	'--	not hispanic or latino	male	'--	'--	'--	'--	white	Dead	'--	1957	2007	'--	17611	'--	'--	'--	'--	M1	NX	Stage IV	T3a	'--	'--	'--	'--	'--	'--	'--	'--	'--	'--	'--	'--	'--	not reported	'--	'--	'--
cf77fe39-0b4a-4b38-b563-2a244b9fb5c0	TCGA-B0-4845	TCGA-KIRC	70	'--	'--	'--	'--	'--	-25582	1986	'--	not hispanic or latino	male	'--	'--	'--	'--	white	Dead	'--	1933	2008	'--	25582	'--	'--	'--	'--	M1	NX	Stage IV	T3a	'--	6th	'--	'--	'--	'--	'--	'--	'--	'--	'--	'--	'--	not reported	'--	'--	'--
cf77fe39-0b4a-4b38-b563-2a244b9fb5c0	TCGA-B0-4845	TCGA-KIRC	70	'--	'--	'--	'--	'--	-25582	1986	'--	not hispanic or latino	male	'--	'--	'--	'--	white	Dead	'--	1933	2008	'--	25582	'--	'--	'--	'--	M1	NX	Stage IV	T3a	'--	6th	'--	'--	'--	'--	'--	'--	'--	'--	'--	'--	'--	not reported	'--	'--	'--
d0f908c5-aafd-4b76-a2fb-39b7cc19bcf7	TCGA-B4-5377	TCGA-KIRC	68	'--	'--	'--	'--	'--	-25115	'--	'--	not hispanic or latino	female	'--	'--	'--	'--	white	Alive	'--	1942	'--	'--	25115	'--	'--	'--	'--	M1	N0	Stage IV	T3	'--	7th	'--	'--	'--	'--	'--	'--	'--	'--	'--	'--	'--	not reported	'--	'--	'--
d0f908c5-aafd-4b76-a2fb-39b7cc19bcf7	TCGA-B4-5377	TCGA-KIRC	68	'--	'--	'--	'--	'--	-25115	'--	'--	not hispanic or latino	female	'--	'--	'--	'--	white	Alive	'--	1942	'--	'--	25115	'--	'--	'--	'--	M1	N0	Stage IV	T3	'--	7th	'--	'--	'--	'--	'--	'--	'--	'--	'--	'--	'--	not reported	'--	'--	'--
d4815225-0ac0-4295-a70d-74162066c0bd	TCGA-A3-3343	TCGA-KIRC	79	'--	'--	'--	'--	'--	-28930	'--	'--	not hispanic or latino	male	'--	'--	'--	'--	white	Alive	'--	1926	'--	'--	28930	'--	'--	'--	'--	M0	N0	Stage II	T2	'--	'--	'--	'--	'--	'--	'--	'--	'--	'--	'--	'--	'--	not reported	'--	'--	'--
d4815225-0ac0-4295-a70d-74162066c0bd	TCGA-A3-3343	TCGA-KIRC	79	'--	'--	'--	'--	'--	-28930	'--	'--	not hispanic or latino	male	'--	'--	'--	'--	white	Alive	'--	1926	'--	'--	28930	'--	'--	'--	'--	M0	N0	Stage II	T2	'--	'--	'--	'--	'--	'--	'--	'--	'--	'--	'--	'--	'--	not reported	'--	'--	'--
d51fa004-23e6-41a7-9237-ce9916e2e394	TCGA-B0-5092	TCGA-KIRC	53	'--	'--	'--	'--	'--	-19611	459	'--	not hispanic or latino	female	'--	'--	'--	'--	white	Dead	'--	1955	2009	'--	19611	'--	'--	'--	'--	M1	N0	Stage IV	T1a	'--	'--	'--	'--	'--	'--	'--	'--	'--	'--	'--	'--	'--	not reported	'--	'--	'--
d51fa004-23e6-41a7-9237-ce9916e2e394	TCGA-B0-5092	TCGA-KIRC	53	'--	'--	'--	'--	'--	-19611	459	'--	not hispanic or latino	female	'--	'--	'--	'--	white	Dead	'--	1955	2009	'--	19611	'--	'--	'--	'--	M1	N0	Stage IV	T1a	'--	'--	'--	'--	'--	'--	'--	'--	'--	'--	'--	'--	'--	not reported	'--	'--	'--
d5213422-9447-4f62-b486-3303e3f991fa	TCGA-CZ-4857	TCGA-KIRC	56	'--	'--	'--	'--	'--	-20718	1432	'--	not hispanic or latino	male	'--	'--	'--	'--	white	Dead	'--	1949	2008	'--	20718	'--	'--	'--	'--	M1	N0	Stage IV	T3a	'--	'--	'--	'--	'--	'--	'--	'--	'--	'--	'--	'--	'--	not reported	'--	'--	'--
d5213422-9447-4f62-b486-3303e3f991fa	TCGA-CZ-4857	TCGA-KIRC	56	'--	'--	'--	'--	'--	-20718	1432	'--	not hispanic or latino	male	'--	'--	'--	'--	white	Dead	'--	1949	2008	'--	20718	'--	'--	'--	'--	M1	N0	Stage IV	T3a	'--	'--	'--	'--	'--	'--	'--	'--	'--	'--	'--	'--	'--	not reported	'--	'--	'--
d97ac1d1-fc06-4e9b-b3ad-415582ff66f1	TCGA-BP-4975	TCGA-KIRC	40	'--	'--	'--	'--	'--	-14710	'--	'--	not hispanic or latino	male	'--	'--	'--	'--	white	Alive	'--	1966	'--	'--	14710	'--	'--	'--	'--	M0	NX	Stage I	T1b	'--	'--	'--	'--	'--	'--	'--	'--	'--	'--	'--	'--	'--	not reported	'--	'--	'--
d97ac1d1-fc06-4e9b-b3ad-415582ff66f1	TCGA-BP-4975	TCGA-KIRC	40	'--	'--	'--	'--	'--	-14710	'--	'--	not hispanic or latino	male	'--	'--	'--	'--	white	Alive	'--	1966	'--	'--	14710	'--	'--	'--	'--	M0	NX	Stage I	T1b	'--	'--	'--	'--	'--	'--	'--	'--	'--	'--	'--	'--	'--	not reported	'--	'--	'--
d99f31f7-2b3b-47e8-bd26-8d37da22aca0	TCGA-B0-4846	TCGA-KIRC	52	'--	'--	'--	'--	'--	-19139	1200	'--	not hispanic or latino	male	'--	'--	'--	'--	white	Dead	'--	1952	2007	'--	19139	'--	'--	'--	'--	M1	N0	Stage IV	T3a	'--	6th	'--	'--	'--	'--	'--	'--	'--	'--	'--	'--	'--	not reported	'--	'--	'--
d99f31f7-2b3b-47e8-bd26-8d37da22aca0	TCGA-B0-4846	TCGA-KIRC	52	'--	'--	'--	'--	'--	-19139	1200	'--	not hispanic or latino	male	'--	'--	'--	'--	white	Dead	'--	1952	2007	'--	19139	'--	'--	'--	'--	M1	N0	Stage IV	T3a	'--	6th	'--	'--	'--	'--	'--	'--	'--	'--	'--	'--	'--	not reported	'--	'--	'--
e0127e51-43ba-4536-bc9d-004591f9c627	TCGA-CZ-5462	TCGA-KIRC	83	'--	'--	'--	'--	'--	-30659	311	'--	not reported	male	'--	'--	'--	'--	white	Dead	'--	1924	2007	'--	30659	'--	'--	'--	'--	M1	NX	Stage IV	T1b	'--	6th	'--	'--	'--	'--	'--	'--	'--	'--	'--	'--	'--	not reported	'--	'--	'--
e0127e51-43ba-4536-bc9d-004591f9c627	TCGA-CZ-5462	TCGA-KIRC	83	'--	'--	'--	'--	'--	-30659	311	'--	not reported	male	'--	'--	'--	'--	white	Dead	'--	1924	2007	'--	30659	'--	'--	'--	'--	M1	NX	Stage IV	T1b	'--	6th	'--	'--	'--	'--	'--	'--	'--	'--	'--	'--	'--	not reported	'--	'--	'--
e719b7f3-27c4-4017-9d34-a660776c2cd7	TCGA-BP-4799	TCGA-KIRC	70	'--	'--	'--	'--	'--	-25842	1133	'--	not reported	male	'--	'--	'--	'--	white	Dead	'--	1937	2010	'--	25842	'--	'--	'--	'--	M0	N0	Stage III	T3b	'--	'--	'--	'--	'--	'--	'--	'--	'--	'--	'--	'--	'--	not reported	'--	'--	'--
e719b7f3-27c4-4017-9d34-a660776c2cd7	TCGA-BP-4799	TCGA-KIRC	70	'--	'--	'--	'--	'--	-25842	1133	'--	not reported	male	'--	'--	'--	'--	white	Dead	'--	1937	2010	'--	25842	'--	'--	'--	'--	M0	N0	Stage III	T3b	'--	'--	'--	'--	'--	'--	'--	'--	'--	'--	'--	'--	'--	not reported	'--	'--	'--
e9847c37-0d93-47bf-b669-c7f7a1abfa88	TCGA-BP-4332	TCGA-KIRC	36	'--	'--	'--	'--	'--	-13404	'--	'--	not reported	male	'--	'--	'--	'--	white	Alive	'--	1966	'--	'--	13404	'--	'--	'--	'--	M0	N0	Stage III	T3a	'--	'--	'--	'--	'--	'--	'--	'--	'--	'--	'--	'--	'--	not reported	'--	'--	'--
e9847c37-0d93-47bf-b669-c7f7a1abfa88	TCGA-BP-4332	TCGA-KIRC	36	'--	'--	'--	'--	'--	-13404	'--	'--	not reported	male	'--	'--	'--	'--	white	Alive	'--	1966	'--	'--	13404	'--	'--	'--	'--	M0	N0	Stage III	T3a	'--	'--	'--	'--	'--	'--	'--	'--	'--	'--	'--	'--	'--	not reported	'--	'--	'--
ec3b2a30-fcf6-45ef-bd9d-e6089a237c0f	TCGA-CJ-4904	TCGA-KIRC	60	'--	'--	'--	'--	'--	-22036	'--	'--	not hispanic or latino	female	'--	'--	'--	'--	white	Alive	'--	1946	'--	'--	22036	'--	'--	'--	'--	M1	N0	Stage IV	T3a	'--	7th	'--	'--	'--	'--	'--	'--	'--	'--	'--	'--	'--	not reported	'--	'--	'--
ec3b2a30-fcf6-45ef-bd9d-e6089a237c0f	TCGA-CJ-4904	TCGA-KIRC	60	'--	'--	'--	'--	'--	-22036	'--	'--	not hispanic or latino	female	'--	'--	'--	'--	white	Alive	'--	1946	'--	'--	22036	'--	'--	'--	'--	M1	N0	Stage IV	T3a	'--	7th	'--	'--	'--	'--	'--	'--	'--	'--	'--	'--	'--	not reported	'--	'--	'--
ed97aeee-2a5b-4361-ab4f-f53c3fc5f532	TCGA-BP-4335	TCGA-KIRC	65	'--	'--	'--	'--	'--	-23860	475	'--	not reported	female	'--	'--	'--	'--	white	Dead	'--	1938	2004	'--	23860	'--	'--	'--	'--	M1	N0	Stage IV	T3a	'--	'--	'--	'--	'--	'--	'--	'--	'--	'--	'--	'--	'--	not reported	'--	'--	'--
ed97aeee-2a5b-4361-ab4f-f53c3fc5f532	TCGA-BP-4335	TCGA-KIRC	65	'--	'--	'--	'--	'--	-23860	475	'--	not reported	female	'--	'--	'--	'--	white	Dead	'--	1938	2004	'--	23860	'--	'--	'--	'--	M1	N0	Stage IV	T3a	'--	'--	'--	'--	'--	'--	'--	'--	'--	'--	'--	'--	'--	not reported	'--	'--	'--
f2801b21-5444-4cc3-a642-c60c6d82cd3d	TCGA-CZ-5454	TCGA-KIRC	63	'--	'--	'--	'--	'--	-23083	722	'--	not hispanic or latino	male	'--	'--	'--	'--	white	Dead	'--	1943	2007	'--	23083	'--	'--	'--	'--	M1	N0	Stage IV	T2	'--	'--	'--	'--	'--	'--	'--	'--	'--	'--	'--	'--	'--	not reported	'--	'--	'--
f2801b21-5444-4cc3-a642-c60c6d82cd3d	TCGA-CZ-5454	TCGA-KIRC	63	'--	'--	'--	'--	'--	-23083	722	'--	not hispanic or latino	male	'--	'--	'--	'--	white	Dead	'--	1943	2007	'--	23083	'--	'--	'--	'--	M1	N0	Stage IV	T2	'--	'--	'--	'--	'--	'--	'--	'--	'--	'--	'--	'--	'--	not reported	'--	'--	'--
f5759059-c0e3-4f1a-af96-5c7197d3c33c	TCGA-CZ-5987	TCGA-KIRC	60	'--	'--	'--	'--	'--	-21928	445	'--	not hispanic or latino	male	'--	'--	'--	'--	white	Dead	'--	1946	2007	'--	21928	'--	'--	'--	'--	M1	NX	Stage IV	T3b	'--	6th	'--	'--	'--	'--	'--	'--	'--	'--	'--	'--	'--	not reported	'--	'--	'--
f5759059-c0e3-4f1a-af96-5c7197d3c33c	TCGA-CZ-5987	TCGA-KIRC	60	'--	'--	'--	'--	'--	-21928	445	'--	not hispanic or latino	male	'--	'--	'--	'--	white	Dead	'--	1946	2007	'--	21928	'--	'--	'--	'--	M1	NX	Stage IV	T3b	'--	6th	'--	'--	'--	'--	'--	'--	'--	'--	'--	'--	'--	not reported	'--	'--	'--
fae200ed-78e7-4d2d-82b5-aee63fc54d25	TCGA-BP-4982	TCGA-KIRC	42	'--	'--	'--	'--	'--	-15451	'--	'--	not reported	male	'--	'--	'--	'--	white	Alive	'--	1964	'--	'--	15451	'--	'--	'--	'--	M0	NX	Stage I	T1b	'--	'--	'--	'--	'--	'--	'--	'--	'--	'--	'--	'--	'--	not reported	'--	'--	'--
fae200ed-78e7-4d2d-82b5-aee63fc54d25	TCGA-BP-4982	TCGA-KIRC	42	'--	'--	'--	'--	'--	-15451	'--	'--	not reported	male	'--	'--	'--	'--	white	Alive	'--	1964	'--	'--	15451	'--	'--	'--	'--	M0	NX	Stage I	T1b	'--	'--	'--	'--	'--	'--	'--	'--	'--	'--	'--	'--	'--	not reported	'--	'--	'--
ffb88267-1a97-41c9-ae25-6c6cefaf9dd9	TCGA-BP-5190	TCGA-KIRC	61	'--	'--	'--	'--	'--	-22285	'--	'--	not hispanic or latino	male	'--	'--	'--	'--	white	Alive	'--	1946	'--	'--	22285	'--	'--	'--	'--	M0	NX	Stage I	T1a	'--	'--	'--	'--	'--	'--	'--	'--	'--	'--	'--	'--	'--	not reported	'--	'--	'--
ffb88267-1a97-41c9-ae25-6c6cefaf9dd9	TCGA-BP-5190	TCGA-KIRC	61	'--	'--	'--	'--	'--	-22285	'--	'--	not hispanic or latino	male	'--	'--	'--	'--	white	Alive	'--	1946	'--	'--	22285	'--	'--	'--	'--	M0	NX	Stage I	T1a	'--	'--	'--	'--	'--	'--	'--	'--	'--	'--	'--	'--	'--	not reported	'--	'--	'--
[truncated: 147 more columns]
