# Supplementary material for: Spatial Distribution of Tumor Cells in Clear Cell Renal Cell Carcinoma Is Associated with Metastasis and a Matrisome Gene Expression Signature
Source: Cancers (Basel). 2025 Jan 14;17(2):249. doi: 10.3390/cancers17020249 (PMC11763402; doi:10.3390/cancers17020249)
Supplement: Supplementary file 1 [file cancers-17-00249-s001.zip › Supplementary_Table_S7.csv]

	TCGA-A3-3331-01A-02R-1325-07	TCGA-A3-3378-01A-02R-1325-07	TCGA-A3-3380-01A-01R-0864-07	TCGA-A3-3383-01A-02R-1325-07	TCGA-AK-3425-01A-02R-1277-07	TCGA-CZ-4859-01A-02R-1426-07	TCGA-CZ-4866-01A-01R-1503-07	TCGA-B0-5699-01A-11R-1541-07	TCGA-B0-5705-01A-11R-1541-07	TCGA-CZ-5986-01A-11R-1672-07	TCGA-EU-5904-01A-11R-1672-07	TCGA-EU-5905-01A-11R-1672-07	TCGA-A3-3322-01A-02R-1325-07	TCGA-A3-3359-01A-01R-0864-07	TCGA-A3-3365-01A-01R-0864-07	TCGA-AS-3778-01A-01R-A32Z-07	TCGA-A3-3362-01A-02R-1325-07	TCGA-B2-4099-01A-02R-1188-07	TCGA-B8-4148-01A-02R-1325-07	TCGA-B8-4154-01A-01R-1188-07	TCGA-AK-3450-01A-02R-1277-07	TCGA-AK-3460-01A-02R-1277-07	TCGA-AK-3461-01A-02R-1277-07	TCGA-BP-4349-01A-01R-1289-07	TCGA-BP-4758-01A-01R-1289-07	TCGA-BP-4759-01A-01R-1289-07	TCGA-BP-4765-01A-01R-1289-07	TCGA-BP-4766-01A-01R-1289-07	TCGA-BP-4768-01A-01R-1289-07	TCGA-BP-4774-01A-01R-1289-07	TCGA-BP-4775-01A-01R-1289-07	TCGA-BP-4776-01A-01R-1289-07	TCGA-BP-4777-01A-01R-1289-07	TCGA-BP-4781-01A-01R-1305-07	TCGA-BP-4789-01A-01R-1305-07	TCGA-BP-4807-01A-01R-1305-07	TCGA-CJ-4886-01A-01R-1305-07	TCGA-CJ-4889-01A-01R-1305-07	TCGA-A3-3385-01A-02R-1420-07	TCGA-B0-5110-01A-01R-1420-07	TCGA-B0-5120-01A-01R-1420-07	TCGA-B8-5159-01A-01R-1420-07	TCGA-B8-5165-01A-01R-1420-07	TCGA-BP-4782-01A-02R-1420-07	TCGA-BP-4801-01A-02R-1420-07	TCGA-BP-4993-01A-02R-1420-07	TCGA-BP-4961-01A-01R-1334-07	TCGA-BP-4964-01A-01R-1334-07	TCGA-BP-4969-01A-01R-1334-07
ENSG00000000003.15	4164	2180	3819	4187	3901	4396	5464	3571	2918	1903	3099	3177	1357	2365	3061	3716	2547	4183	1766	5490	3595	2133	2467	2757	2098	1922	2924	3235	4824	2651	3088	1171	2937	3992	3126	3330	2737	2230	2915	2210	2872	2060	4129	3737	2420	2544	3503	4455	1204
ENSG00000000005.6	58	0	31	109	8	62	11	29	4	4	14	24	1	17	20	36	76	54	9	46	270	46	9	93	43	39	8	13	185	31	1	30	5	5	3	6	15	9	0	54	10	246	163	20	18	4	50	13	8
ENSG00000000419.13	1445	853	1956	1061	981	1950	3284	1218	1456	1031	1319	1141	835	1114	2324	1312	1103	2307	1362	2321	1438	1002	1258	1517	1091	1061	1934	1604	1560	1402	1499	729	1603	1422	1367	982	1464	1394	1712	1544	1372	1502	1411	1206	1297	1220	1762	1610	1647
ENSG00000000457.14	812	812	681	292	327	1150	1165	781	773	517	703	259	553	573	673	758	614	699	663	756	917	395	557	725	623	423	1023	935	710	463	556	261	567	702	767	485	696	838	737	631	652	756	829	483	573	655	934	831	534
ENSG00000000460.17	314	347	176	112	166	256	329	209	235	170	195	114	206	196	216	230	175	236	223	238	238	114	188	207	132	121	304	278	250	143	288	72	167	239	213	152	224	237	315	206	210	277	252	134	195	184	266	265	154
ENSG00000000938.13	1269	2009	1895	841	957	1024	3223	1379	844	425	977	323	614	1247	880	1622	765	1427	2250	1218	986	973	2257	1951	1242	532	1562	2248	1061	1135	1344	897	1832	980	681	468	854	1108	1023	864	1049	646	847	1307	1287	1043	1165	1274	803
ENSG00000000971.16	1374	6718	2874	666	6817	889	980	476	1508	714	1962	3662	2388	1464	8765	2199	2093	645	1421	1005	8565	1306	3067	2977	2362	1465	6544	847	932	1147	1775	1024	2314	11638	8371	2770	5318	9108	402	2896	8144	999	7100	23906	5785	4400	5458	6020	1347
ENSG00000001036.14	3957	4302	3760	4041	3217	3492	5885	4063	4197	1966	3027	1386	2197	2322	2843	4731	3044	3192	1809	4788	6141	2165	1602	4360	3280	4923	3577	5308	3354	2953	2695	1878	2970	925	3356	3811	3097	2898	3861	2322	2687	6622	3504	3591	4195	2256	3445	4641	3438
ENSG00000001084.13	2407	1842	2503	1370	1419	5803	2649	1703	2592	2552	1721	968	2342	1633	2601	2065	1734	1531	2571	1761	1444	1580	1370	2403	1319	1033	2551	3591	2342	2057	2018	901	3105	2442	2208	1929	1728	2451	2283	2048	2772	2229	2233	3078	3261	1524	2322	2924	1498
ENSG00000001167.14	1642	1823	1111	562	1065	2780	2239	1460	1209	1055	1543	571	1147	1297	1687	1466	1042	995	1908	1007	1126	752	1261	1765	1479	1239	2940	2321	1996	2092	1843	716	1437	2685	1905	1294	1588	1825	1425	1887	1396	1732	2150	1286	1421	1400	2892	1880	1048
ENSG00000001460.18	891	728	484	427	584	755	335	980	1009	523	605	329	470	593	577	767	555	539	575	774	846	298	351	580	773	539	679	1004	792	728	384	358	641	513	713	474	600	638	697	730	656	856	727	803	606	561	1073	611	588
ENSG00000001461.17	5686	4161	3102	2431	2531	3545	2759	5430	4761	3633	2352	2910	3125	3348	2723	5416	2918	2273	3831	2998	2874	1738	2163	2129	2768	2198	3667	5905	4569	3131	2576	1302	4491	3877	5053	4938	3560	3530	4291	4158	4561	7368	6345	9510	5346	2385	8011	5682	2104
ENSG00000001497.18	2576	1964	3214	2278	1491	3665	4879	2592	3271	1903	2388	2272	2241	1864	1865	2383	2124	1335	2534	1346	2038	1482	2125	2771	2940	2812	2962	3086	4661	2264	3608	1525	2668	2644	3173	1574	2319	2411	3148	2590	2823	2669	3331	2045	3133	2525	3459	2777	2779
ENSG00000001561.7	5049	3250	2995	1093	1483	5278	5834	2851	4542	3197	5113	1531	2526	2999	3137	2798	2125	2483	2908	4073	3763	2204	3547	1758	1609	994	3669	3547	3063	1481	2157	952	2376	3958	3022	3266	3360	2317	5796	3686	2336	4556	3892	2170	2887	2380	3323	4068	2033
ENSG00000001617.12	8780	4979	8333	6117	4684	7067	4269	7076	9725	2931	11275	5767	3653	6616	7540	10645	6165	5565	6235	6406	5076	4251	6424	9037	12190	8376	6490	11792	8146	9612	7425	6547	3765	6288	11956	3642	8197	5801	4515	8143	6306	6486	8364	8343	7353	8295	14824	9437	5513
ENSG00000001626.16	77	182	219	2	18	5	201	25	17	22	98	14	139	33	43	165	86	26	98	18	29	148	53	234	40	51	90	51	170	20	246	19	197	43	51	51	28	34	251	50	68	21	407	71	25	64	224	99	413
ENSG00000001629.10	6722	6139	3904	1081	2557	10009	27698	6437	12900	5329	5517	1921	6614	4867	4627	4602	4732	3225	6019	6152	4566	3002	3108	4062	2909	2970	6209	16349	6553	4600	11607	1568	4869	6198	4531	5035	5767	8138	14788	6928	3333	6966	6770	5623	4956	3308	6473	4714	9939
ENSG00000001630.17	92	51	62	15	121	260	145	118	187	25	120	60	145	63	36	179	84	32	91	55	84	38	78	43	24	100	104	378	302	48	191	8	55	228	111	128	111	189	139	78	90	271	172	56	104	55	174	109	33
ENSG00000001631.16	417	331	759	269	220	516	1025	408	368	295	396	119	496	386	538	404	337	350	429	396	359	309	366	539	401	286	421	653	527	424	564	316	355	376	318	173	324	363	737	421	324	418	286	227	204	300	448	418	1008
ENSG00000002016.18	935	690	732	407	328	353	1218	524	475	438	399	215	819	620	624	834	608	779	909	455	419	386	523	928	702	234	784	1298	1277	680	543	385	520	356	511	326	528	689	1291	717	666	580	490	562	384	363	896	1041	887
ENSG00000002079.14	13	8	15	4	3	9	10	17	3	5	5	1	13	14	9	13	13	4	16	1	2	15	18	10	6	4	10	33	32	31	41	4	4	14	4	0	4	9	29	8	5	4	6	2	2	7	8	9	43
ENSG00000002330.14	500	467	425	1317	838	962	1007	802	748	16	472	333	321	336	283	821	442	880	438	969	881	314	427	673	892	936	461	708	485	723	527	664	476	440	600	481	357	402	409	319	554	718	371	461	528	508	464	489	477
ENSG00000002549.12	7599	14154	4937	7883	7963	7206	13707	9375	12657	3794	6327	4305	3528	9204	5268	5316	5748	7989	13126	5220	5808	2747	3503	4435	6755	4263	6944	6726	4381	5897	7964	2725	13703	5610	6416	5702	9234	9943	3471	6391	5393	13814	9283	8987	7728	6387	7823	9551	3563
ENSG00000002586.20	8946	12628	21808	11819	9581	8329	9269	12930	7414	3582	8069	7748	4024	5710	11846	13577	6393	10829	6725	12008	8515	5783	7276	10278	17459	14958	9692	9528	8120	8001	7334	9220	8971	11400	16506	9324	8933	13232	6541	6769	7757	8006	13986	8085	13094	9972	22235	9826	8625
ENSG00000002586.20_PAR_Y	0	0	0	0	0	0	0	0	0	0	0	0	0	0	0	0	0	0	0	0	0	0	0	0	0	0	0	0	0	0	0	0	0	0	0	0	0	0	0	0	0	0	0	0	0	0	0	0	0
ENSG00000002587.10	972	1776	287	349	506	785	1661	618	1377	383	789	323	510	596	1043	409	671	611	1869	1267	525	442	2023	785	474	176	497	529	744	318	757	422	802	866	506	638	894	520	499	692	759	799	572	582	539	1560	417	659	304
ENSG00000002726.21	25673	10255	42892	981	1405	82466	74259	6649	91917	10204	33966	31916	9373	18229	1624	35319	17008	559	14264	5576	6403	3253	13331	26668	99594	3244	16478	949	248	3487	51728	6483	25553	16675	9914	12643	29486	23408	202	19408	940	11539	13828	12534	3436	13183	4054	7983	40823
ENSG00000002745.13	3	7	80	3	5	1	2	1	0	2	1	2	2	6	5	0	8	1	15	0	3	4	5	4	6	3	4	2	1	14	3	8	8	5	0	0	3	89	2	2	3	5	4	0	1	1	4	0	5
ENSG00000002746.15	709	4	36	14	119	87	107	102	46	26	51	44	78	38	17	283	356	14	28	24	539	13	15	82	51	28	45	168	56	70	349	13	147	335	68	115	99	1144	521	20	7	677	860	53	35	21	85	19	365
ENSG00000002822.15	45	35	48	24	36	12	20	22	32	4	20	8	21	28	21	24	14	21	66	87	17	15	43	58	46	16	25	39	34	35	31	7	61	26	10	12	32	73	30	14	33	77	21	42	41	24	45	38	37
ENSG00000002834.18	16686	12032	11574	9654	13702	18150	29474	24401	20232	9172	13882	12907	12343	13753	9476	21587	11816	12482	14922	10641	12646	6780	8542	15068	19574	16355	16242	22596	19842	15509	16880	5240	14541	14326	15764	14778	17286	20657	16765	15493	17173	22681	21543	17611	18704	14703	21900	21238	12414
ENSG00000002919.15	1696	1815	1751	1393	1583	2734	3124	1228	2066	1160	1051	699	981	1526	1587	1147	1330	2626	2149	2442	1599	1023	1321	1229	2131	871	2209	1917	1252	1517	1417	1042	1999	1431	1737	1606	1707	1869	1296	1733	1561	1662	1685	1538	1829	1364	1724	1622	1190
ENSG00000002933.9	30878	26039	34922	36924	32534	53041	90779	63558	59968	13146	34684	13260	33297	22950	16033	49420	25670	49382	25097	76184	24872	23131	16611	33365	54639	117481	34909	37464	54349	44714	38873	22570	26335	57333	30980	27563	23214	18765	74146	23756	16216	44292	29502	20070	30725	33190	23813	37404	54040
ENSG00000003056.8	5318	7515	5015	1593	6530	6963	11406	5190	6654	4471	4430	3623	4182	4472	3800	5589	3107	5349	5014	4360	4381	2393	2862	3044	2369	2669	6264	10120	7653	2435	4417	1051	6323	5909	5306	5322	4213	5002	7716	4859	3998	6173	6363	6172	6308	3150	6575	7583	2300
ENSG00000003096.14	1581	1026	597	265	389	1339	2045	519	1042	743	469	605	522	298	468	291	580	692	611	787	806	264	497	394	311	751	544	1399	849	391	3192	134	356	1214	771	463	729	613	694	287	671	2526	949	454	693	296	806	570	546
ENSG00000003137.8	778	70	127	195	383	184	141	97	124	243	891	177	328	496	653	423	238	147	283	144	230	211	138	519	540	561	290	885	894	281	332	116	312	234	52	389	521	1247	125	1105	1007	807	2790	192	266	1638	475	218	289
ENSG00000003147.19	570	587	893	359	263	446	691	382	477	276	744	395	324	432	926	483	559	398	497	550	1113	445	617	1168	979	556	851	716	323	1009	436	557	1146	318	886	240	669	525	226	856	668	317	983	527	521	841	1377	631	761
ENSG00000003249.15	703	581	1638	2129	402	6031	2935	3332	964	306	1530	426	753	1756	542	6721	868	772	834	2077	2984	635	700	1078	1775	1445	1113	936	1278	1345	596	1119	1501	2936	1171	1804	1115	531	511	1127	721	8855	1788	2219	1132	2563	2176	743	2522
ENSG00000003393.15	2485	2385	1844	666	1057	2739	4427	1856	2472	2162	2055	1209	1816	1642	1554	1962	1522	981	2155	1127	2226	1047	1405	2270	1178	923	2592	4741	3044	1818	3635	730	1755	2174	2133	1492	1681	2046	2790	2226	1446	4409	2935	1810	2276	1420	3048	2292	2147
ENSG00000003400.15	3074	1978	2061	988	1082	1329	4071	2570	1800	1327	1761	827	1596	1614	3081	2070	1361	2678	2394	2206	1580	877	1003	2465	2274	1756	1948	4966	1271	1921	2026	1076	1864	1703	2714	1265	3148	2890	1257	2402	1700	3388	2481	2216	2289	1787	2744	2405	2264
ENSG00000003402.20	18057	15377	14168	4961	4620	10309	24930	15111	14472	10079	11172	6892	11286	13405	10022	14937	10268	6430	22333	7405	14372	10121	18941	30860	9397	4874	19655	20353	15106	14506	17908	7161	11372	8437	10374	5579	11136	9691	13281	14868	8483	22207	12384	11125	9418	11482	19403	12708	17318
ENSG00000003436.16	15138	6767	12480	16653	12707	12757	816	29017	5606	269	11737	5586	10953	12120	10312	10874	5794	22479	6513	11351	8876	12362	12281	14797	6456	25323	18172	33493	22720	12773	10073	5424	10071	26433	20889	14817	13128	5710	10201	9115	6244	14773	15527	15604	15670	15411	19589	38166	5047
ENSG00000003509.16	794	979	890	523	354	991	2287	542	822	525	748	498	516	589	792	748	724	735	677	877	887	452	608	865	646	426	861	736	1109	699	966	431	864	601	594	510	609	594	832	653	572	1568	661	673	457	622	824	766	1016
ENSG00000003756.17	3539	3117	3973	2381	1076	1651	4121	2333	1937	1814	2061	810	2956	3168	3452	3405	2809	2252	4389	1856	1494	1828	3391	7221	1888	1117	4418	3312	2892	4279	2440	1971	2819	1309	2340	1022	2373	3390	5116	3365	2913	1555	2263	1600	1634	1999	4218	3548	3537
ENSG00000003987.14	110	157	102	48	62	98	183	62	60	26	79	143	75	72	111	93	64	59	79	60	136	64	81	126	92	69	181	92	231	146	69	68	148	87	126	40	70	57	79	101	97	67	111	67	61	60	139	159	75
ENSG00000003989.18	1975	26667	3605	857	3677	3745	1689	2004	3493	1594	5788	1632	1680	4003	4442	1797	3732	884	3155	962	1966	3205	6242	3900	2003	1823	9208	2242	1858	4049	3300	3704	2871	11792	8442	1918	4565	3676	1303	3564	7495	1675	9888	2801	2897	5568	11438	4011	1274
ENSG00000004059.11	3027	2429	3937	4185	5816	5661	6801	3658	4339	1508	3114	2122	2321	2803	3998	4913	2669	6012	3178	6522	2425	2409	2804	4998	7566	6369	3977	5007	5794	4355	4402	3626	4308	6203	4133	3008	3503	3936	4986	2510	3388	3532	3602	4059	3176	4115	4750	4262	5064
ENSG00000004139.14	788	818	548	158	240	583	1385	545	655	234	362	435	539	461	213	761	411	373	857	382	492	188	305	533	460	224	513	913	1230	465	900	142	373	480	541	316	473	470	860	500	486	1022	578	523	519	270	773	684	327
ENSG00000004142.12	7097	6741	5853	5417	5886	12845	16779	8063	9388	3599	5568	3783	4305	5171	4571	6986	6028	7186	5991	7657	9653	3258	5050	6095	8519	6576	7669	11919	9564	7293	7929	3409	7046	6985	6051	5694	5527	5926	9591	5211	5357	8762	7371	7976	6226	5991	7716	7414	6604
ENSG00000004399.13	21012	18899	20605	7993	11205	15820	12298	13371	21886	7111	23704	12200	10959	16037	16600	19726	16511	7845	14867	8729	10109	8658	14109	24506	22656	20302	22400	30656	11079	27338	18566	10920	10111	11643	44520	10330	23635	17054	6843	24267	23363	16229	33923	19397	22993	23135	40991	19974	15984
ENSG00000004455.17	9713	11207	7074	7448	7618	13173	21991	8187	11778	7322	6398	3912	8672	6851	7820	8625	8699	10108	8969	14946	10103	6578	6552	8442	7601	7101	13432	11777	13147	8887	5971	4717	10772	6547	8243	7069	8179	6771	13013	7759	9625	8952	9926	7942	9316	7594	9124	12831	8513
ENSG00000004468.13	480	1672	262	191	465	231	341	219	538	431	436	87	152	641	320	194	203	666	1865	495	116	157	134	247	558	138	290	338	140	267	596	244	738	256	175	188	536	2046	116	222	153	506	311	404	455	334	308	425	321
ENSG00000004478.8	4138	2812	3109	3936	5669	6031	6599	3103	5047	2140	3160	2482	3795	2914	3244	3726	3794	4751	3236	2837	4094	2626	3756	3063	3711	3834	5938	6018	8479	4458	2436	1166	4290	4130	4002	3053	3834	3687	4101	3653	4389	6152	5797	4916	4707	3303	5544	5670	3172
ENSG00000004487.17	3534	3382	3566	2153	2468	4156	5676	3088	3738	2542	3267	1992	2428	2543	3148	3547	3221	2285	3112	2726	2571	1880	2512	3545	2954	2753	4010	4206	3623	2885	2795	1632	2785	3135	4030	2493	3143	3848	3685	3403	3493	4005	4598	3277	3202	2876	5033	3179	2748
ENSG00000004534.15	3554	3993	5718	2541	928	1262	4281	1808	1967	1884	2143	1010	2885	3627	4182	3606	3703	1982	6152	1255	2024	2426	4818	12150	2816	1137	4845	4082	3481	7967	3368	2857	3484	1374	2535	862	2452	3739	5188	4811	3338	1619	2629	2161	1987	1993	4989	3552	5005
ENSG00000004660.15	1125	691	2729	1059	651	917	924	1285	526	718	885	576	1301	839	866	1568	565	475	810	386	891	1168	914	1709	842	1026	1492	1762	1003	1103	1921	613	641	800	1844	967	1177	594	444	1021	2134	1362	1639	692	1863	990	2214	1414	1144
ENSG00000004700.16	2127	2309	1370	273	1504	2067	4271	2216	2109	1835	1750	759	1194	1347	1486	1471	1100	1362	1882	1184	944	906	1310	1182	610	822	1831	2455	2157	1021	1804	268	1465	1551	2316	1292	1782	1901	1710	1918	1363	2501	2865	2564	1870	1124	3068	2172	483
ENSG00000004766.17	1756	1575	1494	702	1147	2294	3213	1551	1973	1118	1309	471	1757	1124	1825	1251	1168	1264	1548	1761	1228	908	884	1236	1019	955	1927	2575	1991	1082	2000	528	1488	1864	1433	1213	1453	1890	2731	1499	1109	1430	1885	1231	1340	1068	1951	1655	1605
ENSG00000004776.13	18	21	198	13	245	29	18	25	25	7	53	69	114	15	118	221	121	40	53	55	64	57	239	107	71	100	127	34	34	34	47	131	46	36	356	148	91	2955	14	38	163	46	167	89	435	125	65	27	55
ENSG00000004777.18	1006	849	922	679	84	230	489	583	507	252	588	145	1339	1176	534	1431	827	646	1526	666	631	745	676	1648	544	235	1073	1185	1444	1550	1421	1099	299	115	224	80	252	151	1404	734	484	393	135	97	139	409	612	913	2179
ENSG00000004779.10	1942	1456	2661	3456	2357	5891	6690	2464	3156	1012	2161	1114	1460	1950	1920	2471	2558	4856	1796	4495	4306	1646	1763	2461	2568	2319	2496	2750	2986	2531	2928	1631	3232	2438	2663	1862	2594	2585	3129	1881	1710	2755	2365	2865	2434	1711	2145	2593	3718
ENSG00000004799.8	51504	24354	294651	23113	7688	75225	93019	36791	55207	16626	248601	58928	14240	142676	27802	57858	26643	19624	137203	72155	170013	127644	185990	133633	6289	91349	83608	38742	20037	63588	106330	13155	26082	19978	13887	4016	33165	9490	345599	11369	28253	435289	41374	56722	8762	34139	113215	119934	103925
ENSG00000004809.14	7	10	14	11	3	3	16	205	6	2	7	26	6	20	13	20	11	7	7	9	8	7	7	33	27	5	26	22	19	8	8	6	6	35	16	22	5	14	14	28	12	9	28	2	4	15	20	17	12
ENSG00000004838.14	146	73	56	312	153	435	164	128	163	38	129	26	49	97	33	167	149	293	68	166	411	40	138	270	114	169	102	140	386	133	110	86	136	96	68	41	72	151	78	30	70	513	79	356	51	57	129	145	81
ENSG00000004846.16	27	15	24	1	4	0	238	2	17	4	1	2	1	0	7	3	2	0	2	0	3	6	3	2	18	23	1	2	12	1	1	0	8	5	3	9	3	162	1	0	5	3	23	1	100	2	12	9	9
ENSG00000004848.8	5	876	1	3	3	0	438	107	42	1	0	4	0	0	2	0	4	6	3	0	5	0	0	0	1	7	2	3	1	11	0	5	2	0	0	37	0	11	1	0	2	0	1	0	0	2	0	0	0
ENSG00000004864.14	3202	2501	3085	1301	2435	4958	5911	2632	4322	1849	2367	1140	2774	2626	1821	2622	2455	2157	2532	2622	1716	1445	1900	2193	1166	1835	3123	6271	3756	2427	4680	880	2993	3998	2633	1856	2851	2614	6789	2762	1735	3861	3043	2767	2349	1711	3087	2548	3757
ENSG00000004866.22	2557	1243	1909	1965	1025	3353	2607	2310	3421	1271	2000	576	1482	1678	1840	1276	1925	3497	1819	2746	1675	867	1213	2112	1829	2404	1811	3461	2342	2533	3129	1077	1908	1534	1454	1191	1655	1437	3581	1637	1266	2752	2054	1399	1571	1692	1801	1731	3541
ENSG00000004897.12	4676	4123	3696	1781	2992	5113	5892	3154	4356	3146	3952	2142	2612	3077	4598	2946	2893	2897	3962	3557	3017	2301	3005	3367	3745	2969	4923	5097	3385	3695	4208	1807	3621	4720	6140	3587	4429	4433	3833	5133	4235	4513	5569	3552	4327	3933	6414	5004	2568
ENSG00000004939.15	9	26	13	9	19	15	5	13	6	30	11	48	5	30	384	6	1179	9	26	14	54	21	96	29	29	6	55	10	5	36	15	2	174	90	7	16	3	103	21	25	11	8	4770	151	7	36	167	21	25
ENSG00000004948.16	169	89	1029	32	181	2375	23	33	44	850	447	665	597	117	1031	844	87	55	129	22	7	565	216	83	391	410	2289	34	47	538	45	339	317	1372	395	995	502	199	23	79	1070	40	290	1870	446	579	501	920	47
ENSG00000004961.15	1253	1153	1253	916	1104	2333	3611	1583	1277	862	1008	903	753	1106	1461	1060	924	1640	1150	1736	1445	733	967	1097	1193	1059	1761	1388	994	1350	1445	625	1867	1415	1334	1131	1173	1356	1132	1205	936	1106	1489	1302	1260	1196	1519	1517	961
ENSG00000004975.12	1910	1783	2029	1329	1403	2390	2673	2291	1941	1176	1920	1058	1612	1356	1259	2826	1304	1475	1734	1194	1229	963	1268	1803	1488	1824	2048	2661	3671	1681	1851	805	1138	2097	1939	1294	1360	1938	2332	1428	1709	2348	1861	1305	1672	1746	2347	2425	1562
ENSG00000005001.10	2	0	2	0	0	2	1	1	0	2	0	3	3	1	23	1	36	0	6	2	5	21	30	5	9	8	9	7	4	13	10	2	6	9	0	3	3	5	10	2	1	0	13	1	3	0	0	4	6
ENSG00000005007.13	6141	5649	7222	3491	3643	10180	8807	6993	8659	3085	7570	4436	4275	5393	3599	8745	5425	2463	6938	2579	4833	2855	5011	5910	5703	4415	6741	9153	7732	5852	7537	2940	4439	4447	5658	4724	6227	8023	6117	5685	5087	9569	8614	5862	5297	7340	8959	5298	8227
ENSG00000005020.13	5569	9917	6927	1739	4934	10746	5255	5314	9471	5770	4808	1337	3048	4196	6593	4319	4680	5657	6026	7285	6879	2977	4370	3483	4518	5813	6682	12756	9213	4824	10287	1745	6040	12430	3300	6229	7342	8349	11074	6622	7073	7683	6015	5635	6246	4804	6006	8853	7164
ENSG00000005022.6	8267	7865	10479	12143	8976	9827	42752	9401	13673	7096	5406	5263	7781	6025	9742	7815	8379	15089	6979	18643	7880	5539	5879	5897	6252	8101	8911	8618	6022	7364	14411	3171	14346	7901	9397	8095	8138	7644	10351	5984	9612	8330	13998	9178	8887	6349	10207	9041	8604
ENSG00000005059.16	427	1093	772	307	819	188	1474	311	456	184	405	663	155	411	371	628	243	508	746	499	726	172	382	515	1050	189	283	442	301	206	677	227	1034	683	249	716	563	1370	176	345	385	1190	489	781	458	436	582	631	169
ENSG00000005073.6	60	17	94	73	61	37	40	28	86	14	61	109	66	36	116	31	83	56	38	54	154	34	74	79	75	101	99	57	34	117	60	75	50	82	106	123	114	204	27	54	334	15	111	98	108	75	74	147	27
ENSG00000005075.15	949	945	1153	2182	1807	1661	2534	1650	1662	299	1054	547	884	727	819	1279	893	1937	893	2094	1435	756	887	1553	2926	2485	1171	1900	1857	1477	1133	1802	1480	1577	965	678	950	1155	1436	749	949	1175	863	1122	918	1310	1362	1180	2903
ENSG00000005100.13	1632	1749	1336	653	875	1643	2551	1042	1588	1002	1208	793	1291	1095	926	1363	1124	627	1600	689	1192	702	1367	1552	1215	782	1945	2151	1926	1167	2026	784	1045	1818	1550	1097	1263	1228	1838	1560	1357	1783	1719	1153	1154	1488	2335	1534	1134
ENSG00000005102.14	100	128	157	6	63	9	29	25	28	12	78	25	2	10	65	82	46	33	14	32	58	8	18	72	225	6	24	36	15	83	56	5	29	47	80	6	115	525	4	38	89	40	287	46	341	17	60	37	31
ENSG00000005108.16	2042	676	1997	154	843	1719	2320	797	685	562	2607	1409	1120	995	1957	1607	1047	428	962	775	572	788	1237	1379	1214	1540	1639	563	684	1309	562	495	922	2133	2184	1134	2448	1913	1173	1742	1031	1883	3460	1505	1219	2283	4278	1656	2635
ENSG00000005156.12	1308	1355	1189	458	684	1545	2465	880	1437	877	1155	641	1075	1340	868	1146	937	917	1609	778	1030	504	744	1044	1202	877	1555	1874	1942	1086	1713	400	905	1492	1488	898	1261	1501	1765	1613	1096	1512	1572	1126	1240	1147	1755	1213	1368
ENSG00000005175.10	1327	1475	1151	564	1128	1521	2452	1077	1392	1113	1278	806	838	764	1304	980	1030	775	1168	1029	1188	771	1029	1028	1039	841	1288	1257	1443	1045	1023	475	1430	1296	1516	858	1387	1542	1211	1343	1112	1602	1646	1468	985	1305	1767	1354	657
ENSG00000005187.12	2832	1005	846	430	985	3150	2848	1145	2548	980	746	985	879	1146	894	708	1159	1404	1964	1231	1624	640	1048	717	527	774	1189	2506	6363	920	1955	276	842	2057	946	534	924	994	4063	1477	1005	5575	2307	1281	669	571	940	2083	1206
ENSG00000005189.20	249	231	238	274	132	258	365	268	129	199	150	141	232	200	177	218	105	322	259	289	123	142	110	119	254	305	281	260	441	164	509	90	216	247	133	135	130	242	558	123	271	194	178	110	118	124	162	322	116
ENSG00000005194.15	2187	2121	2494	2066	2090	6046	6999	2060	2460	1362	1776	1026	1539	1909	2409	2274	1878	3456	2352	2524	2776	1236	2050	2176	2216	1591	2931	2859	2238	2342	2363	1206	2943	2218	2386	1719	2256	2966	2301	2119	1747	2061	2678	3241	2113	2070	3153	2229	2705
ENSG00000005206.17	3325	2517	3076	2730	826	2170	4956	2607	2326	505	1852	1412	2703	3153	1305	5001	2692	1905	3618	1674	2353	1864	2721	4059	3747	983	3083	4433	4887	3743	3131	2777	2966	1343	1550	1467	1724	1942	3175	1834	1552	1728	1373	2146	1198	2123	2405	2453	7614
ENSG00000005238.20	1710	2190	2059	1020	724	1212	2649	1291	2341	739	1432	781	921	1296	1110	1915	1241	1089	1328	1280	1442	790	1076	2117	1833	1004	1880	1672	1197	2080	1843	1167	1604	1127	1835	984	1570	1635	1008	1811	2068	1558	1442	1492	1467	1328	2163	1480	1716
ENSG00000005243.10	308	1106	1222	2241	1261	1718	1130	401	236	262	645	834	309	573	1088	1399	459	1383	148	282	1297	346	346	748	580	1071	1433	393	1838	1245	533	551	984	1403	715	971	805	1907	100	560	1822	713	932	1891	1140	733	1381	1821	583
ENSG00000005249.13	476	258	392	139	230	473	309	210	373	234	596	436	206	157	378	368	284	197	469	235	292	306	565	365	353	124	416	153	623	240	296	356	292	332	374	368	493	459	340	221	661	621	558	367	799	337	377	649	126
ENSG00000005302.19	1949	2313	2131	1004	1126	1058	2405	1402	1403	795	1113	1035	1178	1667	2296	1520	1318	1947	2143	1939	888	945	1429	2076	1732	1178	2247	1671	1196	1670	1890	829	2131	1074	2170	948	1562	2067	1242	1830	1439	1317	2011	1548	1218	1278	2830	1725	1461
ENSG00000005339.15	9889	7504	6708	2776	3585	11064	9488	10329	9593	6192	8796	3992	6777	6290	5284	9564	4965	3050	9595	3103	4956	3772	6002	6202	5199	4216	7280	10665	10702	5992	8254	2718	4030	6124	8380	4582	6276	10219	8488	7430	6582	12447	11137	7776	7446	6458	12973	8075	5775
ENSG00000005379.17	2901	2490	2205	619	342	577	1225	805	948	184	889	572	914	1771	719	2813	1120	803	2830	643	846	814	1045	2158	912	65	1651	1473	2411	1249	2674	618	1042	764	634	573	560	686	208	1031	1205	736	849	730	589	714	1592	1431	1286
ENSG00000005381.8	6	42	6	6	6	9	16	10	13	6	9	22	61	16	8	12	4	13	7	12	3	0	27	4	4	3	24	214	4	2	5	6	27	9	3	11	6	26	5	17	9	4	20	13	5	4	29	7	6
ENSG00000005421.9	0	8	7	3	0	1	1	0	1	3	14	0	3	5	1	2	2	2	13	0	7	1	2	1	4	2	1	8	3	5	43	2	3	2	0	1	1	1	2	5	3	0	1	3	0	2	29	0	3
ENSG00000005436.14	1530	1068	1043	560	703	1543	1728	1197	1316	1073	1093	616	1038	1201	1221	994	1065	1126	1134	1495	1002	892	882	1221	743	854	1326	1654	2201	1104	1506	548	963	1383	1290	920	1183	869	1510	1419	1249	1823	1439	916	988	812	1608	1415	1462
ENSG00000005448.17	2309	1169	2349	5431	1945	6348	1782	2441	2396	1674	1839	1567	1682	2774	1598	2835	1832	2492	1723	3448	2060	1444	1575	1853	2123	1684	2141	2174	3732	2495	2125	1984	1659	1609	1773	1765	1666	1588	2649	1171	3029	2849	1486	2563	1578	2000	1727	2848	1828
ENSG00000005469.12	1134	1236	932	495	738	1484	1946	602	1331	666	864	421	995	776	1154	962	928	908	1081	1231	1538	506	663	848	719	576	1031	1413	1392	835	1552	388	1280	1450	874	921	1012	1330	1436	881	977	827	1392	1326	919	781	1302	1156	861
ENSG00000005471.19	206	179	702	74	107	966	200	74	199	21	713	642	78	616	114	818	554	198	1018	604	669	129	509	465	497	10	427	83	342	500	911	180	132	1625	823	521	522	229	50	728	75	1091	776	252	86	387	1404	703	882
ENSG00000005483.21	8098	6519	4922	1183	3136	6886	10360	7806	6487	5998	6857	2113	8130	5265	5978	5164	3813	2788	9599	2929	3940	3419	5329	5907	5239	4064	7227	10142	11753	6622	7431	2501	4692	7422	7309	3645	5692	7675	10718	7781	5567	7360	8250	5043	5749	5476	10064	7395	5672
ENSG00000005486.17	3599	4685	4774	5762	4105	7620	7180	3352	4318	1855	3315	1262	3201	2735	3570	3958	3289	4512	4414	3694	7791	2440	2912	4345	7490	3852	3472	6792	4539	4912	4762	3428	4803	5132	3167	3343	3881	6304	4346	2865	3269	5728	3474	4526	3485	3974	3792	3132	7005
ENSG00000005513.10	47	10	82	17	8	13	30	9	34	5	37	21	18	36	78	41	63	17	55	10	14	12	81	92	67	43	95	82	12	118	29	26	48	12	194	14	55	113	4	92	45	6	105	23	23	120	209	24	86
ENSG00000005700.15	6388	5777	3613	2134	3059	4879	8702	5395	6372	5104	4394	2101	3834	3539	3902	4094	3435	3802	3665	3891	4166	2393	3999	3204	2195	2492	5209	7019	6698	4032	5240	1432	4982	6500	5148	4148	4646	4440	7487	6134	3870	9571	6556	4294	4216	2960	6477	5848	2986
ENSG00000005801.18	1681	1672	1638	686	966	1167	3425	2354	1269	962	810	857	1222	1106	1833	1226	1359	1986	2751	2270	1049	936	1240	2147	1274	1698	1912	2212	1361	1708	1714	828	1899	1343	1406	786	1284	1285	1851	1422	1814	1661	1505	886	929	1087	1922	2425	1581
ENSG00000005810.18	4596	5547	2928	953	1750	3160	5317	3806	5013	4000	4390	2372	3662	3056	2323	2830	2750	1502	5140	1457	1680	1804	3107	2223	2185	1409	3450	3632	3832	2705	5091	1142	4016	3857	4728	2513	3322	6916	3554	4708	3251	5036	7413	3713	4602	3329	6601	3112	1652
ENSG00000005812.11	4827	2653	6101	2194	2746	5306	5427	5092	4691	3061	4544	2088	2537	3180	5890	4059	2588	3513	3203	5851	3930	3555	3521	3124	3534	2601	5237	3605	3211	3667	3824	2435	3912	4235	5103	3514	4192	4109	4468	4210	4027	4885	6207	3115	3323	4057	7329	4939	2240
ENSG00000005844.19	2618	4062	1508	1476	1884	1276	1977	2311	3015	876	1363	437	879	2453	1245	1436	1031	2227	6029	1465	790	845	1168	1715	4033	1096	1296	1692	1260	1866	2192	700	4761	1160	1032	936	2953	4721	762	1679	1376	2433	1907	2644	2401	1705	1231	2666	1568
ENSG00000005882.12	4981	2641	3643	1679	1718	7931	5755	5640	7840	2723	3375	1497	3096	3604	2536	4258	2795	3307	3264	4748	3757	1219	1594	2728	4109	3102	3081	5876	5658	2660	3966	1152	1819	2313	3158	2700	3053	2653	7715	3449	3141	5961	3885	2286	3666	2132	3770	4404	3866
ENSG00000005884.18	12001	19568	13172	9656	27409	8330	46266	20780	11931	11380	11612	31584	16210	9403	9039	18022	7458	9006	17930	8974	7571	9400	7514	15598	21232	21334	15637	16840	27952	13798	12500	13219	18796	25914	15208	15358	13452	27927	19579	9836	18148	17425	14400	43132	21311	17248	25058	23582	12653
ENSG00000005889.16	3936	2283	2233	620	1147	4479	4302	1900	2965	1504	2649	1731	1628	2884	2680	1772	2087	1374	3829	2352	2127	1215	1656	2768	1276	946	3241	3818	2212	3226	3650	775	1980	2081	2537	1743	3432	3958	2965	4047	3780	3514	3036	2899	1876	1541	3976	3753	2160
ENSG00000005893.16	22599	30269	20426	17517	18969	30618	41274	27872	22898	16469	19630	17827	13630	13945	16997	18733	13025	15143	16354	23270	20772	13670	15267	14640	10716	11727	21046	25539	27178	11924	24443	5770	20929	29870	21231	22741	17761	14886	27048	16486	19120	28959	23141	14304	24454	15459	21444	25552	9782
ENSG00000005961.19	110	27	94	34	64	30	43	42	19	16	80	54	47	46	55	208	34	26	22	9	21	16	110	134	20	21	89	108	172	48	163	26	32	111	34	19	25	22	34	60	65	86	38	51	20	47	49	163	96
ENSG00000005981.13	1	21	51	1	1	6	40	1	5	2	130	9	1	5	2	7	5	6	13	27	76	0	6	7	2	11	18	234	5	4	363	8	3	33	6	0	13	2	22	6	1	55	34	27	3	3	178	7	6
ENSG00000006007.12	2583	4644	1785	880	2754	3580	8432	1978	2696	1315	1957	1610	1601	1823	2150	2314	2056	3225	2217	2622	2822	1108	1509	1699	2299	1707	2235	3237	2250	1551	2738	812	3610	3150	2305	2525	2552	3513	1896	2076	2305	3934	3159	4361	3097	1813	2964	2161	1794
ENSG00000006015.18	683	746	1154	1758	1237	1227	1792	958	904	83	591	539	774	745	377	1617	906	1466	1228	1516	761	739	857	1302	1643	1434	908	892	1709	1331	962	885	1023	923	1117	552	1024	1105	723	499	639	610	450	581	740	792	771	929	1100
ENSG00000006016.11	72	8	228	206	77	0	26	13	6	13	87	10	209	14	220	278	172	23	50	61	87	39	155	62	32	218	193	30	11	33	25	66	23	8	1141	118	137	366	37	214	524	53	149	133	548	634	79	44	99
ENSG00000006025.12	790	1084	1363	536	293	606	1390	565	329	418	623	436	614	797	663	1236	584	368	812	259	571	371	658	1203	814	242	847	734	650	785	997	532	617	372	580	285	485	803	471	579	571	696	627	573	527	420	1141	691	1174
ENSG00000006042.12	702	499	4778	1521	3710	9631	12263	5195	702	858	2854	3645	414	1826	2169	5798	1920	4153	671	677	6252	1684	1391	4089	3658	1464	4224	6236	6368	2825	2922	1509	2717	6539	4644	4636	2246	3832	1084	1412	2628	4558	4092	2719	4538	3523	4726	3534	2446
ENSG00000006047.13	53	84	151	270	167	636	160	14	62	20	60	29	721	37	188	219	156	123	209	84	36	180	107	147	155	161	156	374	255	243	265	175	524	39	63	37	133	16	97	219	68	32	28	218	27	86	13	164	314
ENSG00000006059.4	3	11	0	2	1	0	12	4	0	1	1	3	0	0	0	7	0	0	4	1	0	2	3	0	1	5	0	0	0	3	0	1	0	0	0	0	1	0	1	0	0	12	0	18	0	0	2	1	0
ENSG00000006062.17	5080	3123	1570	1755	901	2578	3648	2986	4897	2200	1526	1459	1866	2826	2132	1694	1535	1760	6648	2381	2456	1435	3487	2684	1920	1365	2655	2100	2811	3940	3071	1339	1663	1038	987	439	1797	1574	2236	1763	1095	3674	1158	1061	1631	1738	1783	1777	1996
ENSG00000006071.15	6	7	7	19	1	6	14	16	47	6	2	116	20	7	26	9	32	36	55	9	4	7	40	19	27	5	10	25	6	93	31	13	4	0	11	0	9	19	7	10	0	14	20	2	2	15	8	21	17
ENSG00000006116.4	0	2	0	2	0	2	1	4	1	0	0	0	0	0	2	1	0	3	0	0	0	0	1	0	4	0	1	0	0	0	0	0	1	0	0	0	0	0	4	0	0	0	0	1	0	0	0	0	1
ENSG00000006118.15	834	5320	1663	1932	4888	1071	1430	1611	827	290	2072	2496	653	852	980	2461	751	1209	617	548	680	784	1121	1587	1294	2827	1161	1152	532	1540	1005	1115	643	1953	2675	600	1593	1259	363	1141	1360	556	1507	2391	1828	1966	2481	2845	834
ENSG00000006125.18	18521	17972	15743	5185	8892	24701	39914	17988	24322	11616	16430	14032	12287	11429	12427	15687	13941	9270	17361	13218	15365	7965	12498	12117	17886	9698	19688	20259	21037	10410	17645	6037	13099	17527	18248	14280	17454	15588	21069	15906	13960	28047	26098	17187	19194	12630	24535	19233	9353
ENSG00000006128.12	0	0	4	0	0	1	0	0	0	0	1	49	0	1	0	4	36	1	1	3	1	2	4	0	2	1	70	0	0	3	17	4	1	3	22	2	4	17	0	7	2	0	26	1	8	0	0	0	1
ENSG00000006194.10	1743	1573	2682	1832	1155	3479	3252	1904	2156	1389	1851	798	1482	1448	1843	2141	1433	1635	2374	1323	1416	959	1586	2044	1479	1151	2802	2526	2480	2159	2196	1009	1546	1731	2216	1122	1702	2293	2235	2340	1988	1752	1804	1978	1798	1825	2493	1778	1978
ENSG00000006210.7	24055	6213	13397	16559	6189	42354	23444	31330	31726	10160	31012	9397	7517	15805	13525	15583	11967	13200	25692	17665	16906	11332	16758	24491	27489	16634	19940	22663	16306	19897	22247	10384	15649	10963	17868	7892	16389	16073	16036	24426	16167	20717	15638	12446	15751	27792	22178	15789	19603
ENSG00000006282.21	6829	5228	6833	5400	4521	6950	14536	6595	7121	3057	2864	3135	4325	4236	4857	3256	2159	6267	5820	4424	3728	3135	2939	6355	5560	3263	4640	6627	5614	7382	7668	3497	3833	4564	2774	4639	1464	5050	6728	4788	4809	8138	4089	7802	4599	3912	5400	5635	7182
ENSG00000006283.18	8	3	7	6	3	3	6	5	0	7	1	3	3	2	8	11	4	0	4	1	1	4	3	9	1	2	12	3	0	11	9	5	8	5	4	3	1	10	128	6	10	3	5	1	6	4	8	4	5
ENSG00000006327.14	3071	1769	311	3243	7342	11152	12676	2646	2517	3062	1838	732	1937	2442	6113	4543	3148	4539	7716	4004	4446	2873	6349	10020	5795	2272	8937	4956	4254	17486	4341	4427	6425	3172	1569	2805	3271	6964	1510	5617	3160	1532	1179	13788	2477	9959	2012	1478	2831
ENSG00000006377.11	41	4	57	11	15	20	6	16	28	16	47	2	18	24	54	14	16	18	17	11	21	31	18	79	37	44	35	35	36	50	56	36	10	1	69	10	40	38	17	44	48	6	48	20	25	33	58	33	37
ENSG00000006432.15	246	497	150	50	182	276	386	93	160	90	120	191	211	284	53	332	292	66	307	44	212	45	311	273	168	56	630	401	167	242	795	75	326	766	170	635	173	739	172	90	275	164	546	379	292	166	456	263	178
ENSG00000006451.8	3313	2509	3169	1615	3338	4858	4589	3010	3033	1914	3811	1395	2567	2033	3396	2615	2211	2449	2483	3480	2882	1830	2159	3891	3648	4450	3543	4821	4443	3078	3554	1400	3190	5208	4561	2522	3700	3427	3291	3107	2609	3252	4336	2598	3293	2911	4761	4222	2938
ENSG00000006453.14	221	100	674	697	673	212	1228	211	124	136	415	620	197	234	292	949	279	140	178	130	203	135	322	318	217	761	432	236	667	279	838	276	323	572	186	472	384	393	115	227	936	255	581	801	185	384	384	588	755
ENSG00000006459.11	3017	3543	1077	496	1383	2079	3710	1717	1521	2264	2012	449	3101	1798	2137	1488	1557	1094	2197	911	658	1010	2282	1750	1358	1313	3169	2837	2746	1730	2764	767	1903	4273	3066	1801	1989	2596	1879	2724	2162	1776	2998	1184	2165	2158	3080	1996	1394
ENSG00000006468.14	447	308	274	73	946	244	144	195	1084	247	640	700	1102	570	751	251	405	232	408	531	492	452	333	715	527	395	707	380	989	606	412	255	453	3722	926	258	876	1262	138	515	724	1306	858	420	357	499	905	1496	206
ENSG00000006530.18	1536	1666	2051	969	1257	1969	3285	1203	1464	933	1214	541	1534	1509	1544	1818	1362	973	1947	1149	974	772	1232	2600	1485	1105	1928	2494	2104	1305	2174	1215	1781	1733	1593	1009	1371	1676	2704	1550	1448	1449	1733	1492	1056	1296	2046	1949	3015
ENSG00000006534.16	3352	1788	4003	2559	5464	8607	5923	6621	1395	1347	1868	3173	3083	2183	1290	8220	1539	1560	1930	1006	2634	2260	971	2352	3515	5095	2270	8563	2363	3540	3545	1674	5386	5425	2222	3933	2375	3382	5699	1950	3670	7994	3329	5278	5886	2617	3653	5574	3962
ENSG00000006555.11	1365	2404	1168	1035	776	2340	1221	1254	2230	903	617	708	1434	893	650	1398	677	712	1835	953	1450	650	805	956	1080	1217	907	2209	2866	785	803	515	1262	708	1095	834	757	619	3181	996	888	1916	668	980	1374	854	1021	1560	713
ENSG00000006576.16	1817	1859	1481	619	1348	1424	2050	1154	1573	1220	1385	815	1362	1257	2019	1109	968	1704	1865	1654	844	1013	1318	1043	882	1066	1460	1903	2158	1223	2558	703	1326	2377	1820	1538	1540	1735	2181	1804	1721	1357	1661	1132	1159	1031	2201	2054	1324
ENSG00000006606.9	5	4	20	9	28	2	0	0	3	1	12	8	11	0	32	13	17	9	1	2	7	8	16	11	17	11	25	6	2	10	4	10	7	14	19	24	13	114	5	14	24	8	19	12	12	14	27	12	5
ENSG00000006607.14	2448	2907	1362	462	550	2121	4124	1398	2439	1292	1453	748	1688	1662	1154	1762	1437	756	2935	854	1717	776	1626	2174	1147	669	1814	3301	2110	1768	2793	562	1604	1555	1626	1464	1695	1766	2038	2038	990	3641	2101	703	1454	1379	2337	1526	1681
ENSG00000006611.17	10298	4200	10645	13392	5497	23309	31494	19266	26864	8873	9919	8072	7811	8980	5072	12883	9273	9584	10951	14403	16947	5186	6763	10626	12289	10620	10956	15645	18019	13082	10279	5363	7500	7786	8397	9625	9747	5661	19676	8706	4305	23115	8186	10075	7407	6289	10435	9937	11993
ENSG00000006625.18	268	373	469	460	702	479	1001	332	371	180	255	225	396	189	230	334	339	288	389	420	342	219	354	344	429	441	416	540	518	322	531	333	677	681	418	215	327	344	556	246	418	372	330	383	305	326	408	410	540
ENSG00000006634.8	307	362	338	110	308	295	389	203	210	185	179	115	295	202	367	127	211	357	368	339	152	184	232	247	279	320	308	397	335	249	487	154	506	545	343	210	244	433	360	278	336	257	306	220	253	205	305	314	206
ENSG00000006638.13	594	140	1363	604	364	550	203	564	618	132	820	350	394	485	798	1179	570	400	462	472	649	442	619	1039	1399	673	979	1147	322	935	567	855	337	519	1477	423	1034	625	217	637	989	648	1381	708	726	1187	1840	821	740
ENSG00000006652.15	812	556	649	643	292	387	634	416	249	497	398	130	504	459	927	465	398	472	600	628	231	411	502	651	442	440	994	949	397	1202	907	584	623	436	386	176	305	414	640	573	706	193	273	256	324	339	461	544	823
ENSG00000006659.13	0	0	1	0	0	0	0	1	0	0	0	1	1	1	0	1	0	0	2	0	0	0	0	1	9	0	0	0	0	0	0	0	1	0	0	0	0	0	0	0	1	0	0	0	0	0	0	0	0
ENSG00000006695.12	886	948	843	460	583	1117	2739	1162	1046	554	730	496	673	664	704	1047	646	763	764	798	1047	390	636	804	605	619	970	1123	1205	656	854	331	853	865	807	801	764	858	1057	727	674	1156	921	837	873	813	1141	1193	684
ENSG00000006704.11	1144	975	1779	891	869	1156	2921	1373	906	930	1041	700	1663	926	939	1631	829	772	1039	619	1009	939	1013	1229	974	2063	1217	1497	2731	1013	1301	642	979	1791	1071	820	847	1155	1967	882	1650	1552	1095	1113	1356	1371	1501	1562	2325
ENSG00000006712.15	4277	2677	3929	5589	2520	6389	6042	4162	6080	2595	4514	3058	2376	2841	3974	3598	3199	3026	3874	3185	4193	2397	2833	4357	6932	3755	5128	4576	5487	5539	4079	3290	3680	3336	3652	2608	4129	4436	4052	3641	4915	4676	4533	3943	3896	4775	5329	5041	4692
ENSG00000006715.16	4962	5704	4425	2080	3806	4451	11977	4444	5054	3855	4063	2510	4115	3283	3478	4473	3284	3434	4266	3256	3062	2268	2826	2686	1710	3073	4708	7172	7347	3142	5502	1091	3347	7346	4733	3375	3922	5037	6744	4079	4508	6765	5079	4868	4644	3167	6113	5835	3766
ENSG00000006740.17	346	1933	472	235	594	268	5849	218	414	189	500	322	342	293	949	376	403	316	445	170	184	253	552	759	516	410	567	454	518	823	504	306	283	358	798	198	693	480	152	663	697	185	578	332	437	471	896	482	313
ENSG00000006744.19	3124	4032	3551	2759	2301	6339	11110	4365	4344	1855	3616	2038	2539	2775	2231	3664	3115	2937	3912	2641	4176	1715	2715	3576	3888	2897	4102	5307	4410	3587	4427	1589	3828	3281	3054	2711	3651	4668	3809	3011	2745	4880	3933	4302	3344	3596	4538	3187	3315
ENSG00000006747.15	1376	6574	809	2814	1971	573	1028	944	392	1953	158	1941	62	333	3080	3645	1182	1502	777	215	151	679	1126	658	825	1971	158	159	327	1442	724	197	3329	5739	303	8047	702	12445	49	334	6219	3015	3777	7385	1124	1041	2919	4534	227
ENSG00000006756.16	8584	4211	4036	2859	2028	12541	13678	8045	7676	2720	5144	5716	4153	4513	2508	6568	4085	2770	5996	5124	5530	2100	2956	3421	3253	2865	3780	9745	4678	4230	9107	1676	3317	6002	4108	3429	5727	5497	8775	6146	7288	12744	5337	6393	3829	3340	5360	7584	4210
ENSG00000006757.12	2111	974	1750	896	1058	5740	3787	1645	2501	812	1106	1027	712	1364	985	1338	1435	1831	1783	3702	2090	683	756	1250	1061	1518	1192	3478	1867	1627	2493	553	1707	1225	1262	1010	1626	1815	2268	1661	1572	2796	1566	2026	1438	771	1328	1751	2645
ENSG00000006788.14	0	1	3	1	3	216	2	1	0	8	2	35	5	0	9	0	17	0	0	1	5	5	13	8	3	1	8	0	1689	5	1482	3	14	34	0	8	1	4	5	1	1	0	3	48	22	11	3	1	10
ENSG00000006831.10	5158	5616	8094	3381	3998	6091	10868	5117	5819	3298	10609	3264	2884	3900	4503	5133	3765	2858	5122	3561	5352	4430	5019	7134	6021	3497	7179	6168	5722	4637	5124	3276	4748	4191	6098	3311	5431	4828	4942	4935	5128	6973	7751	5876	4766	6088	11109	6490	3246
ENSG00000006837.12	54	38	62	27	8	31	52	31	35	40	27	24	47	50	47	33	33	74	42	31	20	26	29	43	49	25	43	49	39	33	57	30	32	27	34	16	19	31	63	38	36	40	23	18	33	13	44	38	119
ENSG00000007001.13	32	26	359	65	38	50	52	142	65	25	6	119	32	38	8	44	145	49	31	83	54	60	24	32	28	46	42	53	180	40	45	41	186	37	33	19	40	16	97	33	23	58	367	111	27	17	81	47	40
ENSG00000007038.11	4	19	10	11	8	11	106	2	8	6	3	28	4	4	5	8	2	88	8	29	16	3	6	6	6	40	3	34	2	12	6	10	15	3	1	5	4	8	3	5	15	0	8	29	31	10	1	46	7
ENSG00000007047.15	2249	1664	2449	1271	1457	3833	3061	2394	2824	1066	3106	2064	1556	1807	1813	3525	1945	1576	2074	1811	2444	1193	1803	2902	3427	2047	2716	3128	3622	2743	2613	1347	1777	2141	2561	1688	2350	2483	1923	2131	2406	3198	2930	2086	2347	3159	3834	2239	3621
ENSG00000007062.12	71	85	220	2344	1929	98	3319	24176	20	6612	18	4793	421	16	7517	2881	836	6290	105	34	73	4345	1991	218	173	82	380	3	2232	36	75	547	4672	1084	1062	18750	215	3150	4	110	11657	31	2054	12055	2778	3989	1629	252	19
ENSG00000007080.11	2296	1841	2693	4101	2012	3278	3246	2665	2942	464	2721	1430	1428	1595	1583	3469	2168	2230	2047	2189	2725	1577	2105	3128	5629	4120	2978	3091	4334	3121	1991	2997	2418	2120	2631	1689	2326	2055	2325	1900	2683	2784	2402	3024	3032	3760	3374	3191	3346
ENSG00000007129.18	217	273	92	95	154	73	107	110	153	64	89	46	76	169	107	129	52	239	215	114	51	42	65	92	115	99	71	84	51	90	122	34	174	129	77	530	190	315	52	161	107	28	136	77	153	76	123	138	48
ENSG00000007168.14	10014	10388	9252	4932	5542	11025	19938	8223	9306	6959	7180	4095	7496	7315	8354	8239	7412	4786	10451	4766	7055	4345	6934	6838	5546	4759	11390	10767	10743	7723	10614	3618	8082	9181	11027	7374	9155	9795	9601	10085	8876	13191	11981	8102	8701	6413	13719	9306	4871
ENSG00000007171.18	85	100	294	92	139	246	76	265	309	85	250	201	246	167	248	439	279	276	187	138	123	188	872	233	106	248	902	425	78	338	144	152	312	119	674	101	105	287	372	233	233	368	419	927	273	1085	1289	216	261
ENSG00000007174.18	125	141	37	35	92	9	79	141	33	14	58	29	12	34	28	90	67	79	13	15	150	14	43	13	18	80	16	48	241	31	17	29	173	74	80	11	46	136	20	62	169	289	77	88	44	12	56	32	39
ENSG00000007202.15	10283	13189	5065	3063	5858	6555	16315	6481	10929	5241	4021	4725	7275	6412	4483	6276	8063	5072	8287	3742	5747	3173	4651	4416	5373	5552	8515	16609	9367	7865	11967	1862	6992	11495	10602	9503	5799	9082	8906	9767	8535	5716	13508	10994	11603	3576	13567	8189	3540
ENSG00000007216.15	65	4	55	10	3	231	148	9	98	5	62	2	5	87	12	1	804	0	31	125	1029	2	33	75	423	14	41	33	6	37	8	9	37	1	19	10	51	7	50	42	1	33	1875	24	12	5	3	15	85
ENSG00000007237.19	1497	2322	822	399	1154	339	2206	820	1064	537	512	482	932	1364	426	948	645	731	2823	457	279	412	560	412	1073	421	725	1299	911	380	1128	172	1940	1204	815	1184	1281	2292	574	889	1144	1453	1510	1106	2760	895	1228	979	385
ENSG00000007255.10	1209	597	1258	2105	1323	2636	1990	1392	1844	221	940	889	742	816	626	1521	872	1459	878	2224	940	641	679	891	1824	949	1166	1346	1438	1172	1491	993	1049	1423	843	872	926	861	1496	789	782	1008	924	956	964	1061	975	1331	1580
ENSG00000007264.15	260	149	272	452	389	291	376	276	441	59	244	172	241	167	280	460	173	468	427	424	180	187	309	216	329	362	375	507	269	237	315	220	458	172	386	253	304	416	147	211	248	370	134	620	337	295	312	462	196
ENSG00000007306.15	0	2	0	0	0	0	0	1	0	0	1	0	2	0	5	0	1	0	2	1	0	1	1	0	0	0	0	1	0	0	1	0	0	1	0	0	0	0	1	0	0	0	2	0	0	1	0	1	0
ENSG00000007312.13	131	93	207	362	103	353	105	148	237	53	263	68	50	210	197	263	148	228	165	365	182	107	134	227	346	148	281	182	123	204	127	381	389	114	243	110	212	1434	73	113	153	210	191	162	171	261	243	256	144
ENSG00000007314.12	1079	40	1179	237	43	430	348	431	1588	125	318	125	106	1117	271	250	665	687	1210	868	753	276	1167	1282	952	319	1088	1047	213	2493	522	583	274	249	1292	78	531	472	320	1108	252	720	1681	617	350	1239	2921	934	1724
ENSG00000007341.19	707	667	747	345	291	756	848	553	569	457	551	305	462	475	856	642	594	862	628	581	658	434	613	813	477	445	808	788	689	566	424	242	425	459	537	418	473	460	809	642	437	686	641	576	598	464	871	817	494
ENSG00000007350.17	17	5	23	7	1	10	1	14	30	23	36	7	8	9	16	9	21	7	27	60	6	14	24	9	9	6	35	41	2	18	9	8	20	2	33	5	33	35	9	8	4	11	22	19	12	74	45	75	8
ENSG00000007372.24	16	21	3	4	3	1	18	8	1	2	2	0	2	3	33	2	5	0	4	1	4	4	3	4	2	2	3	12	12	20	6	5	1	6	5	1	3	30	17	5	15	1	1	10	2	3	0	12	5
ENSG00000007376.8	747	692	1078	1128	830	1762	1405	885	860	182	776	774	580	539	455	1261	734	1069	966	860	861	472	522	1011	1454	1157	884	1096	1119	903	1003	811	1108	955	909	651	792	1278	813	579	680	909	840	1106	836	935	1153	881	1485
ENSG00000007384.15	1018	1045	1561	841	860	1293	2173	1265	793	383	1152	858	942	1028	1544	2019	1072	877	818	507	1406	762	1072	3051	1330	1173	1903	1363	1570	2143	1439	1254	964	950	1592	697	1285	2239	403	1237	1387	1265	1000	1834	912	1353	2117	1278	1635
ENSG00000007392.17	2452	2359	3635	2160	575	821	3242	1192	960	668	994	535	2655	1949	3411	2318	1926	2207	2834	1195	1488	1552	2738	4261	2258	760	2986	2301	2732	3620	2138	2121	2179	613	1101	434	1269	1515	2053	2009	1670	622	887	1190	661	1344	2285	2181	3995
ENSG00000007402.12	102	69	148	53	17	172	165	77	134	48	104	47	61	79	106	92	152	72	95	81	47	76	171	174	113	56	135	72	104	189	81	86	52	47	140	47	90	127	144	81	138	128	180	86	90	203	218	178	97
ENSG00000007516.14	632	234	477	471	399	1313	206	585	561	164	391	153	720	402	429	768	533	213	691	361	311	440	606	1033	414	284	844	549	821	834	698	490	846	262	368	275	292	1298	641	377	622	364	537	1296	466	632	555	542	572
ENSG00000007520.4	1501	924	1829	3722	1853	3584	2530	2011	2379	479	1590	1252	1094	969	1032	2212	1334	1811	1419	1711	1731	871	1035	1462	2162	2796	1678	2196	2390	1911	1539	1628	1611	1974	2280	1326	1404	1788	1548	1210	1711	2132	1479	2090	1817	1614	2001	1960	2217
ENSG00000007541.17	2493	2708	2349	3966	1127	4391	4123	3579	2979	438	2533	1142	1799	1911	1295	2585	2253	2036	2387	1881	2343	1144	1509	3102	2813	2372	2122	2611	4308	3520	2423	2035	1908	1389	1289	1130	1660	2350	2058	1527	1732	1763	1605	2928	1296	2024	2090	2346	5421
ENSG00000007545.16	1092	899	1051	345	443	476	931	663	633	345	565	269	705	800	625	894	764	575	1008	334	543	452	697	1270	806	410	1241	1499	530	1227	895	555	771	574	821	442	664	932	600	943	1015	404	786	930	625	534	1363	951	1332
ENSG00000007866.22	1015	1100	1058	408	701	1224	1066	1024	1054	436	1039	484	844	1054	1097	1964	1148	625	946	635	1299	620	1320	1971	1191	737	1728	1352	1239	1758	869	1010	960	808	1058	872	882	2001	1123	1145	1080	1155	1111	960	890	1701	1472	842	1308
ENSG00000007908.16	419	165	89	35	262	260	132	131	465	219	1514	130	234	120	207	72	195	246	59	125	109	30	46	135	185	259	499	481	76	186	254	1235	311	271	326	245	972	768	59	385	998	148	601	97	329	511	67	389	190
ENSG00000007923.16	2452	2319	1507	606	1241	3135	4674	2091	2743	2184	1485	813	2034	1268	1562	2354	2114	1231	2217	1101	1971	1083	1471	1744	933	1210	2530	4188	2615	1756	1959	510	1671	1565	2054	1701	1708	2824	2735	1992	2910	3005	2820	3277	2648	1342	3130	2145	2210
ENSG00000007933.13	569	785	820	143	2892	791	243	222	67	150	728	921	980	720	1980	663	407	364	279	546	647	739	845	1210	639	707	2558	574	461	315	464	566	1488	1396	1221	1433	1222	836	121	1026	2714	136	1727	1089	1425	2084	524	1838	312
ENSG00000007944.15	6870	2595	4592	1604	2642	4332	3891	4188	3476	3426	5452	1315	3012	2930	5420	5334	2991	2841	2841	3476	2162	3048	2865	3896	5343	3965	5606	6377	3102	5444	4171	3164	3997	4023	6551	3109	4941	2427	3331	4862	5126	3331	8034	2503	3745	4492	6756	4756	2736
ENSG00000007952.18	28	34	43	109	21	61	68	47	36	25	39	25	14	23	29	37	33	34	28	53	68	36	29	57	101	28	65	25	25	57	32	65	55	18	37	29	45	33	24	32	31	31	29	33	22	44	42	61	45
ENSG00000007968.7	249	258	42	143	80	84	117	128	114	75	44	28	126	98	47	103	86	93	200	73	19	55	70	30	135	102	77	213	65	99	301	45	192	70	54	101	114	210	214	79	227	162	91	65	90	45	54	111	53
ENSG00000008018.9	6901	5097	7209	10888	8598	7177	8786	6777	9239	4761	6386	4151	4393	5091	7627	6683	5735	11943	4486	12236	9213	5554	3835	8420	13517	10809	8188	10301	6553	7992	5302	7332	6250	4368	8275	5584	7492	6473	7597	6666	8915	8672	7602	7967	8263	5515	8439	10976	7791
ENSG00000008056.14	13	116	197	22	39	12	290	17	40	19	63	366	30	16	33	183	33	12	13	23	158	28	51	114	56	68	52	23	27	51	55	26	44	32	87	100	66	223	13	48	56	27	52	277	58	103	175	52	37
ENSG00000008083.14	1799	1753	1554	551	716	1063	1405	1073	1509	1007	1440	679	1035	1069	1008	1372	1090	577	1672	613	860	659	1152	1520	1266	882	1404	1760	1199	1406	1643	646	1276	1029	1713	834	1264	1581	1304	1813	1269	1515	1672	1328	1314	1349	2928	1664	1477
ENSG00000008086.13	4467	3006	2085	546	920	2912	4983	1234	4070	1467	2534	2256	1656	1744	1491	2223	2119	469	1896	1243	2422	851	1692	2052	923	819	2677	3144	2956	1142	3740	561	1808	2756	2240	1966	2499	2027	2933	3543	2409	5600	4513	2000	2450	1756	4146	2530	1489
ENSG00000008118.10	205	71	414	132	86	24	64	65	303	106	196	57	182	48	449	51	95	109	208	32	115	170	278	702	87	325	512	173	68	309	99	167	86	8	562	56	146	139	138	146	386	45	192	247	320	184	135	241	55
ENSG00000008128.23	60	73	77	69	19	57	71	38	46	12	26	25	62	93	43	56	55	34	82	30	57	29	77	131	121	26	98	62	41	127	79	73	26	25	31	7	36	64	53	56	27	15	12	21	12	36	62	47	90
ENSG00000008130.15	3061	5025	2361	1374	2723	2549	4107	2360	2144	1161	2099	961	2034	2221	1839	2659	2105	2059	3660	1569	1874	1516	2805	2943	1770	1743	2958	4261	2218	2753	2290	1305	2939	2049	2154	2028	2205	3552	1859	2156	2447	2411	2661	2998	2701	2129	3369	2410	2223
ENSG00000008196.13	9	8	4	0	0	0	1	3	5	0	1	0	6	0	106	0	67	2	16	7	3	10	54	16	20	5	22	5	5	9	8	2	2	2	1	1	4	0	7	0	0	1	317	1	7	0	3	1	13
ENSG00000008197.5	3	4	2	0	0	0	0	0	0	0	0	0	5	0	1	0	1	0	4	0	0	2	5	3	0	0	1	1	0	5	1	0	0	0	0	0	0	0	1	2	0	0	0	0	0	0	0	0	3
ENSG00000008226.20	62	49	42	19	12	9	82	43	14	5	29	21	45	91	47	38	39	11	64	15	133	23	59	88	13	9	60	65	40	60	55	50	50	3	17	4	23	56	47	20	38	10	44	16	10	17	47	55	64
ENSG00000008256.16	2286	1228	3350	1078	1636	2142	3242	1856	1989	788	2410	1313	1492	1877	2624	2841	2489	1238	1938	1549	1463	1325	2460	2549	1987	2106	3480	2816	2054	3162	2467	1470	2057	2558	4588	1866	2719	4397	1126	2812	3131	1943	4696	2291	2698	2970	6350	2898	1795
ENSG00000008277.14	1899	1976	1175	278	1007	479	3001	1015	1041	1608	714	1239	3124	606	1378	549	799	1053	1958	934	389	951	1168	711	378	1099	612	3165	4586	927	2822	478	1015	3659	1760	750	757	2317	3916	1474	1734	1789	1803	611	1618	602	2170	1520	3053
ENSG00000008282.9	12380	6781	12566	6279	8920	15377	18679	10261	13671	7132	10836	4826	9314	8088	11075	9111	7474	9227	7752	17642	13183	6808	8107	7251	6021	7796	12419	12959	11896	8141	11161	3721	9221	15159	10986	9501	9809	10976	18957	9157	10114	12608	13363	9641	11244	7677	12772	12221	9728
ENSG00000008283.16	4634	3652	3736	3074	2778	7444	8314	3598	7377	1809	4060	2904	2479	2861	2636	3706	3050	3259	4128	2739	5224	1577	2944	3662	6182	2978	2974	4201	5143	3786	4498	1883	4273	3474	3575	3194	3366	3448	4233	4156	3169	7234	4255	5239	4511	2780	4266	3609	3736
ENSG00000008294.21	17915	11216	9816	4108	4690	18888	18457	14868	17267	16413	13404	5027	12416	10808	9525	8894	8749	6818	13684	8958	8907	7060	10471	8823	7354	6538	15698	17418	16002	11475	18744	3224	6510	8007	11917	6542	10034	9399	23183	14085	10632	19562	13347	8257	11337	8431	15742	16576	8233
ENSG00000008300.17	199	133	79	63	76	98	94	63	44	22	48	48	106	68	62	138	46	34	225	65	45	61	56	276	101	32	187	206	510	208	320	79	133	39	66	39	54	135	636	98	78	31	87	47	47	63	194	201	344
ENSG00000008311.15	1287	1886	2299	371	262	711	460	536	1587	1195	1074	263	1594	1384	2289	1379	1229	371	4139	635	555	1791	2108	2384	1066	540	2530	1769	964	1761	1276	1404	895	876	1368	515	1128	1500	4419	1639	1390	1035	1263	808	594	1236	2322	1363	1609
ENSG00000008323.15	229	187	179	349	736	392	33	346	88	89	88	70	534	193	237	285	85	287	861	95	538	225	331	335	67	76	217	403	894	325	129	67	187	395	214	154	122	124	777	211	645	691	94	96	178	222	102	682	100
ENSG00000008324.12	296	393	453	454	457	497	766	383	431	206	329	207	230	264	379	332	297	680	428	836	454	245	297	464	804	315	466	390	341	523	331	522	573	364	415	245	427	587	498	307	371	310	334	346	416	449	478	460	301
ENSG00000008382.16	786	434	574	1160	674	1120	1456	915	1587	242	512	557	502	513	318	744	539	811	917	841	634	370	473	660	722	919	550	1013	1845	1055	884	529	718	735	594	451	716	575	1289	607	573	1078	593	590	776	622	705	928	911
ENSG00000008394.13	7779	5764	5449	8042	20356	10817	18362	15332	11971	3855	6142	10792	5235	4854	3124	9206	5748	13269	4838	16529	9027	6195	3342	18075	3312	8091	5567	8978	15473	7039	3619	3229	13942	8317	4773	7558	4878	5568	17696	3868	5990	8977	6982	16480	9493	4209	6700	16237	8050
ENSG00000008405.12	1683	2284	1084	369	870	1136	2416	868	1343	721	1054	455	951	1141	2516	1320	1170	1064	2740	1067	1723	1418	2524	1510	694	408	3161	1640	1013	2421	1095	567	1289	918	1598	992	1391	1514	1210	1892	1079	1784	1746	1348	978	1932	3020	1102	1231
ENSG00000008438.5	12	13	13	4	0	4	2	6	10	0	17	0	7	14	3	11	4	4	7	9	4	8	15	2	3	9	6	65	13	8	24	3	4	0	2	3	1	3	7	8	3	20	9	1	1	3	10	7	8
ENSG00000008441.18	8231	4506	3506	1571	3451	3148	4266	4232	8380	2761	5981	3426	4724	4693	4647	4961	3371	3172	5974	5098	5833	1928	4017	4761	3291	2600	2769	3470	8422	2706	4914	1342	2593	6276	6833	3240	5114	8488	2873	6159	6652	11855	6199	4724	4644	3218	7579	2660	4637
ENSG00000008513.16	7075	6924	5365	1336	3133	4876	11416	3234	4972	3314	4996	2270	5011	4603	3720	4800	3752	1744	4630	2576	3568	2037	3437	3533	4404	4089	6840	4675	4241	5825	6081	1832	4666	3878	7958	3047	5094	5732	2882	6029	4064	6716	8456	3539	6598	3875	9032	4640	2574
ENSG00000008516.17	200	276	421	279	36	228	163	105	207	68	223	253	105	231	60	256	113	50	285	119	108	149	428	249	70	48	113	192	150	347	305	63	136	48	57	70	71	81	96	113	67	104	88	110	100	139	135	148	115
ENSG00000008517.18	14068	14422	8916	17021	8246	23423	31278	20608	36273	5372	13588	10315	4361	11707	7928	15660	13305	20116	12335	23305	27310	7486	16218	28662	19464	11297	17866	15490	16704	21461	11537	11564	20686	8666	6039	10901	11697	14130	14982	11529	8409	13004	7732	19062	10087	16411	9731	13772	28447
ENSG00000008710.20	4158	2964	3149	707	1476	1496	3926	2695	2709	776	2720	2347	3941	2729	1247	5770	2485	1074	4243	849	1628	1422	2418	4116	1976	1211	3953	5699	5650	4903	5301	1403	1881	2520	3860	2204	2181	3962	3070	3690	3366	2870	3993	2710	3437	1808	5886	3454	3913
ENSG00000008735.14	45	26	149	32	35	991	25	72	172	19	37	80	18	33	20	35	36	27	89	47	47	25	67	45	41	44	60	144	16	80	234	26	16	39	61	21	95	159	23	26	36	78	61	46	25	20	72	83	165
ENSG00000008838.20	4389	5114	3959	3039	2053	5679	6842	4628	5149	2349	3812	2515	3005	3385	2757	5142	3192	2813	4492	2622	3877	2103	3161	4447	5362	2514	4536	5505	5655	4501	3707	2206	2980	3211	3279	2519	3253	3793	5253	3334	3280	5280	4172	3885	3696	3608	5235	4949	3957
ENSG00000008853.17	1227	1619	1641	650	689	1705	2018	1148	1496	437	1037	597	799	848	731	1245	1008	697	880	646	1757	503	691	1245	1476	1310	1698	2603	997	1675	1531	762	1204	1116	1881	697	1150	1750	792	1467	1226	1576	1740	1047	1496	1136	2145	1176	1873
ENSG00000008869.12	3778	4010	2432	875	1362	4930	5433	4034	4171	3712	3583	1620	3069	2540	2386	2882	2262	1520	2931	1899	1934	1558	2009	2426	1578	1558	3520	3670	4344	2433	4313	902	2464	2499	3090	2276	2637	2684	5340	3449	2674	6848	3907	1773	3223	2258	4343	4194	2401
ENSG00000008952.17	17518	8536	15105	6566	7375	25091	19909	14282	17060	7415	16522	14612	5640	11576	10964	10921	9833	10247	10891	13506	16583	6311	11707	12573	15008	11880	16641	16856	19873	15450	18173	5658	9560	20509	19764	13169	15597	14165	14115	15150	9999	23730	20996	13335	8354	13429	21372	21205	13393
ENSG00000008988.11	26938	18258	63016	69646	90457	56610	55143	33027	41104	12928	29900	25203	25913	19849	24111	43787	27763	53001	21289	91459	33579	32447	28714	47214	87966	85678	53676	40379	53094	41464	29298	59706	47010	55636	51736	29987	35775	31804	43877	23759	50284	40201	44483	22711	37931	42879	48199	75087	47971
ENSG00000009307.16	43464	30039	33773	15466	25378	60489	55463	40916	51600	30320	38320	17324	30090	30441	35366	31413	31570	23501	35600	29585	34114	21040	30101	26081	30020	29743	54157	47405	32268	28708	29018	13970	30829	33930	53153	34729	39201	37851	47510	44608	42173	57245	61507	34954	43168	34081	59179	48625	24297
ENSG00000009335.18	5324	5638	4919	1707	5211	5844	13026	4508	5697	3450	4453	2167	4669	3926	4788	5197	4018	3646	4856	3707	4244	2531	3794	3842	2882	4910	6052	9955	6656	4092	6034	1478	4957	9206	6934	4773	4405	6853	6533	5415	4511	6787	7914	4945	5092	3800	8776	5528	4041
ENSG00000009413.16	2879	2637	1679	467	675	872	2670	3186	2025	2188	2517	1015	2620	1559	1482	1469	1639	1061	1737	858	1157	1001	1634	1773	869	1156	2139	2868	2366	1687	2288	523	910	1110	2252	1152	1498	2475	3202	2477	1865	2344	3095	1732	1732	1444	4214	2447	1304
ENSG00000009694.13	3979	4638	1063	948	496	664	4606	1025	2227	2439	857	639	2846	1505	1072	1642	1312	847	3594	932	1286	1396	1745	1752	694	256	2516	2565	3814	1984	5139	725	1122	639	1096	522	1053	898	2905	1678	1419	2099	987	910	634	853	1990	2816	2288
ENSG00000009709.12	0	0	1	0	1	0	0	1	0	0	0	1	0	0	4	0	0	0	0	0	0	0	0	0	0	0	0	2	0	1	1	1	0	0	0	0	1	0	2	0	0	0	1	0	1	0	0	1	1
ENSG00000009724.17	197	126	197	9	29	39	172	62	26	48	34	14	234	154	143	184	100	62	319	55	32	95	118	248	52	50	283	314	215	263	193	32	127	68	107	41	98	83	213	162	148	29	93	55	64	47	205	190	227
ENSG00000009765.15	161	1	423	21	45	102	254	324	772	22	300	59	130	237	19	297	666	73	33	223	109	21	32	136	125	7	40	659	148	63	221	23	347	116	164	426	299	112	289	104	4	348	1064	308	107	14	73	36	340
ENSG00000009780.16	1116	846	3129	504	470	1578	1158	747	1075	644	905	293	781	953	1366	855	771	982	1284	1036	1299	1166	1079	1341	864	636	1304	1041	804	1060	952	703	988	680	1217	724	1125	1052	1188	1246	883	1227	1142	681	780	830	1461	841	1236
ENSG00000009790.15	680	1147	296	348	405	137	523	481	529	226	206	75	310	628	399	272	273	418	1424	489	165	200	287	483	539	177	343	464	303	451	481	157	1279	148	188	140	578	1312	155	390	298	352	311	357	437	278	281	526	253
ENSG00000009830.12	2648	1589	1197	1179	797	2260	1647	1816	2696	1657	1137	667	1765	1619	1214	1687	1607	1243	2026	1075	1290	743	1313	1862	1095	754	2428	2578	1896	2126	2768	676	1088	1219	1475	1136	1087	1599	2456	1105	1864	1004	1433	1926	2004	1076	2007	1711	1148
ENSG00000009844.16	2881	2233	2346	1617	1943	2220	4072	3745	3538	1941	2335	1208	1730	2079	2852	2446	2077	2540	1547	3443	2390	1541	1334	2030	2059	1971	3214	2893	2077	2163	2352	923	2066	1523	2743	2166	2686	2629	3134	2621	2123	3756	3315	2604	2607	1466	3437	3693	1676
ENSG00000009950.16	1519	536	4032	2748	383	3285	4434	2949	2054	938	2100	393	4179	3718	783	3100	2916	691	2117	2833	1591	1230	1267	2434	2723	809	2211	8555	7830	2618	6601	1736	1618	628	696	1124	777	23	12941	1166	126	934	951	1041	917	1585	1075	1138	24604
ENSG00000009954.11	7128	7077	5352	2223	4346	8730	9250	7616	7272	5470	6002	2492	7415	5150	5140	5245	4839	2731	8743	2503	4530	3387	5449	5669	5250	5737	7538	9715	10882	6066	9417	2423	5466	8907	7578	3966	6592	9089	7837	7732	6778	8447	8784	6519	7035	6215	9849	6587	5178
ENSG00000010017.13	1998	1932	1427	412	1154	2538	3109	1502	1986	1267	1563	749	1118	1378	1947	1671	1338	1130	1848	1223	1693	974	1395	1744	1444	1370	2196	2156	1485	1693	1698	669	1910	1933	2168	1436	1870	2286	1518	2084	2051	2470	2535	1737	1652	1614	2579	1793	1194
ENSG00000010030.14	774	1090	256	879	432	310	456	415	1339	504	170	500	191	710	159	364	294	789	1910	720	348	145	461	352	793	630	226	134	514	375	305	200	555	447	200	166	611	357	210	252	592	902	181	502	628	512	455	1166	224
ENSG00000010072.16	698	613	484	194	421	1063	912	528	645	453	460	251	347	643	994	492	381	458	749	712	1003	415	410	573	567	397	897	749	285	783	581	359	556	682	828	412	644	675	493	871	559	516	752	497	511	521	999	616	428
ENSG00000010165.20	1943	2100	1740	1510	1399	2924	3619	1927	2385	1159	1511	1097	1586	1275	1358	1983	1394	1569	1824	1203	2941	807	990	1387	1093	1092	2549	2607	2385	1300	1556	628	1635	2374	2031	1336	1803	2481	2081	1601	2079	2623	2336	2232	1829	1192	2674	2498	1123
ENSG00000010219.13	650	859	965	497	715	817	1349	473	663	496	545	667	478	470	767	641	561	723	478	886	867	588	460	904	1085	773	904	762	975	565	599	553	985	571	753	629	713	708	383	629	911	563	672	872	889	784	764	805	665
ENSG00000010244.19	8295	7416	9176	3790	4166	7741	14314	6252	5973	4042	5365	2968	5383	6308	8189	6837	5540	7084	8011	6821	6716	4180	6446	9073	6484	5386	8658	7133	7514	7544	7412	3579	6461	5659	6770	4043	6084	5795	7173	6469	4832	6982	6337	4759	4996	5744	8276	7734	8406
ENSG00000010256.11	5227	3895	5943	7735	7282	12307	18841	7314	8222	3289	5264	4094	4275	4248	4656	6177	5847	7794	4609	6724	7498	3746	4245	5850	8352	6824	5315	7273	7984	6602	4322	4854	7998	5244	5914	4891	5320	8136	14102	4190	4920	8387	7697	5947	6678	6258	6683	7772	7078
ENSG00000010270.14	4001	3099	3785	1880	4862	6445	6587	2670	4310	2130	3525	1495	2671	2879	3881	3419	2353	7080	2997	8409	5264	2117	2410	3147	2387	4096	4363	5907	5245	3356	4038	1309	2938	7027	3637	3328	3308	3573	5922	3524	3006	5049	3672	2862	3630	2509	4315	5296	4338
ENSG00000010278.15	13657	11124	24266	11335	9381	8745	23723	18662	10188	5063	14548	7364	5831	8844	20304	10370	6036	23178	13077	20629	12301	7947	10557	9194	15568	13301	10537	12136	8972	8214	3833	6685	10709	9036	15194	7591	9707	8650	4003	9450	12489	12543	17387	21678	12039	11473	23476	13050	7155
ENSG00000010282.15	154	3	2	3	12	0	1	0	2	0	1	8	1	3	9	4	8	0	0	0	0	0	0	3	49	2	1	0	2	5	8	0	3	2	1	0	1	26	8	1	8	2	2	0	1	0	1	9	0
ENSG00000010292.13	3197	3941	2504	1163	2168	2216	4030	3927	3003	2350	2083	1749	2014	2213	1963	2322	1887	1678	2906	1775	1617	1140	1585	1849	2522	2137	2608	3652	2634	2102	2118	952	2513	2553	2642	2060	2356	3527	3485	2350	2646	2579	3192	3535	2470	2210	3161	3431	1594
ENSG00000010295.20	1864	2355	2432	1559	928	843	2324	1113	1206	489	1128	477	1436	1566	1392	2050	1429	1261	2595	779	909	856	1215	2694	1424	802	1998	1809	1807	2419	1426	1400	1378	627	1147	621	1207	1920	1250	1726	1560	966	845	1281	1012	943	1768	1845	2336
ENSG00000010310.9	77	99	35	58	14	3	25	22	8	8	18	34	35	69	39	40	32	49	192	52	22	18	106	178	40	19	26	36	50	157	65	31	53	30	1	2	16	29	21	87	23	22	33	22	6	27	30	69	91
ENSG00000010318.21	269	275	339	123	120	174	468	218	165	165	132	104	313	225	239	175	171	160	251	177	85	195	164	220	170	219	213	283	307	182	257	150	252	184	186	95	160	247	697	186	215	131	213	120	227	148	249	198	341
ENSG00000010319.7	2706	95	4097	879	1862	1610	1851	1584	4339	514	3671	2818	814	685	1983	4699	1652	637	2060	868	2350	1968	2181	3304	3933	2436	3595	4586	281	3097	439	969	2083	478	4709	1088	2536	2343	1020	3203	4295	2352	4745	3916	3223	6797	7086	1579	2956
ENSG00000010322.16	5375	4896	5263	2712	1815	2925	6504	2879	3312	1558	3745	2293	4314	4005	3255	6334	4244	2453	5441	1622	2870	2184	3670	6562	3427	2245	6030	5130	5842	5734	3626	2704	2879	2374	4030	2333	3691	6867	6721	4588	4358	3545	5872	3380	3364	3266	5741	4381	5079
ENSG00000010327.10	11699	25958	9865	9394	6549	5327	5174	4846	8433	3573	12213	7565	12600	10842	6779	24538	6990	4248	6142	2817	2954	3359	6476	9767	5313	4253	10245	8176	3778	9235	6198	4632	3044	6373	9764	12130	7192	5903	4502	12124	16548	6097	11898	6899	15387	6085	20221	12264	7205
ENSG00000010361.14	1328	1038	1011	1447	646	2128	2038	1908	1398	661	1274	550	888	1106	891	1596	834	1496	925	1652	1505	707	734	1325	1595	1397	1338	1696	2055	1365	1333	1003	862	877	998	891	1008	952	1790	759	1047	1272	1081	1016	1053	1156	1111	1485	1603
ENSG00000010379.16	9876	1988	32290	7504	3298	48394	27145	20620	25905	8393	18546	24140	13791	18725	8389	12432	13240	6021	12817	20212	16474	7079	7540	12278	20549	9480	15819	11280	15346	21497	21387	13025	15957	4406	10203	9617	13862	6632	22299	7841	1799	25083	14962	13426	22115	6488	17728	7360	28462
ENSG00000010404.18	869	628	421	164	532	664	819	686	1103	348	562	389	883	441	399	795	377	417	745	454	255	374	440	398	199	449	729	985	1195	444	1176	96	504	819	871	538	507	557	679	624	952	641	694	525	877	315	1004	802	235
ENSG00000010438.17	2	3	0	8	2	2	6	1	0	0	1	17	2	1	2	5	2	0	2	2	1	1	2	0	1	0	3	2	1	3	1	6	8	3	3	9	0	4	1	0	1	0	16	1	6	1	2	9	22
ENSG00000010539.12	716	575	610	291	404	814	870	560	582	426	469	321	382	466	680	433	311	627	657	570	364	336	506	500	618	342	680	628	399	709	656	350	624	689	728	406	546	766	486	582	578	598	696	501	454	530	804	504	369
ENSG00000010610.10	7920	13300	6212	4535	8040	3531	7798	5049	8096	3551	5221	3244	3612	6013	3697	5543	3675	6293	8835	4750	2503	2483	3404	4518	10448	3855	3061	7389	4002	5162	5736	2083	8878	5984	2868	6640	6659	9547	3190	5454	7090	6579	6893	6090	12007	4768	8325	6612	2125
ENSG00000010626.15	1152	621	1036	1652	906	2075	2519	1408	1087	752	1180	659	1013	976	665	864	1069	1480	804	1783	1361	695	675	1102	1754	2173	1343	1134	2595	1640	1180	701	1095	1061	859	839	840	956	1725	786	1279	2007	942	1489	1103	1119	1245	1473	1255
ENSG00000010671.16	987	1483	575	544	1001	324	1642	538	712	377	315	209	476	679	517	414	357	1250	998	868	290	343	430	466	572	272	542	808	491	381	672	190	1400	746	266	540	643	1848	486	492	653	571	608	667	1273	395	467	493	188
ENSG00000010704.18	2494	2350	2063	686	1444	2256	2411	1609	2169	1402	1706	1379	1255	1418	1357	1780	1193	1883	1069	2118	1905	1032	878	1340	1094	1018	1262	2872	2394	1314	1811	531	1142	2632	1199	858	1600	1670	1689	1511	1977	1843	1276	2315	2323	1334	1616	2429	884
ENSG00000010803.16	4060	3767	2731	1945	2345	3710	4691	3567	4675	3106	2826	1300	3907	3165	3186	4151	3339	2620	3325	3615	3912	2673	3562	4359	3457	3121	5459	5651	4945	5226	3323	2096	2192	2503	3324	2756	2803	2881	4502	3888	3983	5036	3388	3767	4325	3938	4832	4423	3914
ENSG00000010810.17	6014	2235	8496	3213	2468	5306	2443	4388	5293	2253	9159	2782	2020	3918	6459	4263	4384	3195	4429	4359	4500	3840	5183	9580	10224	7239	5380	5417	2415	7802	5173	4031	4039	2954	8974	1948	6419	5423	3703	6580	4842	4004	7669	4576	4250	7608	11753	5366	5359
ENSG00000010818.10	3956	3885	1735	979	1517	3052	2776	3505	4185	3618	4448	1539	3010	2748	2507	2991	2912	1280	4548	1193	2366	2449	3786	3376	2458	2162	4802	5193	3813	3192	4073	1090	2523	1847	4167	2315	3367	4202	3717	5341	2932	4854	4915	3661	3608	3441	7209	3818	2195
ENSG00000010932.17	9683	622	1395	2703	1735	24719	10540	10209	16047	4145	5283	509	2863	3922	1984	5864	7321	5708	3534	11650	13580	1946	1692	3497	2602	1644	9129	7130	6171	6787	6406	1423	3008	3255	3087	3802	5277	3277	16160	4294	1330	9754	6639	3410	2935	2069	2342	5281	4243
ENSG00000011007.12	3023	2873	2464	1314	1965	3732	2535	2525	3198	2189	2817	1076	1904	2241	2489	2583	1888	1696	2603	2426	2545	1358	1871	2710	2581	2159	3624	3331	2347	2913	2361	1378	1940	2355	3479	2210	2656	2872	2687	3017	2675	3049	3205	2375	2915	2430	4353	2718	1656
ENSG00000011009.11	3107	2641	2298	3728	3483	4374	4818	3227	4850	1312	2852	1471	2253	2435	1892	3424	2839	2359	2894	3096	3410	1628	2245	3601	4307	2998	3459	3398	2721	3740	1875	2671	4095	2386	2649	2932	2584	3406	3199	2502	2878	3235	2896	4551	3025	3598	3578	2911	3296
ENSG00000011021.23	3343	2478	2328	931	780	2993	2604	3511	3180	1967	2088	543	2895	2378	1361	2947	2020	1027	2731	1282	1456	1468	1763	2618	1471	1004	2886	3365	2573	2303	2004	1086	1131	970	2197	1116	2052	1519	4290	2161	2032	2312	2145	1019	2208	1793	3071	2834	2622
ENSG00000011028.14	2178	2208	2306	1208	3224	532	1377	1606	1953	335	2371	5661	1322	1061	1757	2356	1691	935	2122	597	667	716	1687	3324	2570	1778	2785	3103	1465	2374	1498	1113	1838	3004	3277	2022	5069	5729	574	2871	3708	1600	3844	2361	2934	2558	3391	2339	1648
ENSG00000011052.21	0	0	0	0	0	0	0	0	0	0	0	0	0	0	0	0	0	0	0	0	0	0	0	0	0	0	0	0	0	0	0	0	0	0	0	0	0	0	0	0	0	0	0	0	0	0	0	0	0
ENSG00000011083.9	4	11	10	0	2	1	10	0	0	1	2	3	3	4	8	2	1	6	2	0	1	1	6	4	9	2	2	5	6	7	4	0	10	2	3	5	4	0	1	4	1	0	1	2	23	1	2	4	6
ENSG00000011105.14	11308	13346	12837	8058	11894	17847	15680	13864	24316	7647	14898	10027	8907	10184	7620	17225	8264	7316	12040	10515	12753	5299	8631	10666	8404	8329	19545	14946	13881	14374	12714	6966	8451	7807	13254	10410	13587	9981	17709	11899	11275	18712	14246	21603	11574	12542	17642	17072	10213
ENSG00000011114.15	5940	3978	3586	1514	2532	3701	7381	5335	4785	3949	2907	1509	4238	3523	3440	4185	3145	2221	3752	2269	1974	2114	2893	2876	2349	2202	5629	6464	2743	3844	4989	1570	2731	4001	4912	5277	3438	4340	5994	5239	5035	3275	6531	4270	5214	2748	7670	5530	2856
ENSG00000011132.12	1152	873	972	964	467	976	1527	1294	1411	437	948	586	805	960	818	1480	1060	1251	1347	1288	825	642	894	1192	1228	994	1029	1578	1707	1197	1236	811	907	643	803	514	788	896	1155	659	745	1008	696	715	832	878	919	990	1307
ENSG00000011143.19	947	1131	1144	749	537	854	1711	923	843	738	595	469	889	693	750	1130	690	903	964	745	736	603	618	1066	1178	632	1028	1060	1642	896	814	600	875	629	630	441	698	800	1177	608	733	672	646	773	567	635	1011	1233	849
ENSG00000011198.10	1383	1664	781	349	769	1458	1874	625	1191	614	971	528	520	857	1436	866	883	939	861	1427	1200	591	975	953	934	628	1481	947	665	1051	862	446	1176	971	936	907	913	1369	1178	961	732	1070	1189	1149	1017	962	1129	905	581
ENSG00000011201.12	517	1113	582	31	630	254	839	359	550	247	823	535	342	401	368	509	455	161	461	335	157	197	274	279	524	221	366	617	390	373	275	223	737	690	1426	785	898	1094	241	989	775	821	738	692	969	383	823	284	287
ENSG00000011243.18	1422	1783	1928	1109	487	1173	2064	1346	1120	748	1327	436	1319	1332	1308	1823	1587	919	2020	739	1116	810	1588	2754	1110	1021	1613	2267	2182	1762	1323	919	1106	805	987	508	1055	1180	1673	1396	1243	1186	1064	741	934	1328	1513	1509	3210
ENSG00000011258.16	2305	1914	1815	502	787	1644	3011	2223	1672	1871	1545	690	1638	1255	1505	1716	1061	1028	1706	1476	831	718	951	1476	1394	814	2071	2825	2120	1406	2133	555	1112	1436	1998	1170	1424	1533	2576	1838	1834	1524	1995	1164	1394	911	2647	2822	1154
ENSG00000011260.14	1815	1485	2291	1684	1780	2651	2650	1277	1944	903	1311	1172	1134	1393	1672	1717	1594	2350	1723	2156	1830	1282	1624	1492	1665	1718	2667	1910	1941	1596	1881	539	1535	2452	2364	1311	1708	1977	1669	1812	1576	3254	2221	1169	1722	1572	2737	2499	1072
ENSG00000011275.19	3689	3874	3382	1441	3107	2642	6405	2987	3575	1613	2971	1771	3071	2478	2124	3469	2431	2014	2865	1776	2449	1611	1912	2690	2421	3221	3152	4679	5193	2707	5022	1178	2579	4703	3343	2442	2975	5022	3131	3308	3305	4150	4252	3315	3537	2669	4813	3319	3117
ENSG00000011295.16	4107	2797	4499	2855	2120	4602	10312	3879	3312	1880	2817	1972	2633	2846	3487	3715	2791	3558	3103	3144	3551	1472	2130	2656	2486	2157	3712	3491	4176	3226	4255	1348	3133	3519	3250	2746	3582	2717	3544	4050	2548	4873	4063	2499	2893	2205	4173	3529	2893
ENSG00000011304.22	15915	11923	11942	7978	9373	19437	16910	15314	16443	7187	13882	7309	9744	11936	10667	16706	10875	9941	16042	9021	11991	8032	12577	15080	15192	11253	14887	18543	16318	21078	14510	9188	11165	13175	13509	9147	12171	13416	13759	13041	11126	17108	13739	11965	12285	14951	17873	12814	14861
ENSG00000011332.19	8	7	13	9	9	3	15	9	9	4	5	5	10	7	10	7	8	1	18	0	4	12	15	17	10	9	4	15	13	26	12	2	2	12	8	7	12	11	18	7	5	13	24	17	6	6	26	10	26
ENSG00000011347.10	139	18	197	25	44	45	90	42	37	20	173	15	47	43	167	55	92	16	60	28	67	143	235	189	122	79	141	160	19	213	63	33	31	42	133	29	44	81	15	96	82	56	336	39	96	84	147	63	100
ENSG00000011376.12	1102	1167	926	576	660	1549	2304	1065	1112	755	1086	661	498	768	890	1256	1013	579	1145	592	842	451	707	739	649	493	966	1476	1237	796	749	274	1005	840	1041	851	1056	2170	2274	921	661	1441	1929	1127	1081	871	1578	1031	716
ENSG00000011405.13	7712	5996	6181	868	2740	7859	12165	5262	8514	6217	6264	3385	4906	4606	5607	5497	4816	2858	6269	3662	4337	4134	6235	4871	3273	3132	8906	8409	5970	5148	9571	2613	4504	6554	9567	5804	6060	6072	7352	8048	6448	9361	13217	5498	5172	6447	16255	6657	4654
ENSG00000011422.12	947	2533	752	658	1763	594	1863	951	645	457	1618	532	527	774	814	1003	583	978	354	594	411	351	561	558	1045	445	701	1237	1713	808	1005	1012	1408	1996	680	1120	575	1111	299	988	1427	475	543	1015	1159	625	563	871	259
ENSG00000011426.11	474	1134	256	223	432	424	539	645	344	358	159	206	524	214	193	357	298	250	503	268	131	235	310	142	283	1317	345	1018	728	301	889	78	863	1129	314	540	395	399	1286	252	891	731	382	501	1114	217	313	485	577
ENSG00000011451.21	3317	3544	3185	1718	1554	2707	3902	4263	3519	865	3758	2188	2381	2534	2179	4460	2843	2032	3699	1894	2864	1630	2893	4686	2941	3448	3566	4416	4568	4319	3589	1621	1810	2757	3617	1905	2556	3100	2548	2807	2809	2996	3423	3335	2867	3430	5104	3033	3493
ENSG00000011454.18	5124	3876	5437	2362	1609	5424	6474	4269	5005	3755	5287	1844	2994	3606	4822	5068	3710	2251	4007	3012	3350	2711	3575	5310	3911	2461	5513	5512	3038	4004	4755	2377	3592	2609	5907	3198	5353	5115	4205	5345	4508	4530	6988	3018	4073	4487	8091	4400	4838
ENSG00000011465.18	526	575	6164	189	5148	181	569	160	197	195	738	1465	2872	128	10386	1739	8332	180	790	4297	1254	1876	5260	1634	1177	976	9835	171	25	175	1485	1396	2853	9582	14229	3899	2921	73691	160	2080	6200	1422	13241	3620	14302	2040	2524	876	875
ENSG00000011478.13	684	766	739	756	488	588	915	671	685	484	539	728	530	501	550	785	436	896	559	884	434	538	579	683	556	429	634	612	1388	794	928	544	557	484	425	343	387	654	814	432	902	486	350	582	557	821	341	846	484
ENSG00000011485.15	3128	2217	3811	2217	1967	4610	4811	3611	3404	1891	3036	1470	2095	2361	3106	3629	2518	2734	2676	2688	2959	1890	2398	3946	3510	2822	3781	4399	3929	3192	3029	1799	2747	2268	3135	2029	2715	2757	3068	2690	3233	3165	3588	3122	2440	3080	4709	3359	3593
ENSG00000011523.14	4039	1419	3412	1116	1453	4759	2563	2701	2964	1981	4269	1798	2024	1866	2995	2758	2403	1277	2711	2221	1604	1533	2238	3038	2645	2474	3609	4656	3510	2966	3698	1033	1452	2551	6072	1787	3226	3197	2760	3776	3653	3544	5995	2552	2896	2833	6805	3949	1888
ENSG00000011566.15	2162	1624	2378	476	1319	3758	5918	2285	2039	1338	2106	1318	1413	1684	2281	1714	1573	1679	2245	2105	1764	1168	1832	1844	1049	981	1515	2868	2556	1596	3004	911	1576	2139	2456	1504	1939	2396	2392	2069	2353	4177	3057	1548	1418	1744	3200	2270	2081
ENSG00000011590.14	24	32	50	25	9	43	39	15	17	23	58	0	29	96	37	27	17	28	127	24	9	30	51	12	89	43	25	37	85	58	96	42	84	52	20	2	24	137	10	28	16	35	28	10	19	33	27	78	80
ENSG00000011600.12	4153	6653	4162	8007	11639	3369	7948	3923	4379	1344	2541	2259	2108	3354	3373	4451	2266	9642	4836	6753	2888	2754	2167	3116	7674	3719	3490	4583	3590	3042	2618	2276	9590	5118	1962	4264	4338	6279	1826	2474	5021	3616	2705	6066	8740	3879	3433	4840	1745
ENSG00000011638.11	7440	2027	3201	4340	2831	4292	7110	6470	6311	3444	3091	2846	3101	2723	3064	2701	2305	7767	3055	11717	3094	2595	1945	2270	2377	4387	2557	3077	5681	2781	4196	1425	2518	3240	4313	3017	3706	3469	7152	2434	4653	7233	4340	2754	3674	2323	3301	5587	3465
ENSG00000011677.13	20	2	7	3	2	0	0	1	1	6	0	1	1	0	8	2	3	0	2	1	1	2	2	20	1	6	2	0	1	1	0	0	4	3	4	1	4	1	1	8	1	5	0	0	2	2	2	2	3
ENSG00000012048.23	897	842	451	277	218	538	650	399	629	445	323	280	448	292	320	454	293	244	538	283	208	259	287	345	419	293	565	772	564	283	1947	131	430	428	458	324	393	485	758	363	831	992	563	301	370	219	582	442	225
ENSG00000012061.16	2327	2070	2707	3565	2029	2737	2741	2131	2927	1342	2185	2327	1833	1532	2150	2956	1941	3853	2098	3187	2435	1447	1863	3174	3575	3741	3157	2405	3449	2934	2317	1923	1982	2519	2690	1897	2192	2368	2001	2003	2287	2771	2426	1889	2219	2600	3532	3598	3286
ENSG00000012124.17	77	250	569	66	386	30	333	83	121	65	637	37	89	93	498	296	78	255	76	163	78	185	180	128	134	160	256	225	273	334	227	212	835	218	514	245	572	2732	191	90	373	98	464	233	817	266	577	92	110
ENSG00000012171.20	674	552	792	1057	1219	930	1908	1279	785	420	175	1703	650	473	365	2122	1101	520	1427	854	106	556	844	650	543	590	491	813	5122	1498	683	445	963	1026	968	659	652	2218	4286	318	606	1989	1404	944	529	480	984	1627	782
ENSG00000012174.12	2885	2377	1959	840	1494	4507	6955	2448	2505	2043	2314	2035	1709	1381	1879	2139	1470	1183	1583	2175	1935	1052	1364	1170	1029	1199	2402	3404	3231	1202	3745	640	1910	2952	2785	2626	2028	2308	3013	2073	2102	3146	3099	1951	2205	1349	3456	3597	1131
ENSG00000012211.13	346	496	586	180	342	575	603	397	354	187	345	537	506	295	282	508	300	447	504	431	488	201	450	434	411	644	414	462	436	490	438	232	264	269	462	276	384	491	368	337	281	629	501	292	309	321	537	395	394
ENSG00000012223.13	307	20431	257	141	538	188	26721	159	411	86	256	332	196	208	585	8603	2466	194	134	234	230	283	744	162	678	144	692	409	30	284	183	220	515	86	436	1471	919	2829	73	215	498	178	1943	439	1242	1656	600	223	303
ENSG00000012232.9	4497	3695	3429	1427	1865	5085	3548	2036	3628	1870	3581	1836	2219	2718	3175	2732	3146	1896	2933	1661	3421	1743	3182	3079	3888	3166	4441	5689	2537	4121	3449	2150	2771	2689	6018	2217	3412	3404	2069	4814	3561	3084	5514	3311	3883	3580	6923	3708	1630
ENSG00000012504.15	3379	4394	1721	2297	3683	7501	6410	2525	3113	2667	2857	1083	2073	2539	2919	2603	2385	2552	1934	4884	3887	1030	1412	1740	1100	2487	4948	3944	3158	3366	3204	818	2184	3965	1933	1801	2521	1639	2869	2359	2485	6566	1948	3747	2700	1873	2892	6122	1960
ENSG00000012660.14	6757	5933	5173	1931	4949	4893	14207	4136	6814	2836	4742	2776	3219	4283	6195	3633	4571	5472	8218	5692	4332	3295	5805	6817	5473	4788	6537	7067	5582	6893	4742	2935	6801	5552	6449	3525	6413	7651	7259	5611	4515	6059	6416	5897	4917	6149	8537	5933	4824
ENSG00000012779.11	1574	8609	1936	2724	3012	683	12269	4617	1350	908	1314	8157	813	1538	794	4625	1433	1950	1960	1085	847	836	942	1691	1187	355	1040	1905	2077	1340	1953	831	2960	2702	343	3073	1759	4528	1056	945	1664	2487	2146	4617	1909	1281	6879	5143	489
ENSG00000012817.16	26	4343	3293	1199	1005	0	0	3662	2	502	1	1	977	2	2394	3501	2	2168	6	1	5	688	1413	4	2489	1441	2038	5	1745	2	0	1967	1300	1546	2171	1257	0	2	5	1	0	4	2613	0	1827	1334	4222	10	1
ENSG00000012822.16	8032	8366	8167	3197	3088	7947	12702	8007	9542	4781	7338	3512	5675	6632	6419	8979	5719	5046	6387	6125	7074	3909	4750	8656	5981	3261	10102	7552	9767	6995	4879	3961	5178	3833	6240	4625	5858	7030	7825	6746	6107	6622	7368	7368	6457	6204	10449	10299	7707
ENSG00000012963.15	3452	2058	3343	2469	2406	5467	3889	4185	3361	2730	2997	1373	2608	2748	3526	3334	2383	3242	3099	3008	2141	2164	2828	3239	3408	4438	4383	4338	2516	2919	3919	1706	2820	2627	3413	3466	2992	3044	3386	3004	3715	3376	3942	3841	3543	3638	4862	4620	2061
ENSG00000012983.11	3560	2042	3336	975	1295	2897	3837	2724	2932	2473	2897	1150	2368	2091	3220	2244	2067	1496	2931	1410	1337	1692	3196	2774	1541	1389	3702	3537	1916	2516	3022	1189	1812	1928	3294	1663	2265	2756	2906	3282	3048	2624	2977	2150	2301	2777	4285	3055	1952
ENSG00000013016.16	1812	1047	1725	849	1421	2337	1747	1066	2342	1529	2055	988	3124	1148	1796	2979	2245	984	1746	1192	1151	633	1530	1936	1768	1981	4205	3278	1789	2839	3331	1039	1967	3282	4310	3146	2132	4152	1471	1911	2821	1923	3832	3080	3454	3417	4213	2676	1214
ENSG00000013275.8	3715	3486	3625	4017	3720	6246	7588	3596	5472	2120	2977	2472	1951	2714	4048	3556	3192	4609	3789	3914	5064	2218	2780	4274	5358	3679	4114	4877	3704	5511	3463	2794	4269	3372	3544	2806	3754	4075	3012	3206	2865	4616	3840	4074	3209	4034	4800	3880	5951
ENSG00000013288.9	4577	6363	4078	1568	3037	4855	4607	2824	5786	1633	3649	3247	2641	3100	2709	5895	2984	1519	4397	1593	4163	2043	1779	3744	3183	3241	3878	4033	4345	2677	5053	1570	3139	4445	4646	3489	4191	6470	2365	3561	4201	7535	4657	3971	4358	3581	4274	3196	3084
ENSG00000013293.6	3	2	6	0	0	6	2	1	1	0	0	0	2	0	4	2	10	0	5	0	0	1	2	2	0	0	1	1	0	4	16	0	1	0	0	0	0	9	2	0	1	0	16	0	2	0	1	2	5
ENSG00000013297.12	69	50	69	28	27	5	53	11	21	6	38	45	12	50	158	29	110	68	19	57	36	21	30	52	57	23	59	73	59	84	107	26	19	66	59	3	66	1477	9	102	86	71	214	27	148	36	108	76	90
ENSG00000013306.16	5846	4158	4214	5030	6496	6846	10431	4048	7522	1991	3990	2878	3373	3380	4027	4771	4237	6574	4324	6755	6511	2873	3745	6129	8850	5970	4856	7346	8721	6412	5720	4341	6229	5608	3731	3794	3866	4602	5474	3374	3988	5700	4897	6190	4905	4356	5327	4942	8276
ENSG00000013364.19	13130	17135	18530	22564	14838	41328	35093	33872	48244	9852	22372	19028	12603	15533	7555	25087	17812	11708	17649	13358	19646	9749	11111	18667	28845	18308	14652	21524	36905	17021	16908	11919	19818	13231	13007	16383	18890	25284	38337	14078	13657	28769	16280	28088	20469	18318	20758	19761	21614
ENSG00000013374.16	4544	4110	4308	3992	4215	4874	7512	5325	5639	3380	3769	2661	3657	3602	3472	3598	3135	3371	5643	2879	1812	2178	2929	3252	3779	6193	4260	5397	6883	3022	4297	1487	5053	5117	3912	2580	4147	5068	5461	4020	4680	5851	4472	4128	5195	3634	5040	5120	3398
ENSG00000013375.16	2918	2952	2055	1168	1287	2328	3536	2626	3160	1619	2011	1085	1769	1870	1927	2242	1716	2867	1277	2436	3511	1306	1709	1994	1696	1395	2828	2788	2963	2749	2039	696	2261	2436	1809	1868	1900	1986	2713	2367	1825	3876	2312	2212	1844	1381	2926	3037	1670
ENSG00000013392.8	992	749	877	584	561	646	1358	1006	1015	539	520	392	601	761	687	785	576	1622	321	1218	947	413	505	562	573	733	614	839	951	583	1014	237	779	904	744	690	634	679	884	644	825	1309	708	779	630	417	912	942	485
ENSG00000013441.16	6990	5762	12200	4156	1694	4538	6936	4774	3669	5383	9841	1777	5726	6747	10753	6498	5909	5906	8101	6400	4194	5977	7629	12932	6771	1450	9379	7429	9220	12858	10250	6289	7235	2230	3547	1297	4367	4633	8771	7697	3884	2363	3057	2349	1877	6095	7175	6412	9077
ENSG00000013503.10	553	533	439	198	353	1012	1330	433	671	378	472	291	463	366	452	484	500	284	406	358	561	207	311	389	489	313	618	593	348	370	470	140	694	531	627	656	556	741	404	532	361	701	948	1036	595	510	783	526	396
ENSG00000013523.11	2184	1459	1800	721	1154	1390	1611	1009	1358	997	1435	708	1369	1443	1536	1695	1430	1418	1544	979	574	918	1153	1616	1057	845	1877	2455	1466	1542	2017	654	1438	1361	1719	920	1268	1527	1827	1379	1767	712	1781	1282	1485	1143	2482	1552	1555
ENSG00000013561.18	5154	4949	9908	2594	2964	5365	12311	5052	6185	4222	4042	4518	4228	3884	4784	3666	3522	7771	2905	6234	5645	4049	3237	2577	3066	3745	4474	4108	5983	3548	5246	2462	6364	4923	5356	3289	4773	3511	5810	4776	4083	8129	6067	5171	5330	2696	7022	4443	5843
ENSG00000013563.14	752	827	1004	901	701	867	1563	1006	1420	369	631	549	464	528	633	970	565	740	868	820	590	428	397	678	668	582	701	882	1108	625	1245	372	943	775	746	662	586	581	575	569	1021	797	841	823	791	710	1027	705	736
ENSG00000013573.17	1080	1285	1547	594	641	694	3165	1099	1247	441	657	470	1185	1379	833	1399	938	749	1284	486	609	255	1455	765	402	696	1896	1730	1765	1336	1385	987	1342	687	788	559	596	1090	1029	824	1322	437	723	263	1015	549	1448	1521	1780
ENSG00000013583.10	2589	1574	3482	2802	3096	3999	7729	2515	2499	1267	2927	2082	1459	1685	2760	2741	2039	1984	1219	2576	2884	1730	1645	3753	3511	3783	2559	2498	3013	2395	2168	1382	2922	2987	2617	1869	2375	3368	1156	2290	2626	4403	3218	3901	3580	2771	3697	3416	2194
ENSG00000013588.9	91	96	110	45	1213	82	199	48	77	24	156	98	50	31	207	157	380	24	96	57	135	211	394	282	234	246	397	186	205	309	173	207	143	1018	139	119	98	643	28	287	120	15	699	370	279	103	346	1544	102
ENSG00000013619.14	667	242	321	574	342	249	410	525	393	324	383	280	310	292	877	410	282	495	532	212	229	172	647	535	369	410	353	485	204	511	282	101	256	399	709	111	523	996	71	433	623	733	573	466	513	596	642	524	267
ENSG00000013725.14	631	813	394	867	614	302	674	667	782	248	378	200	252	601	394	518	349	435	1023	357	275	254	412	480	814	356	209	525	372	691	588	238	1624	356	342	257	855	1605	174	461	566	494	470	831	507	322	596	791	225
ENSG00000013810.20	1095	1705	672	1476	918	655	824	1284	831	439	649	373	609	764	665	1012	734	706	1429	478	513	452	685	913	1509	1178	952	1298	562	1140	1279	706	1562	672	536	542	866	1266	637	601	1157	872	537	897	733	731	922	1196	962
ENSG00000014123.10	5010	4033	3461	1049	1859	5251	5714	5811	5879	3857	4281	1576	3060	3149	3823	3323	2628	2697	2201	3962	4280	2941	2747	2940	1550	2759	4568	4310	4039	3742	4401	1206	2474	2891	4550	3632	3952	3462	5562	4502	3171	6197	5000	3102	3667	2627	5782	6322	2859
ENSG00000014138.9	179	155	175	298	123	130	233	121	132	71	106	60	110	132	124	174	125	138	191	113	126	89	78	161	219	83	107	138	98	127	237	152	242	91	111	96	119	176	121	97	195	133	120	108	123	108	111	140	169
ENSG00000014164.7	1462	1452	1457	828	1322	1529	2480	1881	1578	252	1543	594	1089	981	533	1909	1137	1083	1730	1028	1413	879	1444	2050	2310	2046	984	1574	2681	1762	1168	907	1046	963	981	883	1021	1055	1639	848	934	1718	1089	1048	1028	1852	1504	1353	1769
ENSG00000014216.16	9984	9836	10419	7085	11591	14588	22999	13021	12017	4674	9083	5959	6412	6599	6773	12596	7491	8466	9038	6649	9950	4692	6616	8666	9524	9376	6979	12181	10977	8333	8889	3469	7643	8991	9513	9122	8389	10703	10072	7013	8921	15301	11676	2227	10427	8276	13651	10754	8663
ENSG00000014257.16	84	175	11	21	44	13	83	44	43	16	17	13	36	35	161	68	139	44	47	56	16	17	169	19	35	13	50	34	21	18	54	11	47	43	17	48	27	50	25	37	37	31	905	24	61	9	22	20	8
ENSG00000014641.21	7109	6201	6507	5611	6464	19082	30445	8451	10931	5445	5547	4242	4777	5578	5789	7720	6433	9817	5022	11905	10163	4148	4367	5509	6096	4680	8586	6212	5223	8249	10218	3700	11997	5629	5463	6725	7353	6579	7534	5488	5529	13285	8689	6814	7138	5343	6727	9989	9459
ENSG00000014824.14	6666	5824	5480	2519	3865	11880	14914	6821	6808	4760	5638	2528	4303	4721	6049	5861	4906	4463	5425	4189	5837	3049	3859	3886	2925	2995	7737	8211	6226	4535	8784	1754	7398	5946	6168	6217	5078	5455	4254	5926	3937	7017	7673	6198	5667	3434	7749	6951	4700
ENSG00000014914.21	6157	4444	4622	3086	1026	7915	3725	7856	8540	2961	3811	757	5060	5654	2509	7390	2835	3536	5365	8406	7409	3440	2759	7091	4512	1642	7491	4821	9632	4297	2055	2205	2046	2101	3426	3196	2538	1249	9789	5347	2267	3266	2764	2516	3827	3477	4650	5633	3182
ENSG00000014919.13	1829	2487	3156	2480	1909	5342	7901	3523	4028	2296	2315	1612	2285	2311	2215	2856	2345	2670	2602	3642	2921	1584	1365	2085	2633	2348	3390	1834	4610	2460	2278	1182	2502	2574	2822	2396	2889	2663	5127	2669	2693	4216	3296	2675	2834	2165	2714	3963	2222
ENSG00000015133.19	2533	1715	1817	595	562	1618	504	2129	2122	1040	1501	532	1806	1586	1100	1140	1403	576	2952	710	909	875	1428	1872	1461	665	1371	1689	581	1395	1827	759	1588	515	1521	545	1494	2437	717	1465	1157	1175	1743	1341	1610	1471	1991	1209	1394
ENSG00000015153.15	1343	1400	1813	719	985	1473	2253	766	1215	754	1208	642	582	1106	1851	1020	844	1408	1262	1574	1503	904	1344	1160	667	473	1586	941	924	1282	891	809	1117	938	1136	683	1175	1079	1038	1068	1053	1467	1094	1156	741	990	1588	1460	1002
ENSG00000015171.20	7086	6152	5682	2254	3929	9188	13033	6332	7027	5033	6217	3632	4980	4432	7568	5559	4901	3592	5666	3750	5358	3541	3967	5603	3988	4561	8350	7833	9502	5792	5522	1937	4725	6453	8615	5369	6168	6630	6580	7561	7250	7479	10166	6210	6190	5372	10747	6072	4030
ENSG00000015285.11	1012	2394	863	1094	1324	516	994	1024	1161	354	584	440	485	1134	645	874	516	1146	1895	778	580	456	728	870	2321	541	711	859	533	778	867	603	1724	664	377	561	964	1883	455	580	792	966	710	1002	974	963	782	897	522
ENSG00000015413.9	164	12	5037	53	119	8251	47	736	30	519	129	57	4887	59	311	3185	3996	11	52	58	1530	954	373	261	129	214	2447	721	1955	88	60	255	1876	1055	1676	3005	215	703	367	124	139	1687	6069	1121	1027	661	1397	123	14647
ENSG00000015475.19	1075	1893	2358	1489	1691	1004	1753	1501	1122	398	1105	887	697	1028	1309	1364	933	2101	915	1643	1292	915	1108	1711	1921	1944	1504	1366	1049	1263	1129	1228	1698	1735	1888	948	1466	1249	958	1063	1050	1138	1667	1488	1359	1423	2144	1478	1515
ENSG00000015479.20	426	293	398	18	37	57	358	139	100	146	236	99	393	351	230	177	258	92	282	83	116	193	305	425	111	90	378	182	439	267	434	117	294	131	183	62	267	166	583	281	214	109	146	54	49	151	267	423	776
ENSG00000015520.15	17	3	125	16	1935	6	5	14	30	1	7	601	15	9	14	12	17	10	12	5	112	9	13	16	20	11	12	65	19	29	31	9	2	40	3	2	21	11	28	5	216	768	350	457	3	1	105	435	4
ENSG00000015532.10	3575	2857	2816	2195	2284	4543	7472	2434	3769	1347	2966	2557	1977	1848	1599	4067	2011	1563	2155	2194	2745	1240	1582	2483	3211	1558	2668	3692	5257	2381	3552	1469	1944	2912	2463	2610	2755	2862	3069	2268	3251	3765	2375	2987	2697	2420	3302	3001	2507
ENSG00000015568.13	1	6	1	1	2	3	3	1	1	1	0	2	2	2	0	1	0	0	3	2	1	2	1	0	0	1	4	0	3	0	4	2	0	1	2	0	2	1	0	2	1	1	0	0	2	0	7	2	3
ENSG00000015592.16	5	4	5	4	2	3	1	6	1	1	4	0	3	2	10	2	4	7	1	6	0	2	1	4	10	0	4	13	17	3	3	3	4	2	3	3	3	3	46	1	28	1	6	0	1	2	6	1	5
ENSG00000015676.18	7344	6151	7381	5057	7426	9368	12799	8006	7428	4484	6264	3588	7312	5316	5733	7998	4928	5719	7141	5470	5801	3609	4466	5205	5531	6995	7714	13599	13026	5822	9821	3096	6666	14325	8014	5798	6831	8984	9425	6167	7647	7853	8739	6914	7837	5760	9819	8432	7299
ENSG00000016082.15	1	0	0	0	0	0	0	0	0	0	1	0	2	1	1	0	0	0	2	0	0	4	9	4	0	0	1	0	0	4	0	0	0	0	0	0	1	0	2	0	0	0	0	0	0	0	0	0	0
ENSG00000016391.11	5302	3676	1546	1207	1259	4202	15199	6259	8536	2982	2377	960	3443	2308	1400	3666	4750	2251	4978	4091	2347	1244	2263	4300	1686	1033	3663	8480	6729	1876	3758	1049	5461	2038	3113	2628	2682	4042	15912	2632	1695	4870	3968	3270	3876	2090	2906	2342	2808
ENSG00000016402.13	6	6	5	2	2	1	18	5	18	0	0	7	4	1	3	1	10	8	10	5	3	13	24	9	6	5	4	3	2	9	8	5	1	2	2	2	3	101	2	2	5	1	14	0	7	0	1	11	3
ENSG00000016490.16	1	0	1	0	0	0	0	0	0	0	0	0	0	0	6	1	0	1	1	0	0	1	0	0	0	0	1	0	0	0	0	1	0	2	0	0	0	0	0	0	0	0	1	0	0	0	0	0	1
ENSG00000016602.9	1	1	2	0	0	1	0	0	0	0	0	0	0	1	3	1	2	3	1	0	1	1	0	1	0	0	0	1	1	0	1	2	0	0	1	0	1	0	0	2	0	0	0	0	0	1	1	1	0
ENSG00000016864.18	1994	1880	2486	1828	1884	2227	3353	1648	1888	1273	1745	1483	1382	1394	2465	1815	1552	1880	1680	2077	1599	1220	1486	1911	1964	1660	2269	2016	2332	1773	1350	1167	2072	1780	2261	1340	1943	3291	3331	1857	2156	1849	2216	2095	1914	1809	2501	2422	1448
ENSG00000017260.20	6052	7208	6180	2383	6701	15170	17507	5593	10859	3713	7167	4358	3730	5797	5642	6946	6240	4829	8590	7266	5759	2869	4168	5900	3007	2788	8668	7205	5811	5013	8708	2078	5059	5351	8311	7379	10478	7053	8695	7961	5437	11386	10952	9196	6109	4127	10926	9058	6848
ENSG00000017427.17	87	163	85	78	77	16	40	31	42	43	49	20	101	23	34	63	80	38	31	21	19	23	17	19	43	47	24	47	11	42	67	27	59	41	101	119	81	613	26	63	99	57	76	41	173	32	61	75	27
ENSG00000017483.15	71	197	57	76	3279	16	45	57	97	24	38	579	18	63	82	30	45	74	148	101	35	42	65	120	151	39	43	52	40	41	67	129	205	840	59	379	141	524	11	47	114	93	237	69	72	69	249	240	51
ENSG00000017797.13	6359	5686	4325	1680	3174	5267	6241	6962	6174	3711	5592	2708	3664	3506	3760	4700	3763	2805	4373	2730	3590	2467	3261	3369	3716	4313	4945	6793	7284	3612	5340	1694	3991	3976	8909	4245	4600	5174	4829	5041	5288	6980	7391	5196	5340	4399	7682	5154	2303
ENSG00000018189.13	7092	9497	3341	1320	1317	2221	14385	2852	4793	3226	2263	805	4466	3417	3184	4046	3200	1824	5148	3631	3481	2161	3355	4850	2642	1327	4246	4922	4307	4499	6645	1954	4237	1606	3132	1492	3763	2740	5399	3182	2393	8989	2319	2198	2265	2116	3307	5217	4929
ENSG00000018236.15	33	5	165	2	45	8	3	34	38	3	73	54	201	0	578	20	400	2	114	66	77	51	303	59	40	27	450	5	0	15	122	165	12	42	791	87	148	2243	9	120	97	14	1345	198	588	29	5	6	30
ENSG00000018280.17	580	4249	1190	348	470	405	5063	439	247	93	526	306	381	906	236	1334	933	782	716	459	619	544	2065	1147	263	217	1144	2057	932	732	481	731	560	883	168	724	197	564	932	316	461	374	231	615	374	498	490	511	474
ENSG00000018408.15	19931	9813	13342	5623	11787	18121	18680	17756	15357	7795	23759	13344	6272	13331	18526	18431	10713	13337	23260	17203	15752	9656	19540	15643	11089	12390	22554	21291	17449	17210	12745	7118	7943	22202	23793	15063	17482	11795	20892	19024	13167	23224	24390	19339	10441	20176	32213	20753	12173
ENSG00000018510.17	7084	5442	3767	2577	3715	12083	7261	7444	8929	4774	4805	2682	4465	4631	4089	4625	4243	3637	5472	5961	7454	3550	4004	6451	3526	3288	7554	13615	9786	4579	9248	1493	5196	5981	5483	5461	5536	5676	8699	5725	4744	5075	6297	5820	6635	4078	6421	6203	3428
ENSG00000018607.7	0	4	0	2	2	1	1	1	0	0	1	9	8	6	6	1	2	5	1	1	0	8	1	1	0	1	1	1	1	7	1	0	5	7	0	1	1	0	0	3	1	1	7	0	3	1	2	3	4
ENSG00000018610.15	1511	1109	1942	1400	657	1478	2518	1389	1656	712	1011	1168	614	1101	1774	720	1072	1301	1308	1366	1004	687	547	1152	926	806	1567	1532	1393	1243	1685	448	1123	935	1316	755	1262	991	1259	1359	1888	1579	1562	1199	1570	1079	1815	1405	712
ENSG00000018625.15	38	64	387	51	136	861	208	145	316	417	801	397	291	29	250	235	314	305	55	33	80	156	633	715	397	638	475	408	145	488	243	420	186	2363	2152	349	723	226	135	183	777	396	2008	874	862	750	1514	399	153
ENSG00000018699.13	1502	1111	1731	1011	996	2630	1978	1473	1491	1161	1295	1302	1067	1020	1044	1441	1097	966	1167	1319	1287	803	1053	1137	1036	1001	1589	1563	1670	1015	1796	472	1222	1513	1627	1049	1360	1217	2037	1116	1184	2473	1663	1084	1189	1028	1991	1870	1052
ENSG00000018869.17	99	49	125	42	46	132	43	29	65	58	99	32	48	121	177	111	89	94	162	173	61	87	111	155	117	56	140	75	29	88	173	66	109	54	204	58	134	181	81	114	154	39	182	103	105	166	180	80	89
ENSG00000019102.12	190	66	266	172	20	15	36	51	34	30	86	140	112	126	276	169	179	109	134	64	54	58	217	483	186	39	215	185	83	612	217	237	65	32	125	18	79	61	65	268	93	20	134	724	22	60	237	90	571
ENSG00000019144.19	6131	4036	3517	1306	2120	3867	7631	3862	4286	2955	5299	3207	5747	4977	5594	7683	4877	3105	6138	2008	3548	2970	5592	9364	3106	2910	9580	5884	4465	8976	6876	2774	2938	4060	6484	3739	5446	6405	3900	7947	6795	6037	5411	5397	3815	6579	8114	5587	5272
ENSG00000019169.10	98	407	133	71	154	54	4497	49	28	36	45	28	5	23	17	140	238	187	36	46	231	136	61	36	74	45	43	2756	500	93	43	72	725	256	114	59	77	61	273	27	99	91	56	600	713	111	52	72	47
ENSG00000019186.10	2044	1569	6	57	50	11	996	202	218	13	631	3	52	3	5	17	171	741	39	1829	50	7	24	472	14	85	33	301	1	750	565	7	175	0	157	30	331	4	299	147	14	1	57	28	3	18	35	477	61
ENSG00000019485.13	962	487	1424	299	617	830	970	1001	606	648	1076	486	780	800	824	1155	799	445	1426	331	539	593	928	1237	810	579	1624	1466	811	1420	1300	614	562	792	1519	684	851	1039	555	1138	1307	817	1836	893	1009	954	2499	846	655
ENSG00000019505.8	272	8415	1531	459	7553	9524	319	1301	566	2361	128	9945	481	1863	3443	735	616	68	8534	842	3959	450	207	1162	3486	2932	716	1441	451	3443	10461	1122	3216	3307	6619	1240	3152	3812	2	1922	7461	5400	521	4965	6509	78	891	3332	30
ENSG00000019549.13	560	338	1129	180	788	353	302	331	269	297	460	315	519	279	1607	419	449	385	472	539	341	666	732	1527	518	1171	1535	513	283	546	332	284	503	986	1049	284	1148	1201	248	579	984	407	1015	653	702	1106	1379	879	375
ENSG00000019582.15	329992	462414	192163	272626	263029	152279	214288	212610	660232	124920	205114	219455	126057	261644	136637	169407	102442	318103	474238	222121	159184	154332	125164	152700	853974	121100	127031	138649	128886	177778	188255	130941	397293	158396	82826	143523	303303	306858	166089	159361	209928	295853	139381	249007	333419	232948	120703	249587	222541
ENSG00000019991.18	1945	756	743	229	509	778	1091	597	1379	676	1287	188	1038	813	2303	776	792	408	767	692	593	824	1044	832	357	363	2689	721	1580	759	927	340	827	901	1786	1063	1698	1145	503	1099	1184	387	1862	973	1732	1434	1191	1110	458
ENSG00000019995.6	842	769	814	176	532	1253	1678	969	1146	825	904	598	726	858	1136	796	727	452	1206	457	582	490	620	790	564	692	1448	1017	1248	923	900	258	707	1031	1268	731	905	1146	1081	1308	1099	1089	1595	907	1046	756	1869	1028	412
ENSG00000020129.16	1801	1790	1339	872	919	2347	2154	1121	2730	838	1894	982	1292	1562	951	2205	1538	890	1989	900	1948	806	1603	1728	2121	1356	2430	2627	1922	2082	1785	1041	1367	1097	1774	1018	1753	1971	1451	1835	1459	1694	1886	1774	1503	1990	2668	1610	1934
ENSG00000020181.18	3378	2111	5120	630	2452	2813	2392	3231	4964	1467	6319	2277	3511	2703	4313	5295	4179	1824	3796	1477	1582	2392	4386	6794	4706	6605	6285	6533	2759	7987	5219	3523	2751	1768	11136	2902	6612	5843	1578	7272	6205	2113	7031	5812	5098	7105	13035	5184	3065
ENSG00000020219.9	0	2	1	1	0	1	2	5	0	0	2	1	2	2	3	4	1	0	1	0	0	1	1	1	0	0	2	1	0	1	6	1	1	1	0	0	0	2	5	0	1	0	0	2	0	0	0	1	5
ENSG00000020256.20	1258	923	989	620	667	1432	1596	1573	1489	717	974	691	748	740	764	1278	698	778	784	894	1033	449	491	733	747	878	887	1653	1538	830	965	329	662	1248	1210	818	1015	1182	1808	844	944	1721	1250	805	1061	696	1444	1285	759
ENSG00000020426.11	544	257	939	428	379	1044	685	586	658	483	743	300	260	459	675	539	516	500	490	764	320	308	407	626	603	608	695	704	462	565	720	281	417	424	608	417	575	478	602	445	582	404	664	459	553	440	774	738	568
ENSG00000020577.14	3513	1402	1712	795	1442	1742	2451	2395	2596	1463	2344	1108	2378	2257	1499	3404	2638	1181	4026	961	1118	1200	4284	4402	1374	1126	3025	2729	1691	2227	2658	942	1767	2051	1652	1994	2121	3243	2536	3980	2404	1224	2184	2190	2849	2979	2953	3440	2348
ENSG00000020633.19	1119	1633	2094	1607	1001	666	579	3119	1417	447	971	364	1159	1718	928	1252	719	833	4115	857	1219	1290	1324	623	2867	701	926	1067	2685	1049	1184	807	3937	885	651	477	1466	2241	490	1455	995	1724	800	1573	2319	1514	1343	1376	342
ENSG00000020922.13	2235	2401	2046	915	509	1318	2920	1444	1859	1313	1359	1097	1454	1377	1722	1417	1059	1188	1992	1244	1058	909	1124	1564	1065	831	1787	1786	1798	1498	2110	603	1193	1421	1830	890	1541	1457	1850	1908	1821	2017	2004	947	1405	1186	2377	2174	1035
ENSG00000021300.14	110	392	84	78	306	162	1669	334	180	24	63	428	29	49	129	78	215	83	101	78	477	15	68	95	218	137	68	267	139	109	357	61	245	415	82	63	187	293	73	90	103	962	338	177	85	68	184	106	101
ENSG00000021355.13	6056	6839	6080	6057	7908	6642	11493	5422	6552	4621	4761	2820	4237	3641	5660	6151	3373	9502	5608	8260	5186	4073	3612	3904	7719	6195	5797	5085	5966	3776	4055	3377	7187	7364	6214	4853	4968	5272	3915	4389	6593	6977	5740	5451	6182	4281	6640	9618	3418
ENSG00000021461.17	14	6	10	7	3	2	6	34	7	11	3	0	13	24	12	6	5	6	10	2	1	10	7	12	13	3	14	10	17	9	23	5	7	4	7	3	4	1	21	11	9	2	3	5	1	2	4	14	7
ENSG00000021488.13	2642	432	807	526	187	3040	7937	1967	4300	563	1398	284	1141	1422	438	1626	2587	2224	1125	4842	2880	446	632	866	1005	148	1613	2780	388	1193	1722	273	2140	571	575	544	1621	386	1394	580	176	1867	1417	1575	1514	945	1182	764	4344
ENSG00000021574.13	1425	1752	1133	620	934	1514	3482	1083	1287	1026	1202	844	767	890	1586	934	811	953	1121	1127	1117	775	968	761	833	673	1304	1073	947	893	1721	504	1395	1457	1772	1091	1467	1459	1016	1245	1068	1937	1711	978	1143	958	1968	1348	838
ENSG00000021645.20	673	157	2014	174	497	173	135	337	1174	293	489	353	827	194	1142	1597	215	111	586	115	236	466	621	987	1036	395	652	452	1401	810	471	421	211	532	1333	1835	748	1044	186	1088	867	366	1472	691	560	1412	775	583	229
ENSG00000021762.20	1449	1258	2160	849	1596	1425	1837	1972	991	466	1798	1844	1118	1284	1538	2166	1409	831	1351	624	1215	1194	1633	3230	1755	2137	2150	2637	1496	2509	1580	1662	1085	1030	2118	821	1802	1917	523	1672	1965	1733	2567	1606	1677	2256	3131	1620	1415
ENSG00000021776.11	4950	3822	3567	1345	1931	5959	6987	3895	4624	3584	4155	1577	3142	2676	3272	2907	2765	2009	4153	2220	2960	1757	2732	3262	3127	2590	4050	5113	3406	2810	3792	1297	3223	3485	4303	3009	3644	3938	4497	4235	2871	4397	5568	3062	4087	3579	5526	3970	2830
ENSG00000021826.17	98	211	579	25	50	122	72	56	108	103	1318	1405	68	125	129	2554	132	79	50	70	62	48	141	638	111	69	175	62	57	185	383	92	128	58	114	53	166	1002	49	113	133	76	417	574	132	118	689	179	383
ENSG00000021852.13	1	0	10	0	0	2	0	0	0	0	0	0	0	1	5	0	0	0	0	0	0	3	0	0	0	0	2	1	0	0	0	0	1	0	0	0	0	1	1	0	0	0	1	0	0	0	0	0	0
ENSG00000022267.19	15653	18809	30899	11058	15396	11544	264696	26130	14881	11452	12014	7760	6842	8846	10537	19697	7503	7736	5022	5317	6056	12234	7662	15262	7883	9323	9974	8594	54079	7275	12305	6539	15713	7618	8541	28005	10125	39521	5427	8247	20097	17353	11350	63877	15279	10486	13056	9471	12269
ENSG00000022277.13	4523	3435	4925	4603	3924	6382	9346	5174	5934	2749	4520	3228	2691	3265	3890	4651	3464	4336	4112	4470	5762	2449	3319	4270	4239	4147	5820	5228	4819	4814	4279	2656	4589	4650	4970	3463	4394	3934	5985	4230	4454	5533	5193	4201	4803	4373	5798	5718	4831
ENSG00000022355.18	0	2	6	0	0	0	0	1	9	1	1	0	0	1	4	0	1	0	2	0	0	3	0	5	0	0	1	0	0	4	0	0	0	2	20	0	0	6	0	0	0	0	1	3	0	0	6	1	3
ENSG00000022556.16	52	37	47	164	37	8	53	49	43	26	31	12	45	59	36	24	52	58	112	33	15	49	76	53	58	42	22	462	214	35	111	29	104	18	6	44	69	95	40	71	114	34	9	663	94	15	27	42	71
ENSG00000022567.10	3681	2681	2672	1311	1500	2033	3120	1810	2777	853	4508	1386	3486	2418	2619	3519	2033	908	2347	1482	2254	1301	832	2101	3920	3903	2887	6496	1493	2456	3072	1001	1968	1803	4948	2129	3374	1267	2348	3834	1432	3208	2815	2279	3412	1475	4744	3129	3688
ENSG00000022840.16	8871	10107	9006	6601	8556	8582	15588	9565	10049	5870	8122	4325	5550	6409	7781	8607	6703	6501	7446	6643	8956	4423	6266	8698	9222	7560	9618	9551	8083	10475	5791	4924	7824	7325	9580	6132	8284	9464	7970	8386	8053	9574	10871	12790	9140	9152	11510	11148	7093
ENSG00000022976.15	694	296	575	174	239	497	442	358	588	296	417	160	535	509	304	668	420	272	525	431	217	289	357	465	283	167	620	791	507	396	791	224	286	335	427	290	386	387	651	432	511	224	371	322	258	253	508	409	531
ENSG00000023041.11	2032	2891	3344	2032	1661	4236	7219	3488	3896	2286	2717	2203	2254	2742	3927	3340	2755	3748	3151	5147	2874	2237	1924	3369	2891	1908	4234	2524	4355	2843	2849	1515	2746	2651	3027	2207	2826	2380	3675	2992	2417	3846	3449	2286	2306	2711	3631	3787	3050
ENSG00000023171.18	917	1336	397	232	548	302	698	521	269	334	690	326	252	357	300	426	812	228	687	252	243	192	285	1542	462	613	240	464	721	268	535	208	996	668	197	360	468	446	380	817	227	480	1530	410	660	395	312	866	176
ENSG00000023191.17	9749	8627	9553	11634	9092	14144	15810	10233	12772	2641	8869	5285	7048	6197	6243	11264	7881	7729	6251	8081	8762	5091	6369	9805	8111	8918	9454	10494	10687	10693	8217	5001	8104	6345	8895	7552	7767	9954	9556	7167	7993	9035	8595	9387	10091	10362	9678	9480	9193
ENSG00000023228.14	7647	6944	5250	2300	3240	12135	22573	7967	9280	6226	6573	2411	5008	5212	4933	5885	5674	5242	7308	5991	11849	2901	4458	7049	3974	2879	7579	14043	7388	5032	10353	1828	5944	5685	6213	5521	6244	6229	9740	7801	2814	15810	9031	7020	5822	4706	7642	6041	6655
ENSG00000023287.13	4917	4425	3300	936	2899	4557	8111	4532	4999	2360	4069	1895	2772	2804	2896	2813	2526	2164	3665	3232	3142	2246	2641	2809	2547	2583	4301	4381	5456	3293	4028	1478	3319	4050	5189	3293	3853	3339	4534	4919	3956	5550	5164	2360	2540	3009	6568	4504	2099
ENSG00000023318.8	4512	5228	5748	4046	2838	7565	11620	4377	5830	2665	5303	2711	2661	3413	4712	4200	3795	4314	4399	5623	5451	2726	3270	5164	6073	4358	4781	5851	3076	3970	4696	2248	5504	3531	4023	3697	4765	4809	4510	4146	3778	6077	4827	4299	4670	4675	5532	4244	7743
ENSG00000023330.15	1856	2022	1364	1204	1648	2700	3860	2088	2748	1273	1632	779	1220	1434	1730	1636	1712	1982	1767	1573	1902	772	1221	1367	1993	1421	1907	2396	2234	2150	1589	890	2104	1599	1899	1374	1830	2938	3623	2085	1375	2264	2416	1573	2150	1705	2070	2208	1485
ENSG00000023445.16	12611	42272	18542	2504	4016	5172	19703	10377	12663	6882	7132	7471	3757	7609	9548	3132	7265	9195	20571	6193	13882	7981	37724	7092	4021	3088	13597	3104	5862	6407	9416	2998	16866	5170	3825	2404	7174	5217	4183	4690	4559	16061	4485	24382	4714	5441	11228	14415	2124
ENSG00000023516.9	8069	6793	4559	955	2205	7187	9309	5771	6654	5815	6499	2512	4789	4475	5073	3755	3957	1967	5975	3206	4230	2879	4721	3042	1807	2164	4509	5225	5082	3844	6894	1326	5284	5447	7441	4886	5051	6373	7171	6104	4855	9088	8265	3763	5605	3723	8632	5076	3181
ENSG00000023572.10	739	757	841	694	690	1222	1391	738	792	411	595	389	550	573	901	528	514	711	1065	796	1471	554	835	882	686	601	1024	805	833	891	630	570	885	1372	906	539	776	817	716	687	676	1016	837	611	638	705	1037	978	789
ENSG00000023608.5	667	344	922	551	494	480	497	521	621	572	955	226	348	525	1123	448	447	615	219	1120	656	360	584	565	554	293	987	419	389	689	684	436	569	610	620	434	578	449	545	265	554	277	618	407	315	506	731	949	443
ENSG00000023697.13	3530	2588	3503	2056	7487	7678	17878	7686	5649	2320	3337	3780	2461	2657	3110	4290	2933	5859	3075	9883	5081	2412	1688	3358	2618	3025	3419	7083	4102	4292	4007	1250	5324	3463	2708	4042	3089	3335	6297	2911	2023	5022	3354	6463	3423	2173	3996	6673	5110
ENSG00000023734.11	6210	5313	6530	3838	5180	8454	14915	5348	6531	3805	4808	3850	3695	4502	8906	4777	5118	7335	5824	6350	6092	3979	5224	4738	2906	4053	7875	7067	5355	6769	5258	2125	7102	5014	6357	4022	5347	6013	5405	6157	4779	7937	7527	9736	5751	4695	8206	6290	3954
ENSG00000023839.12	2591	389	1263	1266	2680	3252	2434	4181	4416	4412	1408	644	2905	2282	432	1190	1760	2573	2182	4304	2477	1178	479	2451	638	868	1355	4379	6230	2178	2381	929	2263	1406	2259	1139	1591	583	8359	1341	710	5829	2083	1561	3763	415	2232	2975	3577
ENSG00000023892.11	910	1328	552	1016	782	267	923	719	762	244	473	291	368	642	369	635	398	588	1550	444	313	321	539	813	1422	354	404	640	399	732	638	553	1676	452	296	376	814	1763	305	520	725	561	400	699	621	577	541	878	369
ENSG00000023902.14	2948	3530	1942	4291	3689	1537	1959	2648	3034	996	2013	981	1484	2401	2389	2447	1882	4396	2858	2904	1397	981	1727	2605	6828	1920	2746	1863	1504	2601	2120	2755	4085	2469	2499	1738	2837	4675	801	2961	3212	1545	2044	2020	2390	3786	3241	2514	1817
ENSG00000023909.10	3236	1719	4348	812	1713	5050	3347	1976	3107	2717	3117	2960	1443	2098	2168	2129	1346	1274	1222	2198	2833	2234	1255	1653	881	894	2444	3213	1786	1601	2469	705	2399	1684	2802	2045	2181	1921	3934	2092	2265	6352	2454	3218	3341	1443	4103	2640	1871
ENSG00000024048.11	5730	4621	3533	1777	2332	5602	7041	5219	6818	4597	4942	2055	3680	4028	3563	3967	3320	2734	4879	3232	3337	2238	3307	3881	3315	2539	4622	4954	4365	3207	3971	1630	3920	3735	4598	3415	4464	4590	5904	4892	4299	7873	6174	3363	4482	3349	6275	5410	2944
ENSG00000024422.12	21121	17605	24040	16695	13947	40303	9857	30476	10082	9361	25658	12466	16369	15474	15767	37626	14462	15330	17297	13346	11201	12538	18749	35247	30133	36947	27174	35703	27838	32596	17350	13656	12935	16301	28287	19977	22072	23582	19864	19152	24887	18868	34906	30226	24034	32274	41525	35099	16269
ENSG00000024526.17	134	190	61	108	107	184	124	213	96	108	46	38	116	67	71	121	79	194	75	142	36	66	76	27	91	168	118	221	115	72	278	22	177	137	112	164	104	69	251	55	173	185	89	73	73	43	83	146	59
ENSG00000024862.18	2432	1992	2111	3183	2075	2232	3028	3406	2914	1662	2293	916	1329	1906	2118	2706	1507	2877	1140	4002	3082	1506	937	1989	2247	2011	2782	2660	2401	2248	1891	1221	1614	1175	2071	1797	2019	1635	2414	1882	2191	2994	2080	2016	2127	1247	2100	3461	1698
ENSG00000025039.15	4618	6924	5173	3319	1921	6282	8198	5995	8073	7260	3707	1244	7919	3727	4370	2828	4395	3104	2227	3984	5592	4045	3900	1718	2896	5422	6699	10156	10642	3560	5340	2063	3183	7012	6776	5507	3712	3306	16055	4801	5639	8729	5638	1786	10013	3606	3514	6715	4556
ENSG00000025156.13	730	666	577	370	411	526	765	542	678	474	576	194	478	458	875	500	595	783	397	837	606	363	367	511	518	466	741	596	588	501	540	286	508	434	771	530	586	724	603	574	626	785	705	467	702	426	729	757	441
ENSG00000025293.17	2881	3909	2918	1126	1983	2852	5006	2936	3123	2192	3564	2688	2043	1997	2103	2662	2226	1287	2443	1475	2221	1926	3195	2290	2037	1739	3364	3599	4057	1908	2923	1108	2326	3357	3150	2233	2848	3299	3897	2768	3086	3988	4206	2916	3037	2732	5113	2909	1436
ENSG00000025423.11	18	19	71	20	78	16	21	5	15	5	7	23	26	11	28	84	18	4	20	18	18	14	34	32	14	41	40	29	5	21	19	30	47	68	21	88	37	103	7	21	65	13	101	15	43	42	50	36	15
ENSG00000025434.19	2202	2582	3060	2623	2745	3286	3631	2257	2667	1323	1475	1740	1863	2381	1434	3302	1882	4715	1887	4746	1828	1392	1492	1946	2086	2353	2763	3695	4472	2549	2335	1316	2441	3627	2523	1754	2085	1503	3165	1650	2002	2643	2194	2431	2005	1249	3108	3769	2037
ENSG00000025708.14	7196	9016	2825	8452	6594	5010	4966	6413	8486	796	2930	2336	3081	4876	2280	4141	2498	6648	10588	4176	4843	2247	5089	6246	5965	3280	5586	3846	3418	4584	3588	2982	6290	4083	1861	2399	3924	3714	2125	2079	2200	3877	1854	3163	3484	4121	3254	5740	2386
ENSG00000025770.19	2551	1437	3142	3736	2082	4196	1504	3435	3251	1408	2415	1366	2127	1900	2436	3222	2163	3126	2903	2525	2189	1900	2273	3304	3496	3361	4071	3402	3088	3686	3262	2188	1831	2247	2614	1646	1998	1941	2684	2216	2643	4407	2547	1813	2578	2834	3129	3259	2648
ENSG00000025772.8	1906	1712	1767	1710	1542	3657	2936	1991	2185	914	1499	1105	1163	1592	1656	1501	1545	1973	1988	1375	2221	878	1579	1886	1817	1447	2608	1884	1951	2033	1609	827	2007	1646	1761	1167	1494	1649	1876	1346	1500	2675	1972	3444	1758	1903	2319	1391	2083
ENSG00000025796.14	7824	7015	6225	3706	3558	5513	8258	5053	7719	6018	6890	3526	5405	4638	6063	4899	5423	3762	3727	3838	7429	3905	3548	5381	4414	3873	8029	7436	8750	4916	5699	2613	4588	4460	7836	4290	6371	7581	6810	7852	8012	10147	8072	6777	7325	5469	8899	7802	4316
ENSG00000025800.14	6360	7059	3937	1517	2370	6668	7649	4809	6796	4000	4876	2034	3840	4135	3728	4074	3986	2466	5213	2787	4497	2203	3875	4227	3179	2555	5751	7449	4809	4941	4339	1264	3904	4422	5368	4117	5100	5492	5780	6154	4951	6331	5732	5303	5705	4370	7626	5505	3335
ENSG00000026025.16	72919	65976	138432	82178	67647	52798	168122	123477	111856	55166	104035	178263	58953	47591	77438	71165	72025	81791	68594	132742	86349	68080	49782	137947	171165	393083	93310	58006	99855	69058	60377	65085	63269	105243	126296	50469	86829	65688	78721	72559	98070	98538	129744	91917	104125	84595	157019	192345	86530
ENSG00000026036.22	169	178	128	15	16	10	232	46	38	33	93	24	217	152	36	170	101	32	284	39	103	84	96	354	47	23	132	221	172	155	210	85	81	38	32	15	56	30	290	88	66	63	30	26	23	45	189	131	728
ENSG00000026103.22	1835	4530	1135	1217	2278	2660	9255	1336	2152	1761	1685	2159	1412	1587	2264	2162	1579	3247	2160	3916	3942	1081	1441	2105	1416	839	5602	1362	2603	2068	1565	685	2368	2145	2049	1344	2238	2513	1040	1962	1908	2344	1738	3129	1663	1997	2692	3353	1070
ENSG00000026297.16	4849	7724	8389	11299	2661	1034	8258	6866	1413	489	2508	5925	5474	2670	2838	6784	1264	6199	2496	2918	1139	7315	3939	3416	40580	12291	1353	2551	7346	2040	2193	9753	10545	3043	3438	13173	2223	2818	8621	1359	4030	1287	4963	2477	7888	6009	6801	1896	1007
ENSG00000026508.20	6208	43242	6592	2546	11249	3921	14330	3399	5233	2727	4932	4263	3584	5087	9788	4290	3253	4103	5723	5033	3628	3783	4870	4037	7989	4510	5790	6677	3375	3716	5463	2772	12639	9457	7098	8672	6626	13406	2845	7152	7445	4702	11657	10333	11568	5453	7795	9479	2230
ENSG00000026559.14	0	4	10	4	20	5	2	3	3	1	5	8	3	6	15	7	5	9	3	1	7	1	0	16	8	15	4	4	58	3	4	4	5	133	27	1	6	43	1	17	6	3	7	4	7	10	14	10	10
ENSG00000026652.15	1012	639	808	544	421	543	763	544	462	263	735	509	416	624	792	1173	808	260	500	402	969	565	523	1451	727	336	1412	689	1083	1050	871	406	636	550	668	620	845	763	348	994	1240	1291	955	867	1101	639	1358	861	607
ENSG00000026751.17	836	3785	492	799	2068	321	861	722	1350	562	415	140	407	855	523	317	211	2704	2741	1624	406	223	238	276	2257	496	345	588	760	451	1102	552	3242	461	315	395	1164	6342	179	583	566	747	864	1337	1481	501	350	1405	187
ENSG00000026950.17	8485	11434	4610	3258	3249	3445	6916	4443	11830	4542	3802	1786	3907	7410	6620	3206	3388	9352	14367	7333	3655	3681	4847	3809	4918	2579	4521	4406	5277	3620	3127	1737	5257	2338	4894	1844	7508	6131	4990	6816	4080	11172	3851	5303	4656	3418	5826	7021	3685
ENSG00000027001.10	1415	1408	1515	1190	1273	2531	5371	1988	2434	1046	1446	856	1162	1107	1057	1720	1382	2030	1255	1664	2489	659	807	978	1022	1002	814	1994	1600	1409	1768	625	2186	1368	1189	1223	1224	1557	2716	1264	918	2838	1638	1811	1353	863	1599	1523	1212
ENSG00000027075.15	2912	2228	4522	1610	1779	2721	1945	2180	3799	1488	5469	1597	1516	2615	3747	2666	2584	1509	4467	1900	1782	1956	2939	3457	4142	2862	3779	3582	1310	3657	2464	1637	3870	1637	6659	1339	3918	3285	1135	3919	3220	3268	6161	3029	3499	4840	8169	3130	1864
ENSG00000027644.5	4	24	8	1	3	0	2	4	6	0	2	8	2	6	3	2	19	1	55	1	2	4	8	2	13	0	9	1	6	6	5	0	23	23	2	0	2	21	1	1	1	1	261	1	2	2	0	6	7
ENSG00000027697.15	7101	7635	10371	3581	6667	4829	10952	7005	5975	3723	7871	5266	3207	5122	7681	6012	3944	14500	6313	9625	7416	6867	5546	9661	7207	5423	6959	6486	3527	5132	5207	3610	6863	5628	7596	4850	5660	5793	4290	4906	6088	5744	8805	7190	7281	5831	11597	8042	3722
ENSG00000027847.14	1749	1436	1860	1300	1791	3035	3083	1005	2145	692	1598	2061	1110	1218	889	2031	1493	1940	1231	1283	1778	965	1253	1639	2320	1760	1579	1992	3996	1331	2357	1576	2361	1925	1367	1443	1533	2244	1705	1306	1554	2301	1665	2118	1465	1432	2253	1713	2924
ENSG00000027869.12	164	513	297	264	307	118	85	236	337	68	203	114	59	586	185	261	164	155	1119	300	100	153	399	203	1199	97	203	104	162	232	201	236	1118	217	72	31	254	347	41	121	124	377	106	234	136	395	164	311	111
ENSG00000028116.18	874	1049	728	149	548	1331	1348	557	715	600	613	384	481	499	627	549	469	590	924	668	586	436	508	524	361	555	666	836	1090	465	1131	183	704	884	807	539	660	722	523	782	538	1824	818	650	763	462	1005	725	411
ENSG00000028137.19	5324	8832	5420	3813	4619	3832	3691	4638	5593	1948	5795	2565	2560	5106	4095	4969	3298	3683	7866	2944	2410	2456	4493	4276	6202	2736	5320	4506	1996	4893	4196	2644	7005	4155	5134	2543	5723	7024	1679	4556	5050	4512	6014	5546	5686	5589	8335	4263	2529
ENSG00000028203.18	4465	3687	4003	1497	3698	4143	8903	4173	3968	3045	3742	2740	2609	2814	4364	3231	2982	3341	4082	4510	2618	2521	3033	3396	2377	2557	4297	4419	4038	3838	3011	1466	3415	3945	4933	2958	3965	3770	4076	4359	4449	3972	4488	5029	4111	2900	5978	5397	2052
ENSG00000028277.21	1097	1798	415	349	376	223	978	561	739	155	340	245	432	421	321	298	299	700	1167	352	261	197	281	610	1036	262	366	529	380	880	782	207	844	547	281	415	622	2736	311	908	560	486	311	444	494	341	329	502	243
ENSG00000028310.18	2177	2047	2032	1467	1143	1359	3284	1522	2027	1164	1305	1391	2071	1307	1331	2252	1379	1302	2231	947	1304	1429	1595	1981	1556	1250	2388	2347	2611	2064	1869	1065	1644	1956	1587	1037	1596	1732	2208	1794	1868	2340	1837	1359	1437	1556	2589	2513	2799
ENSG00000028528.15	10151	9406	8657	5239	4827	9690	15452	9027	10731	5749	8167	3472	6541	6195	6394	7709	7161	6017	8047	6370	6532	4567	6039	7954	6292	5425	10312	11333	7227	7889	6833	3628	7064	5366	9824	5608	8592	9928	8863	8136	7783	8980	10183	7850	9164	7207	12521	9306	8086
ENSG00000028839.10	625	464	796	468	478	335	415	372	534	397	519	251	326	378	1075	407	443	884	332	1061	484	362	336	659	741	470	612	560	310	636	381	392	462	365	760	350	538	602	432	610	527	428	637	359	553	436	667	602	383
ENSG00000029153.14	343	1016	272	130	364	169	486	299	369	198	300	298	188	253	291	266	228	265	855	332	169	116	446	349	461	209	264	232	162	263	524	85	560	368	366	367	358	377	87	511	326	207	417	552	340	338	502	351	144
ENSG00000029363.17	9890	7440	6261	2984	3169	6639	11928	7113	7331	6524	7871	3688	5204	4827	6736	5119	5118	3979	5861	3863	5329	3118	4652	6333	5476	3554	9263	7838	6150	6211	8325	3318	5812	4953	7783	3953	6920	8120	6914	8319	6630	8958	8623	5719	5778	4935	10365	7995	4920
ENSG00000029364.12	9336	5142	6920	3827	4627	12042	10937	8331	8797	5654	6450	2619	4974	5343	7293	6289	5358	7164	7343	9398	4592	3419	5130	5166	5374	4581	7718	10567	4428	5924	8382	3007	4718	7030	8267	6985	7166	6461	8000	4892	5800	5148	9688	6019	7054	5125	10079	9958	3842
ENSG00000029534.21	350	1473	836	130	111	173	30	846	627	44	460	459	400	470	108	263	556	872	596	553	1442	131	416	603	648	487	770	155	61	652	703	522	233	228	1194	262	897	593	80	321	772	280	2631	560	2266	1492	903	1059	1198
ENSG00000029559.7	9	42	274	0	52	0	2	8	1	0	15	47	5	3	13	3	4	10	0	0	0	9	2	42	56	4	0	21	6	2	5	1	110	973	54	159	5	6	3	42	13	2	4	97	2	27	24	17	3
ENSG00000029639.11	540	428	602	337	305	331	801	469	584	455	337	216	482	323	614	391	361	690	308	854	485	433	220	416	469	389	526	471	496	382	423	245	438	279	443	396	513	527	610	308	462	567	505	520	464	281	528	589	466
ENSG00000029725.17	3168	3292	2307	554	1591	2714	6547	1961	3182	2120	2251	1707	2016	1919	1705	2127	2148	1250	2595	1289	1824	1167	2312	2250	1543	1577	3011	3179	3183	2054	3667	793	2481	3030	3475	2275	2801	3699	2923	3140	2393	3624	3866	2477	2846	2058	4424	2347	1651
ENSG00000029993.15	257	438	657	876	667	1156	3392	2133	650	234	392	987	195	414	380	750	537	463	321	162	179	228	411	356	946	614	655	845	349	404	614	336	1237	1065	505	704	484	819	1532	400	791	344	867	912	364	499	853	772	195
ENSG00000030066.13	5532	3402	4429	1488	2330	6213	5606	4798	5498	4604	3939	1969	3687	3670	4921	4356	2942	4126	4745	3909	2560	2703	4216	3247	2371	2244	5091	6537	3050	4013	5866	1509	2990	3312	5090	3596	3933	3717	5811	4408	3831	5662	6505	3120	4810	3385	6768	5564	2191
ENSG00000030110.13	1110	1214	523	705	1088	1444	2785	1029	1003	428	597	283	529	999	631	696	706	1583	1190	1238	1173	447	777	961	1210	760	1021	1335	688	997	797	531	2128	843	788	831	964	965	719	799	860	1360	944	1332	922	707	1214	851	966
ENSG00000030304.14	2	90	5	0	2	1	1	3	2	0	1	0	5	0	17	0	0	0	7	0	17	2	4	10	0	1	3	1	1	0	3	0	6	0	11	1	9	45	1	3	5	1	5	3	10	0	1	2	3
ENSG00000030419.16	898	1335	400	181	343	542	378	565	748	596	747	357	368	678	381	462	269	239	1441	368	523	354	403	358	803	166	493	430	596	335	695	181	1133	678	503	598	823	982	862	558	340	1253	597	512	322	418	776	1070	255
ENSG00000030582.18	22298	30015	24638	28108	31575	26872	33755	27569	27111	10315	21484	17929	13759	15957	14099	31607	13818	20741	16027	16770	17827	11721	10939	15004	26798	23634	15185	32470	28083	16594	19017	8836	22953	26881	15656	23623	18883	29281	18892	13691	21526	25944	21393	31963	45698	20525	21515	23067	13291
ENSG00000031003.10	2695	1658	3318	578	1054	1315	4252	2175	2614	1670	1602	1663	1947	2066	2060	1902	1820	2242	2804	1257	1184	1391	1467	1623	2062	1262	2889	3085	2486	2093	2755	1011	2152	2328	4038	1605	2787	3004	3252	3131	2519	3164	4368	1998	2755	1427	5284	2074	2535
ENSG00000031081.11	5864	4901	5048	1434	2736	3855	4361	3326	5542	2742	7507	3205	2860	3303	4374	4703	3187	2293	4928	2597	3750	3027	3905	5354	4122	5368	5459	7170	2850	4755	4623	1621	3198	4133	9637	3079	5517	5915	3601	7465	5278	6627	12240	6067	6410	7608	14586	4717	3164
ENSG00000031691.7	358	266	342	129	327	270	369	203	326	290	226	115	205	230	475	275	150	358	246	767	264	229	132	179	271	177	288	220	207	187	269	127	364	291	402	258	323	274	292	269	326	313	397	175	225	199	351	400	146
ENSG00000031698.13	8192	5389	9295	8789	6814	12671	10850	7895	10701	7049	8241	5370	6351	6537	9413	7677	6994	9643	6610	9690	7149	6942	6684	7534	8823	9999	9640	10652	9622	7298	6859	5182	8015	7067	11399	6326	8943	8167	8751	7874	9516	11695	11915	7991	12151	10031	12763	11569	7135
ENSG00000031823.14	2943	3059	2892	2288	2042	2882	4366	3173	3057	1485	2576	1793	1931	2093	2546	3117	2126	2283	2732	1664	2858	1471	1912	3379	3585	2185	2936	4670	3315	3290	2435	1720	2633	2186	2837	1696	2691	3548	2159	2404	2720	3237	2802	3017	3161	3024	4016	2991	3315
ENSG00000032219.19	3939	1707	2319	786	962	4666	2914	3236	3386	3348	3106	838	2058	2489	2178	1876	1588	1227	2903	1680	928	1240	1528	2065	1745	1266	3481	3889	2313	3012	3205	845	1494	1852	3043	1375	2403	2045	3306	2758	2278	2179	3002	1501	1791	1767	3309	2919	1384
ENSG00000032389.13	1002	1377	1378	943	1004	4745	3179	1410	1576	904	1067	767	779	861	936	1301	1068	1186	1081	2052	1430	677	628	878	1640	845	1260	1305	1162	1201	1365	853	1473	909	1144	1277	1108	1266	1071	741	976	1835	1255	1585	1129	1041	1468	1398	1884
ENSG00000032444.17	3439	3763	3605	3683	3304	2648	5127	3947	4819	901	2613	2650	2602	2987	2120	4905	2846	2505	3938	2341	2094	1546	2128	3328	3350	2732	2979	4128	4589	3854	2698	1798	3048	2774	3112	2807	2667	3828	3126	2312	3067	3449	3791	3899	3434	2405	4642	3412	3553
ENSG00000032742.18	2150	1118	2396	1221	838	2432	3075	1931	2328	1551	1784	1004	1312	2071	1472	1999	1480	2531	1704	1937	2788	1137	1449	1800	1643	1554	1357	2445	2109	1761	2021	1031	1465	1757	1604	1107	1457	1383	2670	1833	1212	3377	2368	1359	1152	1093	2625	1834	1581
ENSG00000033011.13	1179	972	889	760	953	2063	2768	1054	1561	583	875	823	657	725	529	1007	746	1153	793	1057	1366	479	535	858	951	892	873	1463	1639	780	890	406	1018	1188	973	899	886	1107	1342	785	848	1392	1135	1405	1162	839	1210	1154	953
ENSG00000033030.15	2217	1571	2624	829	1774	2194	2671	2569	2230	1792	1684	897	1789	1645	2298	1786	1474	2030	2377	1887	1296	1464	1781	2480	1929	1963	2809	2597	2852	2611	1722	1128	1680	2085	2088	1316	1674	1520	2528	2125	2129	2431	1910	1709	1818	1711	2769	3122	1602
ENSG00000033050.9	560	672	655	930	687	1014	1121	581	903	428	527	303	568	468	616	633	716	692	891	575	564	463	921	840	878	872	1185	968	786	1288	775	535	869	999	750	447	631	929	753	680	609	633	671	816	624	885	905	610	985
ENSG00000033100.16	2671	3828	2564	1456	3157	3575	4322	2186	2778	1219	3186	2084	1905	2241	1970	4115	1978	2081	2750	1758	1788	1329	1794	2948	2448	2709	3242	4119	3736	2753	3594	1563	2757	5030	2922	2535	2556	5929	2404	2983	2920	3278	3107	4315	2969	2804	4340	2757	2809
ENSG00000033122.21	108	125	97	24	62	194	2935	48	100	398	169	73	714	178	172	339	224	34	99	57	103	214	394	555	53	28	181	171	783	94	269	251	724	175	309	512	270	222	876	75	660	35	71	114	215	156	173	724	1712
ENSG00000033170.17	1276	2242	1309	371	1338	850	1482	983	1270	1472	1161	1656	770	843	1548	963	805	2347	1513	1195	515	783	1067	888	1175	783	1198	1042	1552	838	1749	477	1208	1957	1554	1065	1206	2696	1042	860	1687	1158	1422	2109	1154	1401	1665	1295	565
ENSG00000033178.13	2882	5735	1873	793	1465	2990	6071	2264	2489	1957	2182	869	1677	2318	2536	1983	1861	1671	3681	1942	2413	1565	2454	2519	1640	1001	3465	2699	2740	2963	3412	1054	3418	2412	2473	2509	2517	2976	2713	2495	1725	2865	2596	2408	2080	1949	3283	2855	1847
ENSG00000033327.13	3970	3035	2308	746	1587	1680	3653	4439	4898	1870	2769	1572	3136	2340	1523	2528	2290	1567	3326	1640	1712	1409	1961	2413	1656	2078	3009	5482	3785	1870	4583	778	1984	2110	3174	1699	2246	3583	6135	3379	1925	3968	3411	1939	4207	2491	4184	2623	2454
ENSG00000033627.17	8503	9397	5836	4980	3471	13182	13375	7735	11365	6034	5369	2084	7456	6798	4985	6338	6056	4763	8421	4462	8643	3509	4909	6108	6884	2627	7752	10721	9825	8349	8400	3394	6051	4325	5541	5185	5858	6878	11370	6704	5877	10542	6861	8517	9160	4340	6218	6240	8023
ENSG00000033800.14	3570	2886	3864	782	1376	3648	5266	2364	3170	2129	3064	1350	2254	2283	2104	2643	1768	1354	2996	1606	2100	1986	2342	2146	1891	1871	3487	3270	2801	1890	2851	945	2146	3056	3331	2137	2577	3321	3134	2704	2722	4341	3708	1896	2634	2246	4418	3058	2057
ENSG00000033867.16	4665	6294	4787	400	1333	811	5635	1222	2195	1004	2092	4251	1355	1421	2225	1301	956	1086	2314	956	1416	2433	2342	3459	635	633	3701	1042	976	1641	1567	502	1857	1718	1515	1187	1361	2372	2708	1762	1666	1653	1355	1600	1164	1251	2543	1668	1116
ENSG00000034053.14	108	59	130	103	80	23	1640	85	68	35	60	296	62	40	79	124	71	74	129	59	29	75	143	124	108	61	123	144	55	76	82	72	138	348	61	56	131	420	28	73	112	65	80	161	150	92	165	138	139
ENSG00000034152.19	3467	2465	2937	3682	2649	7753	3221	3272	4464	2458	2841	1178	1819	3252	6148	2808	2887	2290	5963	3043	2766	1615	5725	4509	4454	2339	7884	3799	2643	12229	3207	3602	3292	2338	3629	1947	2991	3995	2132	3917	2488	2166	2587	3246	2963	5895	4118	2971	3119
ENSG00000034239.11	3	7	15	31	10	6	6	13	5	6	4	3	8	9	9	3	6	5	7	5	9	18	6	9	8	6	5	9	3	3	2	4	14	52	8	11	12	23	2	19	15	1	17	4	1	3	16	7	10
ENSG00000034510.6	35580	40021	66194	100740	95530	50977	69504	79263	40651	22154	41652	60703	25485	34563	39464	67999	35663	107276	28479	131904	40336	49336	37017	84017	122324	178808	52229	50252	115252	43489	43428	69064	76993	68111	62171	33059	54193	41477	36429	24103	57453	55149	49639	71710	61977	53713	77002	96451	58715
ENSG00000034533.12	396	406	499	192	318	683	817	456	521	196	422	263	220	342	370	411	382	560	635	509	327	201	224	541	391	300	493	659	284	401	534	183	365	339	521	316	643	545	551	666	311	461	612	360	343	307	654	511	413
ENSG00000034677.13	7327	7106	5734	1602	3984	6971	13354	5552	5779	2066	4712	2523	3666	4167	3429	5498	4308	2800	6468	5811	3483	5392	5831	6170	3419	2428	6535	5735	10114	4769	8698	2442	5713	3549	5089	3318	4672	4131	6353	6280	3491	4218	5210	2957	3175	4104	6555	5639	4818
ENSG00000034693.15	938	1257	825	361	608	1196	1512	983	1346	869	897	401	620	794	1155	916	820	1156	516	1444	1271	820	354	748	469	406	1257	1298	1017	725	951	272	791	448	783	797	858	1015	1445	954	720	1122	896	936	790	500	1185	967	847
ENSG00000034713.8	5097	4612	5551	5441	4338	9834	9117	5004	5906	2383	5636	2383	2410	3723	6032	4843	4040	9246	3961	10394	7117	3403	3644	5034	5462	4047	6087	5247	4842	5147	4536	3306	5062	4000	5354	3536	5305	5186	4130	4996	4542	5120	5498	5956	4485	4727	5798	5989	5584
ENSG00000034971.17	29	89	449	55	32	37	149	129	12	87	63	6	199	123	53	140	95	68	18	12	235	162	217	221	291	749	142	143	388	29	0	60	55	76	100	68	55	470	707	52	37	20	100	41	137	66	309	182	456
ENSG00000035115.22	5961	2033	6163	1988	1892	9767	3490	3523	6813	3098	5114	1211	8760	4295	5228	7533	2763	2328	3337	9539	4149	4362	2594	4073	3527	2143	5048	9767	7846	5337	12809	2581	3968	2826	4219	1895	3303	1502	8474	3267	3905	6533	7151	3075	3950	2624	6651	5555	8072
ENSG00000035141.8	1813	2054	1718	2186	1368	2399	4238	2421	1551	1100	837	961	1684	1800	1189	1834	1382	2411	1572	2373	1188	812	1231	1607	1601	1538	1666	2396	2681	2312	2138	837	1989	1806	1517	1220	1328	1206	2259	1196	2026	2741	1406	1928	1523	1256	1642	2700	1915
ENSG00000035403.18	9966	6485	10753	2479	8778	16835	9901	7890	7523	5893	11398	11854	7070	8933	11360	14375	9596	4309	14094	4323	7909	5733	10354	13378	9592	8445	15865	11361	8729	15336	9337	5765	8286	9991	14498	10443	11345	21919	6622	14161	12887	14413	21792	9291	12951	15375	21948	13090	5011
ENSG00000035499.13	174	142	48	57	77	57	111	112	105	71	39	107	141	75	41	171	83	153	131	106	17	75	61	22	81	88	57	207	195	68	202	21	169	208	40	63	62	45	394	34	97	144	186	43	60	46	52	173	43
ENSG00000035664.11	411	163	250	111	756	151	125	130	82	49	157	1289	144	213	354	130	191	90	328	105	142	133	168	546	251	231	418	233	1880	309	201	173	129	98	311	99	244	585	109	428	542	107	284	509	183	203	323	852	361
ENSG00000035681.9	2425	3255	2358	1031	2601	1709	4573	1507	1959	1180	1290	1000	1651	1348	1739	1701	1249	1994	2298	1698	1368	1201	1383	1485	1456	1573	1872	2647	2775	1532	1901	884	2705	2595	2413	1421	1639	2077	1888	2103	2302	2295	2271	1778	2493	1518	2710	2254	1338
ENSG00000035687.10	1786	1705	1885	674	1519	3048	3417	1695	1782	1237	2246	1312	1273	1493	1975	2127	1547	1244	1913	1679	2996	1074	1693	1647	1358	1266	2742	1964	924	1408	1748	759	2835	2959	2154	1867	2155	2416	1711	1840	1469	2386	2934	1938	1831	1774	3184	2462	1250
ENSG00000035720.8	8	71	18	17	23	9	14	10	5	16	23	10	12	9	177	4	52	35	53	24	14	15	26	21	57	10	21	13	5	7	19	40	99	6	32	24	16	324	3	12	20	6	195	6	17	16	30	31	18
ENSG00000035862.12	13695	8963	21225	8358	12893	9347	10062	7571	11217	5857	15297	7159	10883	6964	23145	15301	10483	6308	8942	7681	8392	8516	13120	15741	12596	12714	18374	12480	6492	13212	9050	9103	11293	10411	23486	11894	15229	44309	5265	15832	17214	11018	21035	11727	26629	19093	22343	13851	8387
ENSG00000035928.16	5096	4619	3987	1954	1943	5955	7226	6006	6189	4631	5996	2332	3657	3191	2854	3882	3522	1827	3987	1611	2954	2083	2710	2815	2296	2996	4771	5411	5249	2605	6767	1068	3041	3183	4963	2912	4126	3865	3150	4393	4495	6767	5465	3467	3635	2926	6458	5624	2025
ENSG00000036054.13	2171	2459	2271	1333	1322	3483	4554	1610	3103	1200	2415	1128	1183	1357	2230	2374	1768	2637	2170	3258	2362	1197	1405	1911	1262	1611	3056	2831	1836	1664	2810	864	1625	1591	2870	1458	2688	2512	3041	2493	1591	3127	3262	1812	1529	1483	4006	3518	2211
ENSG00000036257.13	4249	3603	3192	965	1396	5923	7048	3674	4668	3006	3210	1356	2528	2945	3697	2615	2715	2185	4035	2533	4383	1685	2843	3371	1967	2271	4413	5788	4092	2857	5611	785	2896	3975	3968	2380	3325	3929	3685	4220	2009	7507	4911	3667	3015	2607	5267	3544	2378
ENSG00000036448.10	500	329	479	621	198	966	1017	346	550	393	841	196	372	626	298	459	701	699	416	591	456	396	739	592	1331	567	1067	585	375	773	741	406	238	499	418	426	548	417	1198	420	569	380	612	435	831	669	691	796	805
ENSG00000036473.8	8	0	27	0	0	0	0	0	3	3	19	1	0	0	8	0	3	1	3	5	7	0	1	23	10	0	0	0	0	2	5	12	0	1	7	1	4	1	2	1	0	2	40	0	4	0	2	0	1
ENSG00000036530.9	275	130	268	73	42	247	62	85	138	89	277	47	172	120	186	115	123	33	101	101	121	94	164	337	132	182	203	254	124	229	317	194	62	69	181	34	122	68	151	372	167	109	126	74	77	124	131	182	250
ENSG00000036549.13	2637	2559	2453	1160	1887	3203	4899	3474	2745	2119	2476	1050	2300	1710	2319	2790	1988	2198	2339	2538	1642	1392	1836	1941	1815	1840	3160	3151	2394	1765	1984	1000	2571	2322	3070	2396	2581	2725	3509	2627	2074	3736	3545	2150	2971	1992	4214	3379	1747
ENSG00000036565.15	5	21	4	10	7	0	3	3	2	10	2	0	16	15	1	4	3	5	26	4	0	7	4	9	0	3	7	1	5	5	5	4	11	5	0	4	8	3	5	6	11	4	5	1	1	0	0	2	8
ENSG00000036672.16	844	276	15155	749	130	6561	12867	728	1817	924	2631	1840	747	4342	1487	2857	3554	1039	3012	695	5453	4814	2150	3832	614	1181	2686	3494	412	2625	3418	1378	1384	618	1792	416	1450	420	5480	664	918	5539	2732	2933	472	1013	4060	959	6518
ENSG00000036828.17	444	47	1238	90	2	19	16	70	40	15	50	2	33	676	248	31	403	157	599	92	10	6	282	26	125	35	67	563	4	65	28	54	3	3	494	167	211	42	12	12	4	8	1556	89	644	6	311	15	402
ENSG00000037042.9	1435	1093	1792	1641	600	2060	2069	1205	1119	814	1118	446	1321	1375	1161	1629	1204	1131	1202	767	1057	737	814	2439	2038	979	1374	2155	2374	1741	1518	1052	931	681	924	700	1102	1173	1897	1196	1421	990	892	898	1068	997	1244	1585	1960
ENSG00000037241.7	751	478	1036	733	806	1806	1817	644	1018	539	622	799	470	613	992	623	667	2096	556	1371	934	623	622	802	1294	1252	945	991	1447	894	1112	676	1187	1089	938	575	835	734	1055	655	902	1088	916	914	724	678	1014	1035	1790
ENSG00000037280.16	6359	1886	7425	2487	1976	7375	2713	5261	6883	2178	9443	2545	3792	7585	6568	6643	6057	2525	5914	2905	3973	3737	7807	11321	9656	6984	11970	10270	3909	10179	5820	5763	3967	3032	15889	1992	8787	4641	2750	7882	4869	5253	9987	6437	4940	12224	18294	5012	10034
ENSG00000037474.15	3461	2681	3038	1708	1591	3826	5415	2867	3669	2902	2519	1496	2943	2227	2454	2594	2175	2024	4627	1423	2220	2290	3407	3450	2026	1759	4159	3932	3104	3505	3457	1299	3061	3124	2744	1406	2508	2902	3285	3139	2334	4028	2574	2452	1649	2570	4283	2878	2781
ENSG00000037637.11	2376	2654	1988	1364	1491	2903	2933	1827	2128	1556	2081	818	1812	1814	1881	2500	1971	1429	2416	1673	2066	1349	1849	2503	1576	1206	2783	2860	2479	2271	1585	1152	1831	1748	2137	1747	2063	2469	2309	2111	2348	2085	2331	2059	2231	2099	2767	2598	1556
ENSG00000037749.12	3529	2489	1383	159	1255	2606	3788	1816	2333	2306	3501	1380	1575	1678	1795	1860	1395	1689	1820	1603	1346	1320	1921	1277	1030	1709	2526	2583	2214	1078	3599	340	1690	2649	3587	1774	2738	1754	2284	3027	1592	3460	4014	1428	2361	1591	4803	2157	829
ENSG00000037757.14	1417	1055	1292	343	251	860	2126	1288	873	438	845	317	1100	694	774	1666	907	812	1114	1564	784	500	641	1379	490	419	998	1122	1304	677	729	406	648	300	519	541	668	493	1090	885	778	1188	455	679	415	675	1069	854	1457
ENSG00000037897.17	674	539	685	636	846	1431	1511	600	920	302	506	473	484	585	478	730	765	953	735	986	1175	521	832	815	765	628	1404	1150	1322	1131	615	465	1087	806	617	465	644	573	1034	508	410	877	873	1174	488	760	916	966	620
ENSG00000037965.6	290	183	364	443	164	771	188	157	370	290	258	144	190	363	330	268	272	417	710	193	384	167	350	437	799	315	413	153	184	514	165	168	116	172	321	177	393	532	205	309	488	598	202	859	296	307	328	266	214
ENSG00000038002.9	2069	2281	1064	885	1327	1832	7650	1149	1915	1061	1452	531	786	1030	1446	2147	1291	1636	1078	2044	3046	1073	912	1387	1141	1097	1206	1518	1283	976	1232	931	1826	1824	1747	1565	1426	1926	1761	1039	1589	1960	1681	2501	1694	1158	2060	1335	1231
ENSG00000038210.14	1989	1480	1364	705	891	2073	3224	1795	1966	1251	1418	627	1146	1232	1089	1167	1093	1130	1573	1058	1113	938	1194	889	714	688	1649	1787	1345	1122	1854	486	1707	1858	1368	1387	1367	1438	1335	1480	1250	1640	1415	1023	1276	926	1948	1665	946
ENSG00000038219.13	5270	6327	3093	656	1663	3366	10920	5082	5211	6277	5145	2046	3964	3113	2713	3387	3003	1194	5147	1076	2428	1970	3011	3147	2363	1539	5069	5059	5582	3444	5943	1365	3246	3034	4755	2000	3246	4858	2672	5950	4200	4455	5984	3655	3409	3780	7531	4340	2725
ENSG00000038274.17	10704	5701	11346	3887	6132	8573	10905	7257	12144	7237	8993	4701	5327	8702	7726	5884	5580	13328	5988	11185	6967	5330	5066	4353	6522	6393	7251	6091	10295	4432	8820	3294	8705	7261	9599	5115	9392	6338	8692	8039	7276	16065	10516	6582	8717	4807	11237	8920	8099
ENSG00000038295.8	3648	595	812	700	293	2316	790	925	2352	797	2846	204	2439	1676	2177	563	1006	1357	3854	2184	749	1030	1814	1299	815	748	1256	4731	734	1387	1537	414	737	1250	848	623	1488	1558	2503	1539	2615	1059	1617	522	1823	1624	900	1450	1265
ENSG00000038358.15	2704	2636	1721	539	950	2829	3932	2270	2771	1481	2116	1150	1852	1925	1226	2655	1532	1136	2919	997	1511	1186	1875	2253	1326	1072	2408	2815	3357	2593	2391	886	1353	1723	1882	1166	1539	2445	2336	2303	1738	2604	2221	2086	1920	1661	2871	1998	2666
ENSG00000038382.20	9124	6932	5359	1001	2498	3412	9693	6879	7743	7602	6579	7276	6281	4536	3006	5802	3906	2326	6742	1872	2876	3134	4919	5205	2431	2465	6469	8290	6061	5048	7018	1986	3483	5624	6661	3029	4156	5725	7907	7448	5282	8737	7431	4770	5995	3982	10492	6669	5279
ENSG00000038427.16	71271	40752	4529	3946	22064	1172	4089	4885	2296	53780	5138	63597	31023	2228	22969	13465	3349	2712	3320	1203	1534	16748	15416	5865	1971	3811	9226	30947	33413	3237	10119	4284	12085	41264	14753	22259	10787	41523	5667	8408	42743	10666	15403	37119	34945	15790	8625	11799	2580
ENSG00000038532.16	1790	2618	1282	744	1292	2179	3141	1417	1684	929	1416	1003	1242	1237	1012	1776	1257	776	1843	649	1589	752	1185	1632	1364	891	1764	2317	2166	1492	2016	678	1893	1304	1580	1022	1410	2974	1420	1411	1356	2033	1962	3895	1836	1297	2168	1451	1487
ENSG00000038945.15	5656	11814	2765	1115	8124	1565	13817	2418	2958	2313	1938	2204	2676	4000	2974	3039	3130	5951	3985	4056	1887	2705	1326	1371	1840	740	2335	7730	3194	2064	3284	762	6814	7718	1131	7948	3450	7112	2818	2117	4226	4588	4441	4762	7241	1797	3093	2596	767
ENSG00000039068.19	16140	5751	6282	4898	4642	16260	11606	8607	8295	3659	1878	6550	5003	5076	4798	7676	2131	4716	7601	3096	5984	3445	2987	2409	2488	2940	1981	8497	9887	3060	4188	1190	5731	6203	3327	6267	3959	5343	10108	2360	5977	22157	5358	11903	9837	3904	4620	7369	5018
ENSG00000039123.16	5926	3282	3975	1648	2137	5822	8771	4079	7653	5118	3940	4495	3917	3443	3563	3629	3137	3024	3951	3688	4013	2912	3233	3173	2030	2716	5101	4920	4619	2861	4219	919	3041	5239	4648	3210	3954	3618	7509	4469	3251	10194	5803	3066	3867	2894	6290	5138	3227
ENSG00000039139.9	780	530	319	112	129	163	492	645	1864	1177	192	581	801	421	163	209	256	286	534	155	544	434	373	277	106	112	251	347	2013	294	283	133	266	538	341	232	211	195	1177	408	768	1771	319	388	462	234	393	347	192
ENSG00000039319.17	4411	3467	1795	184	1337	2716	4678	2481	3386	3967	3231	2074	2937	2228	3140	2033	1837	2163	2710	1898	1672	2007	2866	1795	1010	1351	3035	2911	2275	2196	3083	548	1954	2936	3269	2253	2605	2464	3815	3937	2515	4490	4028	2511	2606	1975	5603	2709	1338
ENSG00000039523.20	6404	6114	5065	4204	2789	6735	5529	7562	6637	2154	5217	2109	3606	4228	4509	9427	3787	4444	5180	3603	5348	2592	3905	6386	4948	3496	5332	8175	3912	7900	5229	3879	3151	2774	4875	2668	4397	6013	3576	5245	4384	5884	5804	5761	5018	5848	5994	4745	6168
ENSG00000039537.14	645	9	4183	153	145	1902	539	7526	1589	448	1876	4	406	792	448	5972	225	4	829	528	2199	833	379	2216	686	25	1470	11	157	275	7	10	194	638	865	4106	166	220	856	357	63	343	481	218	467	120	1490	1264	286
ENSG00000039560.14	6528	3674	3881	2087	2867	5461	7427	5984	10352	7121	5682	4185	5562	2837	5776	4194	3172	3142	4801	3875	2979	3322	3957	3976	3951	4931	6552	6734	6638	4663	4720	1868	3480	7208	7202	4079	5060	4739	9860	7114	4617	7438	5712	4388	5223	4542	7626	7603	4559
ENSG00000039600.11	7	13	10	4	7	7	13	26	7	3	12	33	6	4	21	12	9	14	13	9	4	2	14	4	4	23	11	19	17	2	17	1	19	23	8	6	17	35	2	12	7	8	32	7	6	8	21	14	5
ENSG00000039650.12	1503	1686	1303	1404	982	1220	2097	1123	1180	507	1245	486	1017	1263	973	1705	1226	1322	1715	972	1713	873	1151	2426	1825	1232	1578	1999	1843	2100	2169	1282	1428	1060	1009	794	916	1086	899	1212	874	1073	919	1192	702	1322	1463	1391	2434
ENSG00000039987.7	3	3	2	0	1	0	9	2	1	0	1	0	3	0	3	1	3	0	5	1	0	1	8	2	0	0	1	4	1	15	9	1	0	1	1	0	0	3	1	2	0	1	0	0	0	0	1	4	4
ENSG00000040199.18	928	871	739	331	459	2740	2019	709	886	650	844	535	602	840	608	1026	815	307	1047	218	887	391	986	845	408	298	1201	1036	1270	716	1784	321	883	1194	686	776	883	1416	905	1341	638	2281	1107	851	723	642	1417	843	1058
ENSG00000040275.17	821	451	812	306	305	760	578	632	722	556	555	523	473	469	550	462	485	405	528	506	349	438	324	538	500	386	604	630	1064	364	772	311	619	565	739	327	610	434	877	678	864	644	662	426	401	337	851	584	773
ENSG00000040341.18	2960	2642	2417	1129	2058	3932	5830	2395	2659	1234	2466	956	1551	1993	1861	2224	1794	1835	1566	2174	2725	1380	1892	1778	1469	1822	2988	2655	2443	1824	2545	829	2225	2136	2681	2307	2276	1716	2392	2198	2022	4664	3295	2376	1989	2000	3192	2647	1896
ENSG00000040487.13	819	1157	760	782	608	1578	1331	998	924	309	660	316	710	591	559	1083	666	555	869	690	833	516	603	1041	1038	703	839	1220	848	992	684	893	834	471	596	498	685	816	934	562	810	1003	549	742	745	899	835	784	1249
ENSG00000040531.16	1493	1975	1214	1038	1174	1948	3876	1568	1602	557	859	596	1257	1015	987	1816	1089	960	1340	1107	1554	659	909	1348	1216	1031	1586	2161	1805	1571	1563	620	1505	1238	1014	1039	1024	1340	1648	1147	1086	1678	1387	1216	1349	1029	1345	1271	1393
ENSG00000040608.14	161	78	103	79	192	265	339	167	103	18	92	162	80	55	130	141	47	66	108	78	134	85	73	112	146	150	97	164	138	134	245	77	200	221	115	109	162	162	54	45	124	118	111	116	301	144	61	117	76
ENSG00000040633.13	1999	1727	1534	2530	1651	4169	2696	2525	2912	1513	1752	618	1183	2318	2156	1755	1791	2341	2337	2532	2177	1217	1426	2391	2628	2086	3367	2393	1794	3478	1926	1800	2141	2247	1959	1647	1801	2276	1594	1921	1952	1810	2193	2152	2502	2424	2290	1790	1292
ENSG00000040731.10	4	2	11	1	0	2	2	0	34	0	13	1	3	0	9	0	9	0	8	1	5	5	2	31	4	0	32	0	1	6	4	1	1	0	29	1	10	23	5	5	3	0	8	0	3	3	90	1	8
ENSG00000040933.16	2486	2633	1775	584	1083	1912	2481	1187	1796	1175	1875	1050	1364	1719	1419	1692	1402	865	2250	879	1268	793	1437	1764	1408	895	2297	2536	1957	1728	2788	726	1980	1543	2007	1367	1680	3135	1175	2280	1876	2038	2515	1786	2101	1516	2722	1777	1639
ENSG00000041353.10	106	462	185	43	433	20	74	61	68	33	106	664	59	44	167	51	31	90	83	51	95	63	72	92	29	39	95	37	14	59	91	26	203	462	117	119	61	82	43	161	213	344	133	512	192	73	240	451	38
ENSG00000041357.16	4179	4664	4592	5869	4302	6180	10248	4617	5980	2724	3885	2295	2581	3907	6376	3630	3734	7567	4673	7259	5694	2948	3488	5265	6597	4450	5256	4703	3264	5293	3584	3623	6330	3651	5015	3235	5318	4662	3886	4589	4332	4924	4608	4915	4175	4455	5223	5413	6026
ENSG00000041515.16	1	22	14	3	15	1	11	13	7	7	7	108	6	8	8	5	13	2	2	5	6	13	13	2	4	20	6	3	8	11	16	9	46	7	6	3	8	60	5	5	11	1	14	10	41	2	6	7	5
ENSG00000041802.11	2068	2468	2029	1253	1178	2874	3280	2277	2329	839	2430	1225	1026	1634	1648	2571	1568	1643	2857	1351	1650	823	1933	2198	1600	1178	2649	2879	2483	2388	2569	907	1388	2055	1982	1188	1917	2123	2016	1940	963	2269	2259	1705	1117	2156	2955	3057	2692
ENSG00000041880.14	877	1264	1045	554	715	1258	4612	850	1451	603	583	855	569	757	658	872	826	1029	1326	844	975	442	711	889	691	472	968	1472	1145	821	922	486	1395	959	710	643	966	1878	1619	619	825	1135	889	1179	761	657	1161	1081	1383
ENSG00000041982.16	2573	70286	3686	514	8523	636	1635	1175	1089	13238	3750	2595	5437	1876	15938	5429	4342	672	2329	874	1525	3387	7880	3608	4329	3653	13784	2766	921	1426	3218	2386	7613	1995	16370	7321	9333	22350	1465	7948	11219	5882	8982	15305	13687	13455	6725	2523	2466
ENSG00000041988.15	576	575	926	1030	792	799	866	784	665	274	587	340	526	474	587	801	613	934	614	982	782	606	565	864	1192	1436	656	655	1142	531	365	611	639	443	707	562	598	619	863	503	967	725	712	654	616	872	886	1062	652
ENSG00000042062.13	2220	211	1542	247	224	195	630	209	975	138	2128	4473	1404	1825	1293	3489	533	2002	3247	1210	1528	582	2619	2902	1285	68	2699	1792	5225	1977	3722	1081	1014	1602	615	1639	814	955	826	862	2279	1133	1624	1060	1828	1103	4301	2528	6505
ENSG00000042088.14	1211	884	894	872	931	1380	1409	1106	1101	838	838	570	778	768	869	1123	727	762	1064	1031	456	555	581	749	654	759	1145	1322	1099	759	1334	406	1030	1142	980	942	896	1209	1362	992	1368	741	1046	982	1171	866	1229	1484	523
ENSG00000042286.15	794	1081	754	1445	954	1554	3639	1463	1368	1228	1015	1489	1150	943	731	1349	1230	941	667	887	1176	1022	414	1283	1170	989	845	1051	2801	1170	563	1096	1215	817	1425	1061	1040	1291	896	767	2237	2643	999	1189	2485	1040	1554	1966	1345
ENSG00000042304.12	2	3	0	0	0	0	0	0	0	0	0	0	4	0	1	0	1	0	10	0	0	1	0	2	0	0	0	0	0	4	3	0	0	0	0	0	0	0	0	4	1	0	1	0	0	0	0	0	1
ENSG00000042317.17	1216	449	1469	776	722	992	1383	1008	1272	875	916	578	734	654	1280	1173	907	1181	590	2312	654	679	545	889	949	896	1212	998	1046	756	1087	415	876	941	842	949	767	778	1356	901	1168	955	1153	917	1024	591	919	1266	829
ENSG00000042429.12	349	320	550	329	101	317	557	381	328	129	265	165	332	349	354	417	271	320	439	309	261	223	306	645	441	189	434	408	306	551	358	239	269	196	290	131	320	285	491	370	260	256	276	199	156	265	394	495	394
ENSG00000042445.14	6609	4332	5784	4128	3084	16874	19807	10795	14893	3885	5790	4796	5031	6783	3282	5094	5271	3550	5745	6057	6094	3656	4791	5980	5135	3939	5714	11405	11716	4943	8086	1864	7571	6045	5655	4709	5846	4599	8647	4738	4600	15263	7409	6213	7412	5337	8289	6464	11370
ENSG00000042493.16	6536	6155	7455	5468	18602	8542	9665	5333	5578	2298	5059	8322	2201	3786	2302	4452	4096	8581	4621	4824	4927	3920	2977	5521	10046	8858	2475	8538	12069	2650	8471	2795	15769	9811	3330	9688	6629	7963	1405	1870	4961	18619	4380	13782	17881	4313	8329	9828	8691
ENSG00000042753.12	2588	2295	3135	6083	3950	3885	4797	2830	3384	889	2632	2323	1238	1910	2478	3257	2061	4151	2113	4063	3294	1459	1831	3042	4963	3904	3279	3595	2714	3064	2564	2982	3689	2757	3017	2179	2871	2918	2341	2192	2954	3351	2678	4037	3245	3087	3831	3743	3691
ENSG00000042781.14	30	45	68	9	66	24	33	33	17	7	10	12	15	18	34	18	21	24	40	26	53	38	21	52	12	15	23	12	11	20	23	8	28	89	9	13	19	12	11	13	14	24	13	28	9	6	33	56	15
ENSG00000042813.8	0	0	3	0	0	0	0	0	1	0	1	0	1	0	2	2	1	0	0	0	1	1	0	2	1	0	0	1	0	1	1	0	0	0	0	1	2	1	0	0	0	1	4	2	0	0	0	3	0
ENSG00000042832.12	120	135	36	47	81	92	152	101	190	26	29	34	47	54	46	136	143	56	51	28	111	24	45	98	79	22	153	85	127	66	84	77	149	129	92	168	75	101	98	52	88	72	168	105	54	51	102	73	39
ENSG00000042980.13	2561	3286	793	917	1677	381	947	1103	844	769	679	475	1459	1225	1134	1543	884	1001	1885	791	662	1153	648	859	1028	436	1434	974	1445	1323	1363	778	1677	1338	916	1167	1169	1978	940	1206	2065	1051	1105	942	1933	400	1318	1872	476
ENSG00000043039.7	4283	5545	2135	2589	467	4307	6751	6667	7094	1947	3714	343	2702	3108	5076	3652	2835	5305	6538	4457	4170	1634	2371	2804	3692	2919	3660	3543	3485	5040	1535	1083	2212	996	2114	2976	2718	1517	2444	5070	2277	2509	2262	1664	3394	3801	2763	5162	3287
ENSG00000043093.15	2157	2548	1615	625	1201	2500	6489	2009	2125	823	1447	1492	737	1591	2016	1246	1298	1909	1795	2127	2140	910	1457	1497	1126	1107	2033	1768	1800	1730	2353	671	1551	2642	2031	1808	1980	2179	1419	2034	1274	3116	2571	2162	1345	1173	2744	2218	1839
ENSG00000043143.20	7587	3948	7154	2256	2345	3650	6662	5294	9653	4463	5956	3905	5905	5063	3166	4637	4610	3569	6574	2693	3596	3667	4489	4345	4469	4288	4459	6498	3936	3952	9659	2043	4709	7419	7252	2683	5197	4924	8900	6310	7823	12016	9182	4470	7180	4006	10424	4821	6688
ENSG00000043355.12	2	1	0	0	1	1	3	7	2	3	0	2	2	0	1	1	0	0	2	3	1	4	0	2	0	3	0	1	0	3	1	0	0	6	3	3	0	0	1	1	3	0	0	1	0	0	1	2	0
ENSG00000043462.13	3600	6523	2356	1452	2777	1576	2778	2091	3127	1383	2641	1157	1272	2891	2527	1674	1479	3193	5586	1973	1278	1566	1792	2750	4084	2388	2161	2348	1727	2975	2826	1202	5268	2711	2270	1615	3360	4021	1335	3097	2519	2896	2912	3606	3149	2731	3138	3428	1153
ENSG00000043514.17	1352	1235	1399	1162	1121	1157	1711	933	1335	733	912	481	1051	1012	1292	1229	995	1602	1236	1246	1020	815	1060	1292	625	867	1113	1507	1218	1089	894	603	940	869	1022	790	959	893	1416	1320	677	1070	849	1071	1115	732	1225	1539	965
ENSG00000043591.6	14	9	13	17	9	2	6	5	8	6	3	23	10	10	11	7	26	10	23	22	19	13	3	11	18	2	11	9	2	11	6	2	14	2	3	11	4	15	2	14	10	29	253	12	25	4	33	16	9
ENSG00000044012.4	19	2	81	193	1	139	301	137	803	1	66	2	4	9	1	27	67	454	6	65	181	3	3	35	160	5	13	62	23	172	6	40	89	5	11	90	50	8	677	23	1	34	6	17	1	25	7	42	500
ENSG00000044090.10	3681	3271	2734	2224	1695	4445	5351	3599	4086	2127	2721	1297	2326	2870	1666	3977	2286	2154	3016	1888	3258	1358	1817	3146	2220	2216	3501	4735	4349	3651	3573	1689	2187	2912	2429	2173	2434	2732	4131	2668	3224	4592	3279	2927	2782	1949	4037	4229	4056
ENSG00000044115.21	37508	24521	34186	16078	20316	41900	58257	38784	56908	29168	41513	30673	23651	28685	22599	29236	28480	20911	26563	19679	27654	19356	24179	26554	33052	28842	29711	32496	45402	24715	33899	14099	30216	25922	38117	21569	36749	24979	40921	35274	29128	62874	46850	34904	37804	31554	54367	30347	39149
ENSG00000044446.12	11151	8151	8016	3039	2393	11099	10677	7976	11095	4918	6556	4536	11155	7928	3741	7829	6136	3768	9231	5055	5915	3750	6288	8896	2794	3071	11184	12434	14666	7702	19401	2157	4588	5367	4964	4274	6341	3690	16594	8708	5466	11294	6437	3584	6873	3768	9320	10079	10054
ENSG00000044459.15	1424	1171	1375	358	415	1012	1177	775	1130	1238	903	264	1014	718	1403	1022	735	583	1066	641	504	786	742	1078	853	870	1380	1090	1139	865	2029	411	959	807	1359	675	929	849	1313	1153	1230	1650	1039	615	994	1057	1698	1208	986
ENSG00000044524.11	781	523	1658	87	892	633	595	776	1842	504	1155	344	547	1013	3942	484	2002	604	1221	1012	344	712	1741	940	919	803	2128	965	474	1180	1655	834	622	265	2120	372	2375	1350	292	1578	1876	1024	2244	1527	1388	1818	5492	2068	552
ENSG00000044574.8	40263	71188	30011	32389	23694	71252	69661	27263	57452	20338	37931	27018	18780	23619	31627	29835	26711	30667	30034	29131	74382	17976	26325	26284	35657	27281	45559	57452	63017	42633	47724	11787	36390	37519	32587	24711	37273	40139	38035	34135	29723	69091	43114	43713	35508	28730	39107	34704	34207
ENSG00000046604.13	9463	5656	11786	1369	3784	26457	13132	18978	9387	15620	10756	5164	6450	6726	9987	9660	6505	5144	10089	7748	11192	9118	7750	6677	4169	5338	9224	5791	9478	3719	7064	1947	9418	9101	23341	13567	7253	4878	4591	8094	6540	15652	13516	8889	10498	7508	15969	12376	4250
ENSG00000046647.13	1609	880	1499	1183	777	1315	1831	966	1970	722	977	1068	1026	1194	1076	1374	1152	1383	1244	2445	1606	554	694	1644	946	989	1613	1946	2262	1243	1749	593	1082	1155	728	860	1397	1210	2506	1226	2297	1587	891	950	1041	690	1608	2241	1301
ENSG00000046651.15	3585	2695	2948	1231	689	2637	4635	1823	2255	1784	1585	1746	2324	2366	2146	1888	2024	1450	3923	1693	1754	1662	2144	2921	2164	907	2799	2624	3232	2945	3042	1361	2520	1304	1556	941	1680	1871	2959	2772	2197	2161	1550	1606	1287	1728	2453	2750	2365
ENSG00000046653.15	380	315	210	51	63	57	229	132	92	105	109	101	174	138	348	133	180	113	241	113	124	139	263	471	132	121	263	306	272	269	294	70	198	143	220	62	164	215	183	195	132	111	540	112	92	144	794	256	226
ENSG00000046774.10	0	0	1	0	0	3	0	0	0	0	0	0	0	0	0	0	0	0	0	0	0	0	1	0	1	0	0	0	0	2	1	0	0	1	0	0	1	1	0	0	0	0	0	0	0	0	0	2	0
ENSG00000046889.19	3279	1893	3013	185	5946	1430	1741	1026	880	3094	4517	1323	4273	1173	5530	2089	1078	919	1172	689	914	2367	2122	3011	1672	2583	3008	1781	14665	1709	1133	2611	2974	2325	5805	1250	3511	2234	524	3449	10052	870	6295	1396	2287	3298	6356	9723	1936
ENSG00000047056.16	2302	2455	1868	805	1434	2150	3195	1413	1916	1323	1149	990	1556	1432	1241	1920	1416	1002	1950	983	1204	762	863	1573	1169	994	2654	3012	2242	1737	1875	690	1824	2094	2410	1462	1553	2084	2190	2016	2169	1457	2333	1699	2094	832	3019	2364	1472
ENSG00000047188.16	4048	3852	2993	932	1229	2631	5397	2540	4034	3028	3219	3156	2647	3104	2764	2334	2613	2913	3757	1657	2785	1887	2655	2459	1560	1484	3640	2695	2154	2789	3572	1480	3436	2960	2569	1793	3407	2568	4886	4387	3248	5179	3264	2335	2535	1832	5146	3435	3117
ENSG00000047230.15	1559	1504	1537	845	938	1865	3700	1401	1327	927	1246	1090	1180	1092	1360	1398	960	826	1349	1210	1005	718	1055	1213	966	849	1272	1671	1904	1184	2143	492	977	1342	1251	854	1248	1097	1797	1173	1354	1514	1514	1013	1293	1090	1652	1729	958
ENSG00000047249.18	2749	3690	2935	2741	2695	4300	12317	3201	3669	1084	3158	1675	1492	2086	1904	3036	2524	2359	1937	3223	4282	1485	1634	2355	2179	1594	2902	2983	2689	2313	2085	1356	3311	2203	2417	2759	2652	2393	2795	2420	2259	3069	3799	2008	2772	2344	2888	3071	2075
ENSG00000047315.17	5273	5585	4282	2158	3137	7274	9341	5383	5817	4023	4196	1949	3395	3561	4546	4141	3662	3598	5263	3694	4147	2504	3342	3579	2493	2742	5530	6326	4562	3442	5487	1192	4146	4372	5548	3841	4485	5272	5485	5343	3957	6605	6757	4318	4926	3165	7298	5823	2641
ENSG00000047346.12	2661	3360	2596	546	996	2192	6236	2507	2721	1943	2678	823	1608	1901	2297	1885	1643	1492	2306	2020	1608	1281	1831	2704	2285	1319	2838	3438	1939	2507	2425	1192	1882	1820	3147	1415	2351	2810	2163	2970	2314	1993	3388	1962	1733	1615	4251	2709	2067
ENSG00000047365.12	2450	2939	994	538	1034	1706	1907	2230	2116	1956	1505	495	1329	1563	932	1228	1200	791	3222	614	1082	727	1600	887	1226	684	1237	2188	1061	1177	2095	506	2083	1029	1236	997	1616	1838	967	1438	1247	2828	1483	1786	1368	1352	1626	1866	885
ENSG00000047410.14	8085	8779	5214	2465	2932	10990	11901	10735	10418	10039	9552	3510	6650	5463	4555	6241	5465	2750	9074	2992	7068	3786	5647	6318	4749	4199	11298	8489	10347	6125	6939	2096	5497	7841	8444	4142	6543	7877	9780	8922	7242	11462	10981	6868	6335	6471	12178	8292	4097
ENSG00000047457.14	6808	247177	3324	2530	5009	1516	10049	2229	6443	475	13348	47025	331	3000	454	34828	12405	2433	407	348	2120	2674	19183	17551	2396	187	31547	29217	31648	209	7553	2707	4836	42642	4854	39218	9335	3582	393	5026	2844	4095	21228	35413	4603	15925	19727	27495	716
ENSG00000047578.13	1503	1930	1311	627	659	1677	3331	1734	1557	1045	1070	843	1193	1113	781	1625	1086	790	1616	572	1102	729	1062	1311	859	671	1457	1805	2100	1207	1595	452	1103	1017	1110	776	912	1601	1444	1157	1041	1451	1330	2016	1126	895	1794	1196	1265
ENSG00000047579.20	1742	1342	2068	1628	1085	1858	1507	1303	2705	1219	1687	857	906	1228	1333	1379	1397	1522	1269	1491	1821	1017	808	1500	2146	2190	1329	1905	1674	1309	1113	1101	1532	1377	1738	1243	1574	1516	1463	1516	1801	2058	1508	1337	1946	1291	1629	1995	1591
ENSG00000047597.7	5	15	55	5	42	78	108	14	8	4	21	363	5	9	17	19	30	24	16	6	88	4	23	27	12	12	19	7	24	8	7	13	53	238	37	15	6	33	2	4	18	11	121	25	6	41	20	46	4
ENSG00000047617.15	329	87	480	111	67	66	100	136	93	185	445	123	132	185	327	287	265	74	165	201	128	178	221	546	346	194	472	319	118	679	300	209	104	85	346	66	248	202	53	262	345	82	383	218	194	267	673	263	455
ENSG00000047621.12	1396	1920	1276	692	1119	1328	2759	892	1391	1195	928	850	906	1012	1777	1060	918	1713	1223	1671	1197	697	813	880	864	739	1645	1469	1403	962	1007	487	1489	1212	1143	1228	1165	1396	1223	1246	1315	1339	1299	1435	1231	799	1475	1593	758
ENSG00000047634.15	734	1065	1432	274	197	519	1305	393	425	247	674	395	367	880	1121	1026	691	856	799	827	543	334	774	982	600	273	1593	457	404	1384	1951	647	861	612	880	318	639	567	191	1040	881	457	695	367	367	519	1151	1046	1017
ENSG00000047644.19	6195	4546	4544	2358	2596	4642	6428	5852	4107	3794	4717	3355	3692	3620	4250	4170	2988	2619	4958	1706	4339	3058	3920	5180	5310	4447	5284	7132	7014	4903	5962	2817	4555	4230	5924	2664	4247	4775	3316	5441	4579	5932	6721	5851	5654	4369	9621	5348	3295
ENSG00000047648.23	1308	552	1459	328	556	1420	1695	1352	904	642	1061	923	732	1081	1791	1383	1000	619	968	561	976	763	1311	1511	949	865	1572	1671	1246	1459	1720	825	780	1057	2409	946	1711	1282	714	1342	1524	1594	2333	1384	1129	1531	3517	1508	796
ENSG00000047662.5	20	25	39	18	12	16	27	19	19	12	13	5	26	22	38	24	14	20	41	6	13	15	19	46	43	37	29	38	39	73	26	16	18	18	15	4	24	17	23	23	31	16	42	11	9	16	32	37	45
ENSG00000047849.21	20123	16976	17768	8210	11947	19203	29744	18092	23455	10440	20234	12764	12883	12624	13539	17385	14482	7587	16410	9537	14886	10514	14021	15305	16703	14666	17313	20167	22407	15257	13041	7399	13373	12463	21533	11720	18603	26388	32511	20558	18729	25756	26600	17691	21535	18786	25921	15497	10623
ENSG00000047932.14	2684	2072	2448	1082	1524	1999	2966	2308	2582	1837	2426	1056	2016	1918	2200	2237	1789	1529	1612	1789	1703	1438	1350	2409	2130	1291	2881	2672	2543	2253	2060	1185	1777	1550	2539	1770	2329	2664	2779	2601	2483	2779	2629	2219	1868	1977	3280	3335	1609
ENSG00000047936.11	4	3	8	2	0	0	0	0	0	0	0	15	5	1	19	0	18	3	3	0	0	0	3	3	2	0	6	0	0	2	4	4	1	2	0	0	1	3	0	1	1	0	24	0	0	0	2	2	4
ENSG00000048028.11	1688	2314	1352	381	686	1470	2502	904	1440	1165	1128	707	1329	1039	1527	1361	1237	1153	1610	1359	947	768	1270	1390	924	865	1644	1978	1444	1196	1958	399	1108	1322	1614	1156	1162	1539	1698	1373	1617	1883	1682	1248	1121	1368	1941	1508	838
ENSG00000048052.22	915	499	462	169	471	570	903	610	900	261	385	254	462	463	783	746	457	827	663	660	197	275	515	360	478	369	536	640	463	539	620	173	1002	602	671	546	848	1832	376	791	508	747	1146	400	826	738	1267	780	352
ENSG00000048140.18	3057	2941	1757	2026	2964	3095	4662	1764	3267	1047	1590	2439	1794	1995	1315	2412	2255	3303	2287	1824	2243	1006	1415	1815	1927	1941	2321	2805	3888	1793	4463	979	3287	2722	2059	1894	2476	2545	2291	2074	2193	4182	2165	3061	2571	1234	3104	1960	2458
ENSG00000048162.21	565	364	987	580	537	803	934	480	915	354	438	425	579	524	334	628	559	977	719	566	584	436	884	992	1073	876	800	745	1230	1233	915	742	896	563	701	268	484	376	722	622	553	612	469	420	466	646	848	723	1245
ENSG00000048342.17	2757	1708	2494	1028	692	3846	5651	3492	3149	1859	3146	1072	1332	2043	2122	2410	1791	1408	2134	1466	3638	1028	1610	2014	2770	1429	3351	2942	2267	1793	2526	816	3216	1537	2260	2136	2049	2123	1202	2101	2324	2337	2718	2471	2039	2177	3225	2461	2144
ENSG00000048392.12	6610	8562	4888	1852	5272	7096	16414	2988	5679	3283	5076	2676	3518	3553	4031	3853	3335	3878	3742	4442	5071	3094	3924	3024	2876	2305	6878	7098	4310	3525	5139	1656	4582	6042	4939	5159	4330	4816	4690	4792	6701	5750	7289	5593	4513	3718	9578	10552	2568
ENSG00000048405.10	1959	1535	1642	488	1117	3226	2872	1497	1683	1522	1638	645	1073	1504	2132	1113	1050	1051	2170	1239	751	1149	1521	1385	1307	1218	2497	2221	1818	2030	2593	817	1518	3500	2011	1226	1715	2032	1741	1948	1301	2843	2082	1233	1281	1391	2307	1649	1633
ENSG00000048462.11	6	67	17	5	45	7	42	3	23	3	16	2	1	2	8	3	8	8	42	3	47	8	8	17	28	1	8	13	7	13	38	177	54	8	1	1	19	492	2	4	22	2	46	5	5	9	8	21	23
ENSG00000048471.14	10701	11426	6420	2832	2427	16281	23838	12117	13666	6086	8211	1769	7094	7476	3682	5817	7001	4258	7713	5429	8322	2717	4939	4971	2933	3712	10485	13990	7001	4713	11367	1489	4768	4307	6725	5839	6513	6466	12011	8086	5504	17612	9316	6467	9071	3889	9202	8225	6538
ENSG00000048540.15	38	82	91	16	50	13	38	38	50	10	17	18	43	61	158	6	114	133	39	50	66	17	164	173	26	35	23	18	48	89	24	38	37	27	15	5	47	425	36	37	68	55	70	84	87	23	12	117	23
ENSG00000048544.6	1855	1619	1715	1140	2018	3181	3384	1744	1914	1244	1552	978	1160	1261	2300	1690	1315	2411	1453	2943	1834	1221	1425	1766	1453	1385	2119	2388	1590	1477	1470	814	2372	1856	2107	1523	1895	2202	1677	1613	1444	2399	2272	2210	1807	1698	2424	2364	1677
ENSG00000048545.16	4	0	2	1	0	0	1	0	0	0	0	0	0	1	0	0	3	0	1	0	1	1	4	1	1	0	1	1	0	1	2	0	2	0	1	1	0	0	3	2	1	1	1	1	2	1	2	0	0
ENSG00000048649.13	4806	3946	3345	1185	2092	4638	8266	4336	5152	3754	5628	2450	3060	2723	2780	3061	2704	1460	3650	1747	2739	1938	3172	3340	2707	2409	4693	4238	3492	3131	5117	1364	2854	3454	5086	2997	4085	4138	4261	4408	3636	6458	6788	3299	3423	3819	6932	4265	2206
ENSG00000048707.15	6138	6416	3120	1480	2119	5314	9049	4180	5360	4909	4797	2377	4522	3441	2437	3602	3733	1183	5440	1245	3173	2154	3436	3105	2783	2125	4985	7703	4811	3384	5277	1358	3713	3966	6329	3661	3960	6684	5413	5692	4988	5579	10288	4529	6500	3298	8844	4497	2647
ENSG00000048740.18	2476	4396	2500	696	1526	696	3535	3099	1759	808	1100	1207	1066	1952	1159	1982	1306	1954	7236	1312	621	1333	2135	1414	2078	758	1684	1775	1098	1093	2037	751	3875	1700	977	2666	2344	4930	1059	1434	1759	2219	2329	2007	2441	1614	2550	2170	594
ENSG00000048828.17	14739	15355	12090	4313	6128	24557	30479	11575	19220	7451	10057	8452	10152	9103	8752	11263	11091	6881	13730	8893	10704	6147	9755	9689	9490	5916	17462	13471	11164	10171	16094	4157	17199	13163	12095	14172	11772	13557	17302	11673	10678	17685	17431	11326	13842	12579	17644	13182	14773
ENSG00000048991.16	1656	2277	1462	491	865	2176	2179	1254	1773	1238	1490	1130	1265	1108	1653	1269	1200	1082	1945	959	1448	819	1267	1455	1390	1358	1584	2287	2023	1297	2254	651	1458	1439	1705	980	1447	1738	1752	1672	1513	3026	2004	1850	1603	1468	2556	1479	1618
ENSG00000049089.15	291	313	140	857	40	111	228	473	130	18	189	243	43	148	202	259	217	547	400	127	299	97	311	762	242	138	356	209	134	358	152	151	246	114	66	73	129	135	77	91	245	71	232	94	93	101	223	214	131
ENSG00000049130.16	1936	1822	2123	1156	1440	2929	1333	1497	2576	2876	3384	622	1979	1900	6274	1658	3031	2070	2466	1980	1214	2382	3414	1547	2638	985	2903	1823	709	2515	2653	1917	3014	2205	8009	2275	3180	2557	1037	3626	2844	1945	5638	4924	2655	3908	4923	3431	1792
ENSG00000049167.15	778	707	821	295	419	663	1577	538	789	787	478	539	762	411	704	595	486	580	620	613	610	504	646	556	477	383	748	857	713	442	718	286	754	907	732	503	558	758	957	621	534	708	805	601	554	572	864	767	742
ENSG00000049192.15	51	104	87	9	57	26	55	24	37	34	64	29	37	42	109	131	47	38	79	44	18	46	86	113	71	23	195	80	32	80	55	55	102	40	64	30	66	123	42	123	212	20	57	55	18	97	156	79	105
ENSG00000049239.13	15166	29522	9378	5230	10694	6442	14046	15255	11508	7368	6125	6918	8760	6489	5186	16321	6487	4066	12763	4475	5650	6010	8024	7559	4171	8126	10349	16330	10384	7441	7957	2722	5860	13059	11924	9708	6954	13538	11197	10108	13352	10529	11438	10320	12891	6251	18796	15163	5297
ENSG00000049245.13	9839	7683	11467	5942	7183	12234	16702	10187	9870	5683	8680	4233	5786	7010	12285	9829	6524	8512	7450	10826	8602	5340	6463	9796	9581	8117	9884	11690	6862	6961	7141	4688	8954	7883	11799	8665	9008	7955	8442	9149	8647	11248	14010	9153	10593	7451	12474	10413	4890
ENSG00000049246.14	3168	628	3550	1142	1059	3491	1927	4111	2123	3345	1086	181	3265	2970	3250	3298	921	749	2777	828	1465	1898	1257	2377	1503	857	2015	3748	2198	1267	3735	1342	1883	1830	4758	2495	3117	1102	3305	2161	2171	961	4255	679	2844	1391	1358	3082	1419
ENSG00000049247.14	17	19	61	13	135	5	84	9	79	1	2	18	5	5	12	1	2	8	38	7	2	4	5	9	17	48	10	2	2	16	10	10	20	2	28	1	13	4	3	7	2	20	5	6	46	10	4	7	1
ENSG00000049249.9	402	1458	47	118	572	139	258	114	874	57	167	27	27	766	126	133	113	123	2679	448	205	126	219	36	1631	34	26	51	262	156	343	104	1785	80	40	32	670	644	70	195	47	870	158	333	287	260	50	657	25
ENSG00000049283.18	15	6	1	0	22	19	142	1	2	4	1	5	5	3	42	6	65	10	12	3	18	48	49	16	23	18	6	20	16	14	15	3	22	44	1	6	4	12	9	1	10	9	128	7	15	1	5	8	13
ENSG00000049323.16	2898	2024	3858	1809	2454	2151	2346	3304	633	3530	7304	2125	4057	890	5654	5950	1725	316	1271	1202	1357	2265	3186	4259	1883	3243	4275	1873	2343	1273	2776	1910	3367	2947	4978	5867	3036	6497	1647	4117	5076	2627	4793	2095	7315	4733	3972	3964	1723
ENSG00000049449.10	1967	2456	3356	4619	4178	3034	3256	1995	2101	1007	2208	3437	1066	1407	1612	2666	1834	2101	1490	1335	2387	1339	2199	3152	3362	2763	2777	2589	3181	2399	1879	2537	2850	3600	2931	1654	2474	3011	964	1787	3152	1872	2222	2804	2107	2439	2164	3892	1162
ENSG00000049540.18	1526	328	6431	735	2976	546	737	424	1043	297	5154	3711	1795	1004	2534	5902	3784	696	1172	708	1239	1669	3828	3305	4562	6096	3054	4043	523	3172	722	2834	1686	180	2797	2079	2096	9606	370	3713	4120	1382	3475	2068	5928	3865	4443	1347	2547
ENSG00000049541.11	1656	1415	1775	1936	1885	2132	2071	1863	1550	998	1195	707	1619	866	1347	1648	1062	1726	1204	1783	1325	1032	1002	1528	1777	3126	1672	3072	2628	1426	2170	892	1533	2176	1744	1159	1329	1496	1943	1159	2532	2121	1439	1344	2316	1543	1642	2313	1634
ENSG00000049618.24	6090	5367	4404	1259	2310	3448	5390	5437	6139	3879	5918	2648	4175	3983	4055	5015	3358	2201	4206	2150	3642	2753	2783	4555	2914	3223	5508	6959	5629	4842	4388	1537	2620	2888	5930	2847	4600	5814	5238	5233	4587	6076	6589	4722	4392	3492	9390	6057	3907
ENSG00000049656.14	17891	10614	10959	11336	10459	18181	17605	11026	25040	9192	8492	10484	13701	9539	8074	17594	9411	11130	5747	9284	16264	8136	6876	9755	9333	7696	12002	16821	14914	10396	13061	5883	14878	10506	8990	11997	11812	12021	19421	9685	9822	25100	10292	16493	11661	7359	11522	11714	19146
ENSG00000049759.19	7506	6645	7596	2900	1571	7829	12093	5437	9235	3469	5840	2610	4308	4304	3936	5760	4460	4911	4791	5284	7078	2213	3067	3912	4344	3610	5430	8696	5488	4966	7640	1483	3488	2776	7260	4091	4273	3353	7576	4449	3191	11962	7122	4143	4282	3087	6433	6397	5908
ENSG00000049768.16	130	334	62	113	121	91	45	167	182	73	39	58	31	50	84	49	33	118	198	49	22	45	169	68	319	46	21	29	129	93	118	32	302	63	27	17	133	207	22	111	77	17	38	272	93	20	89	181	25
ENSG00000049769.14	207	79	250	268	216	275	343	317	261	82	264	107	193	158	211	211	170	152	242	160	201	129	140	309	273	271	253	275	276	383	243	194	205	341	225	111	174	236	208	276	206	176	205	218	202	199	298	190	388
ENSG00000049860.14	9521	9901	8446	5611	8405	10539	13736	4888	10549	8089	5805	7339	8500	4389	8416	6772	5503	5616	5283	9626	9066	7805	5329	5565	5549	4790	7691	12801	4684	4803	8388	2213	10012	12851	6850	9817	5999	8996	19826	5312	6805	10455	6446	6987	12315	6196	6088	8070	5864
ENSG00000049883.15	1285	927	760	277	429	715	2146	551	1092	842	660	766	964	572	594	653	590	706	729	667	621	441	537	672	516	482	893	998	536	457	1053	212	697	772	675	544	695	878	1755	717	669	1407	782	670	601	534	1063	976	709
ENSG00000050030.16	15	0	29	1	8	9	6	1	11	41	167	201	60	4	109	53	47	21	10	0	424	5	11	8	4	3	23	6	0	14	5	80	47	20	23	111	87	131	2	6	443	7	126	19	32	46	13	11	6
ENSG00000050130.18	3958	2098	2902	1881	2187	4637	5234	3044	3890	2489	2905	1335	2176	2664	3675	2765	2176	3441	2645	4705	1964	1922	1797	2616	2203	1625	3521	3601	2378	2567	2653	968	2296	2672	3047	2556	2793	2350	3074	2271	3193	2419	2912	2853	3456	2191	3315	3571	1750
ENSG00000050165.18	3728	1330	9081	2464	4268	4625	2247	2705	5425	1504	7494	12820	3666	2748	6267	4755	3598	3797	5569	5704	2095	3412	3344	9265	6584	13677	8346	5881	2543	10635	1887	4374	7079	3011	11075	5383	7294	13683	467	5516	8179	5238	8509	5470	8549	6424	14075	6843	1881
ENSG00000050327.15	793	902	859	753	369	820	1329	1081	1163	667	661	412	519	679	531	916	517	414	1062	372	382	422	463	611	344	872	749	996	1231	645	1104	230	495	933	546	509	630	638	1117	653	458	1106	637	845	635	642	804	520	1036
ENSG00000050344.9	1952	938	550	758	1389	549	1011	1425	1264	773	567	1059	1016	751	833	403	475	1469	2070	1137	886	572	799	1035	1168	1983	624	585	2258	995	1161	646	1150	2379	436	169	1226	936	1971	659	1141	1591	464	819	884	738	783	1861	821
ENSG00000050393.11	2535	2464	1530	1221	1435	3478	3541	2497	2774	2144	1754	713	2092	1634	1866	1990	1662	2162	2189	2989	2381	1289	1578	1894	2190	2275	2406	2636	2706	2125	1915	845	2948	2538	2526	1742	2146	2172	3104	2000	1793	4350	2513	1850	2391	1857	2490	2541	1802
ENSG00000050405.13	10181	9044	6924	3357	4587	5430	6808	9755	12833	5833	6536	3337	4700	7284	9458	7244	5940	4750	7070	6175	4698	4551	4708	6292	6289	5774	8358	6639	5819	6458	6495	2440	6819	5336	8239	5332	8216	10239	6565	9599	7045	8180	8177	7201	5735	5589	8103	8432	5403
ENSG00000050426.16	4503	2962	9797	3559	2892	4807	9256	3708	5439	3463	3470	2615	6979	3465	3906	4943	4053	5274	3443	7907	2263	3575	2863	3295	3032	5171	6445	5024	6691	3023	3565	2487	4775	4449	5027	3094	3637	2823	9922	3474	6062	6992	6145	3044	5007	2662	5548	8637	5314
ENSG00000050438.17	142	271	100	37	92	44	207	68	43	78	45	176	101	140	162	102	94	94	258	58	50	53	89	115	59	45	112	154	75	112	223	41	129	154	85	78	106	107	88	102	117	65	131	99	128	51	115	140	135
ENSG00000050555.19	1493	103	2748	2605	241	2386	893	1062	5119	660	955	219	2502	863	4712	540	2027	537	943	563	1539	2109	4310	5097	1247	604	8116	976	226	2732	768	1679	314	115	3422	778	1811	507	1081	2582	2587	596	2029	3375	2001	2805	499	3182	1627
ENSG00000050628.20	16039	9592	7015	4855	1871	18834	167	4882	6495	931	16013	154	3040	8623	5254	2932	2631	1587	3873	9969	4498	5667	5042	5776	2851	11304	2311	8902	11781	14220	2005	2648	1372	1068	4687	1417	2472	2122	17901	8232	9824	18331	9165	1183	7797	5135	7708	11752	2455
ENSG00000050730.16	52	308	13	15	83	11	18	161	56	7	14	7	25	78	20	12	53	19	231	38	9	11	37	6	93	15	5	5	10	22	43	10	182	50	9	9	75	64	12	33	12	151	18	70	29	48	16	41	8
ENSG00000050748.18	4386	3802	4605	2160	2630	6915	8050	3055	4514	2866	3595	2988	3105	2914	3255	2823	2529	3058	2805	2625	2622	2009	2119	2519	2793	2927	3103	3698	7345	2443	6698	1657	4162	4556	3984	2456	3517	3237	4029	4153	4448	6798	4758	2591	4390	2384	4740	3307	4680
ENSG00000050767.17	24792	24260	19820	14472	4808	22328	25813	11586	19666	5676	21344	7833	13036	12144	6191	7009	11646	11579	13469	7922	9608	15356	12044	13881	920	5753	27222	16524	29450	7628	29054	9312	13255	7094	11994	12304	12255	5337	10000	11144	12492	19742	16082	10650	26045	16283	30113	15568	24690
ENSG00000050820.17	5801	5009	3980	4235	3057	11102	9980	6724	5749	974	5626	2126	3353	4521	3698	9162	5479	3559	5829	4058	5196	2126	5126	7105	6997	5729	8648	7094	6599	10758	8850	3990	3709	4055	5486	3569	5454	7484	3846	5108	3759	5813	4651	7724	4245	6820	6333	5545	9443
ENSG00000051009.11	4049	2451	3540	2592	1007	3091	3748	2877	3297	2224	3605	1407	3336	3430	2423	3933	2624	2692	3615	2375	2895	1969	2311	3548	2124	1061	4885	4023	3320	4431	3743	1862	2208	1711	2025	1180	2224	2244	4086	2823	2718	1891	1852	1827	1728	2613	3282	3155	4473
ENSG00000051108.15	16192	13968	22932	14370	10265	26910	38301	20438	20433	7872	21545	7992	7506	13562	15285	16832	9816	21285	16521	25396	21447	12162	11301	15082	15585	10599	16363	19738	20662	15122	13524	11450	14977	8868	12722	8433	11930	16722	17541	7876	11682	23165	18264	23267	11326	12035	17866	16743	18079
ENSG00000051128.19	574	701	670	624	802	1611	3375	979	856	292	519	348	566	466	560	943	630	567	623	692	1055	413	515	877	752	1019	1017	1074	1318	1017	651	470	879	912	807	644	578	831	813	427	494	789	491	503	816	711	661	698	833
ENSG00000051180.17	190	186	141	235	137	145	251	170	95	67	67	72	92	77	109	159	93	149	128	172	35	89	63	56	220	145	164	231	101	95	272	55	279	90	114	102	89	127	182	55	234	253	101	99	100	67	71	144	134
ENSG00000051341.14	112	228	50	60	41	49	127	148	96	67	37	29	59	62	24	132	58	35	203	46	30	31	51	33	64	66	83	215	113	61	360	30	147	52	51	52	58	124	214	63	69	98	78	67	31	35	66	90	137
ENSG00000051382.9	3632	4907	4509	4216	3327	6555	13533	7548	6318	2795	4459	2936	2040	4498	2503	5144	3836	3756	4164	3718	3593	1300	2817	2538	2856	3428	3609	6584	3744	3303	4464	1200	3137	7595	3811	6864	6575	3750	5923	4734	2839	7177	6073	5952	3072	3102	5212	6457	3286
ENSG00000051523.11	4792	8354	5466	11616	11317	10104	16005	5732	6820	890	4587	5109	2880	4321	2913	8345	3674	9320	5604	8186	8103	3451	3563	5000	10836	6797	5040	7323	6523	6700	5419	5775	10226	9063	4547	6990	6192	11851	3018	3038	4649	8043	4216	8454	6220	5867	5486	7219	9278
ENSG00000051596.10	471	202	667	333	210	837	446	356	386	285	290	727	361	282	259	440	387	549	265	280	203	191	286	450	746	364	476	492	640	194	1007	146	494	612	314	329	261	294	701	417	508	719	497	245	298	321	507	353	567
ENSG00000051620.11	3103	2426	2482	4025	3474	2580	3641	5090	4178	1996	3094	1378	2571	2638	2715	3887	2694	4493	1699	5550	4252	2891	1654	4746	4621	6886	3579	3268	3768	3457	2475	2935	1924	2451	3808	2004	2175	2475	4290	2852	3113	3658	2736	2665	3250	2035	3977	4519	4076
ENSG00000051825.15	1483	1725	872	220	622	581	3058	1174	1019	1110	720	524	1195	865	991	733	726	955	1529	823	502	447	738	695	435	432	905	1599	1122	685	1067	248	856	1183	885	557	814	839	1919	967	1041	1441	1008	820	709	519	1329	1273	760
ENSG00000052126.14	8530	5263	3622	1231	3091	4674	19457	7217	7678	3635	5997	2751	3629	4258	2918	3029	3521	3141	4320	5357	3958	2288	1987	3207	2514	2350	3795	6553	5826	5030	2672	1116	3146	1850	2503	2191	2992	2646	6710	3562	2988	6366	3909	6381	3103	1657	3486	6805	3216
ENSG00000052344.16	1126	832	1563	999	867	7194	4115	2908	1412	1351	860	85	1636	835	1015	2239	1666	502	1568	1833	1588	1240	1333	1240	867	535	1619	1628	370	997	1477	441	2928	685	762	1915	730	1295	620	297	1316	2385	1614	3820	2252	1031	791	2197	2697
ENSG00000052723.12	2698	2251	2005	1062	1277	3016	4317	2883	2002	1782	1698	754	1842	1697	2511	1810	1394	2297	2158	2729	1890	1271	1745	1864	1665	1489	2522	2822	1620	2350	1975	1009	2281	1678	2682	1937	2070	2233	2655	2084	2002	2336	2429	1727	1620	1792	3260	2980	1969
ENSG00000052749.14	780	1800	1205	1041	1258	2332	2496	1191	1574	737	1364	1549	969	894	735	1337	1064	971	1660	482	1812	800	1594	1601	1062	856	2061	1413	3176	3308	1721	1068	1506	1713	1072	845	1193	1469	1372	1421	844	2039	1549	1787	1135	1973	1807	1323	1543
ENSG00000052795.13	7887	17215	10756	1493	2655	5870	8837	4961	9206	5878	6489	4377	6303	5025	5674	4138	3762	2257	5647	4070	4481	7208	4685	4157	3083	2908	5949	10645	4117	3977	8297	2078	6068	3367	7710	4623	5679	5452	8990	7721	4909	8592	8776	6180	6724	4786	8415	5124	2985
ENSG00000052802.13	2495	1768	1669	1665	3001	4571	3794	1562	3091	1422	2665	1415	1349	2022	1927	2516	1869	2924	1475	4320	4057	1651	1832	2104	2577	1503	2592	2255	2741	2093	2269	1077	2955	2485	2213	2236	2215	5022	2930	2108	1724	3968	2641	4264	2115	1842	2678	3308	2342
ENSG00000052841.15	5778	6008	4970	1820	2627	6234	9396	5172	4955	3808	5122	2380	4626	4074	4984	5040	3907	3410	5940	3257	5047	3386	5127	6574	4144	2909	6656	6344	6945	4676	4983	2211	4134	4181	4454	2620	4018	4464	5140	5371	4897	4523	5322	4759	4033	4491	7114	5192	5325
ENSG00000052850.8	16	1	17	2	18	34	24	18	13	6	3	3	19	11	30	7	27	29	17	56	6	0	5	25	57	11	10	29	6	37	104	4	12	31	57	5	76	32	4	23	11	20	15	8	9	11	27	55	26
ENSG00000053108.17	58	15	178	21	16	15	10	36	913	11	113	73	7	25	90	12	57	42	164	116	265	8	54	166	117	9	18	210	3	54	8	15	18	15	513	17	282	17	71	112	14	44	600	8	100	61	437	84	99
ENSG00000053254.16	7816	5519	3502	1240	3253	5689	6006	6301	6151	6018	6060	2266	6080	3254	4001	4685	3599	1726	6491	3037	1784	2762	4427	3374	3084	3373	6987	10763	3570	3032	6490	1506	3780	6540	7228	6474	4994	5973	7426	5455	5240	4652	9699	3341	6936	4336	9618	6096	2864
ENSG00000053328.8	523	132	106	39	75	218	130	72	294	147	231	64	228	237	169	169	182	190	173	327	319	35	127	152	92	45	207	420	79	167	267	52	93	84	267	227	216	250	407	168	155	1108	270	58	385	152	312	169	215
ENSG00000053371.12	4021	2304	3430	6285	2619	14060	6506	8181	10256	2047	4951	1706	3632	3459	2413	5574	6238	5222	4426	12083	5099	2478	2593	4219	3700	6575	5507	9125	4085	6592	3432	2434	3528	2836	4660	3593	3995	3743	10506	3773	2913	5061	3943	3780	3579	3618	4625	5843	6889
ENSG00000053372.5	1918	1418	1692	1856	2038	2509	2416	2011	1925	935	1522	983	1739	1103	1470	2029	1425	2054	1985	2378	1855	1402	1843	2017	2318	2411	2763	2859	2376	2488	1440	1141	1500	1666	2229	1191	1838	1438	2019	1897	2126	2218	2184	1997	2211	1934	2721	2765	1713
ENSG00000053438.11	72	44	26	3	11	12	54	45	11	10	9	6	60	46	26	27	30	11	88	11	15	17	32	77	17	22	65	87	38	104	65	4	20	28	26	11	20	29	121	31	13	14	30	10	41	14	39	25	104
ENSG00000053501.13	1362	706	2311	2215	802	2116	1737	1559	2040	840	1526	1116	919	1064	1391	1653	1298	2490	1063	2347	1910	1113	1280	1824	2396	2144	1846	1762	1950	2421	1663	1765	1275	1417	1765	957	1345	1095	1449	1140	1446	1114	1518	1038	1304	1540	1908	2197	3170
ENSG00000053524.12	36	107	18	20	41	10	48	20	39	23	41	138	34	52	26	42	23	24	85	25	14	12	36	39	42	17	40	48	32	48	91	25	40	47	35	20	41	43	38	46	32	48	23	18	22	28	29	44	45
ENSG00000053702.15	1796	668	3303	1213	738	2472	1361	1777	2811	1692	4302	532	1806	1639	3384	1379	2065	1208	1763	1509	1579	1393	1274	5628	3370	2824	2112	1656	1436	4310	1619	2415	1637	522	5382	1501	3960	1369	1210	2597	2179	540	1679	2479	2533	2527	3840	3203	2075
ENSG00000053747.17	1913	3870	1002	321	812	812	2280	1136	2623	713	594	2144	1284	308	624	698	596	680	909	225	1448	696	907	785	263	717	664	954	4084	477	1705	255	766	1561	1440	300	699	1078	1874	677	2337	3129	1228	2760	1991	572	2822	1641	562
ENSG00000053770.12	3153	2017	2039	1061	1617	4309	5171	3385	3091	2113	1931	807	1958	2217	2816	1944	2218	2243	2758	2364	1793	1407	1769	2664	2239	1686	3226	3668	1446	2905	3464	1240	2773	2181	2717	2304	2606	3103	2755	1986	1955	2068	3773	2941	2306	1916	3508	2817	2372
ENSG00000053900.11	2001	1854	2092	1011	829	1200	3088	1226	1611	1051	1267	438	1271	1449	1629	1473	1333	1369	2100	887	1369	1206	1251	1572	992	776	2000	1551	1604	1387	1637	863	1618	1108	1390	908	1389	1301	936	1751	1897	1603	1467	944	1260	904	1912	1804	1504
ENSG00000053918.18	955	788	1018	766	892	672	817	978	855	368	758	680	433	682	955	1145	1048	669	679	557	530	447	766	886	1292	1687	821	1154	650	1248	692	744	603	714	2687	563	864	982	389	1100	847	678	1676	1277	1036	1224	2256	814	344
ENSG00000054116.12	2635	3053	2800	2605	2887	4791	5432	2969	3820	1761	2378	1043	1872	2206	2561	2488	2504	3159	2826	4559	3875	1954	2119	2894	3428	3084	3252	4046	2160	3074	2217	2098	3605	1984	2834	2064	2874	2893	3291	2601	2607	3179	2875	3105	3118	2622	3295	3325	3409
ENSG00000054118.15	10186	10681	8091	3962	4708	11019	13786	12056	11417	7175	9764	4531	6372	7193	6204	8248	6939	4762	9915	4942	7295	4852	5983	8229	6617	5976	12372	11823	9557	8803	8393	3162	7457	6591	9564	5468	9181	10230	9299	9732	9253	10938	11948	10564	10729	7757	13525	10956	6587
ENSG00000054148.18	4022	1883	4938	7272	2742	5354	7522	5504	5601	1330	3537	1377	3715	2514	2202	5572	3223	5541	3665	5359	3880	2876	2785	5716	7289	7917	4702	4402	3140	4790	3514	4959	3518	1904	3158	2261	3260	2251	4470	2105	3368	4246	2829	2677	3361	3682	4671	5649	14078
ENSG00000054179.12	783	46	1615	487	411	3530	900	1525	1314	493	801	436	1207	848	955	1207	478	305	1883	1278	783	797	961	1573	2391	393	698	1838	1421	1047	1678	1004	903	378	758	871	649	416	3527	509	184	1337	566	392	590	1155	707	661	5480
ENSG00000054219.11	419	658	1254	341	478	311	488	370	371	221	833	1682	149	620	498	172	296	416	709	518	1108	317	590	868	565	194	392	262	486	517	398	433	1165	785	396	153	565	523	142	482	258	425	832	794	368	760	496	1118	268
ENSG00000054267.22	3566	3587	2171	1240	1300	3117	4185	2971	3386	3478	4245	1359	2353	2377	2624	2365	2178	1233	3475	1484	3331	1819	2837	2626	2084	1314	4019	2931	2211	2560	2887	1233	2518	3414	3864	1705	3281	3734	3016	3948	2927	3629	3694	2441	1994	3132	5227	3598	2011
ENSG00000054277.14	183	203	118	36	495	404	173	320	84	81	139	65	157	176	92	256	109	67	81	201	118	96	90	112	44	109	209	358	248	153	314	37	170	777	178	289	128	258	199	81	208	82	161	219	156	85	157	332	69
ENSG00000054282.16	1641	2049	1216	662	954	1396	2861	1650	1541	1063	1365	577	1127	1114	1368	1304	929	1083	1349	1483	2038	939	869	1213	999	1042	1672	1639	1193	1237	1208	531	1245	1694	1474	964	1339	1400	1372	1358	1688	882	1566	1252	1376	1125	1936	1574	1094
ENSG00000054356.14	154	138	64	95	811	145	76	31	52	142	31	140	176	24	59	171	79	23	29	136	64	144	85	69	14	41	429	103	431	108	260	48	54	992	172	94	186	50	89	24	269	14	17	186	252	78	66	720	86
ENSG00000054392.13	1433	947	784	440	689	1736	2219	1024	632	824	806	740	557	707	585	1445	648	572	765	657	2351	358	683	725	510	467	1133	1005	1072	683	908	166	736	1461	905	1090	745	1009	1137	538	995	985	1378	1170	771	657	1478	1483	241
ENSG00000054523.18	7584	5994	3502	1944	3066	8767	9768	7078	10596	7212	5560	2331	6234	5694	3326	5914	4719	1637	6469	2387	3914	2774	4527	4136	4596	2916	6592	10061	7587	4557	6709	1759	4324	4866	6381	5445	5093	4570	10772	7953	5156	11086	8737	4280	7334	4133	8851	5883	3874
ENSG00000054598.9	699	510	1380	115	566	626	1205	425	658	207	2033	376	351	581	1340	703	1443	425	452	235	1110	375	737	1572	1860	471	1415	747	988	851	666	570	1145	1309	1487	254	953	1736	366	1196	607	594	1837	1386	970	2305	1789	586	991
ENSG00000054611.14	2611	2708	3377	2735	2843	3485	2788	2880	3203	1226	2167	1869	1753	1884	1521	3070	2011	2253	2182	2150	1845	1316	1483	1997	2507	2510	3583	3032	2643	2163	2305	1430	2549	2198	2888	2334	2224	2503	1853	1639	3000	2505	3160	3096	3005	2185	3363	3371	1571
ENSG00000054654.19	23623	15664	11074	3597	6142	12409	19564	18803	17804	19506	22386	6582	14739	11161	6662	16015	12078	3025	18454	5534	5539	7629	13014	13888	9088	3918	21084	22684	16385	13979	23407	4497	7591	8709	12242	10347	11540	13883	23764	12159	13863	16092	23989	15077	14813	15911	23419	16837	8487
ENSG00000054690.14	1453	1267	1599	234	307	1172	1779	1180	1015	2567	642	340	1916	1432	1206	2506	1222	610	1183	512	388	917	1272	1729	779	176	2697	1766	1430	1223	2302	500	957	509	843	696	679	947	2656	473	1096	526	860	1243	898	1026	1498	1147	1627
ENSG00000054793.14	7601	5343	4420	828	2496	9386	10803	5215	2063	350	3696	4006	774	2676	1741	5850	2940	752	1405	873	3514	1256	950	2941	760	2485	5699	7677	6272	1486	8270	734	3666	6171	5966	8394	3907	4953	1372	3772	5006	5609	6480	3399	5722	1289	6867	5012	2075
ENSG00000054796.13	0	0	1	0	0	0	0	0	0	0	0	0	0	0	1	1	0	0	0	0	0	0	0	0	0	0	0	0	0	0	0	0	0	0	0	0	0	0	1	0	0	0	0	0	0	0	0	1	1
ENSG00000054803.4	116	71	298	23	183	227	26	139	77	80	74	27	24	127	1856	307	515	526	35	61	25	67	348	179	130	148	165	1023	47	640	383	122	107	35	868	14	378	471	12	597	222	7	66	148	143	193	221	498	27
ENSG00000054938.16	30	36	55	11	397	5	30	4	11	1	12	440	13	13	19	11	40	24	7	5	18	28	18	69	72	48	5	6	13	24	21	5	2	51	28	61	104	94	6	21	28	11	14	9	32	9	69	432	16
ENSG00000054965.11	7118	7134	4216	1884	4481	5532	10977	5588	7598	5078	4854	4088	5765	4558	3822	5691	4658	2723	6286	2884	3882	2746	3763	4642	3648	3643	5823	6025	5973	4858	6524	2028	3454	4966	6869	5104	5815	5658	8231	5878	8376	6498	7982	4665	5781	4563	8713	6990	2720
ENSG00000054967.13	480	1036	212	203	327	169	516	244	203	95	230	108	253	282	213	341	252	275	345	168	118	103	342	333	273	177	460	458	213	376	482	177	398	220	241	193	276	576	155	348	261	107	176	259	324	310	383	216	254
ENSG00000054983.17	7227	5444	3875	2485	4110	7926	3760	5261	5586	4665	4117	1865	3753	4038	4614	3314	3157	3478	4610	6026	2347	2710	3191	2783	2245	2361	5712	6923	3859	3351	4078	1400	3163	5232	5175	5104	4326	3127	6438	4506	5179	2646	4553	4646	5755	3234	4823	6473	1276
ENSG00000055044.11	1891	1464	2212	830	1032	2371	2709	1517	1656	1213	1471	1050	1482	1534	1841	1516	1382	1329	2327	1363	2014	1080	1762	2668	1366	1191	2730	2783	2258	2433	2459	707	1741	1594	1552	887	1475	1534	1997	2027	1049	1717	1509	1524	1190	1714	2315	1938	2352
ENSG00000055070.17	6118	5493	5226	5276	6650	7883	7266	6345	7558	2975	5447	2884	3678	4987	5437	7249	4501	5732	6054	6784	5832	3009	4798	6096	9148	6112	7355	8195	5635	6468	4292	4777	5685	5298	7968	5465	5990	6017	4131	5856	6210	8888	8006	6465	7147	6432	10693	7238	4329
ENSG00000055118.16	103	14	71	66	670	1018	82	29	38	7	96	45	34	111	70	43	43	65	34	11	217	32	61	25	25	32	45	350	15	31	398	31	23	291	58	18	45	242	21	46	109	512	97	45	43	27	61	74	33
ENSG00000055130.17	3760	4205	4061	1832	3803	5021	6198	3201	3917	2599	3503	1739	3089	2823	3621	3532	2967	3460	4239	2951	2094	2148	3108	3607	4065	4556	4380	6165	6205	3514	5141	1840	4191	5498	4067	2516	3809	4963	3877	3862	3953	4244	4208	3697	3335	3879	5185	3683	4100
ENSG00000055147.19	2671	2028	2450	836	1259	2356	3259	1457	2576	1903	2242	1549	1559	1873	2106	1368	1477	2573	1602	2104	1937	1392	1580	1589	1694	1667	2333	2036	2642	1501	2266	885	1943	2161	2460	1372	2357	1909	2588	2356	2086	2327	2622	1645	1980	1480	3095	2394	1851
ENSG00000055163.20	13315	6705	23150	6348	6099	13883	35038	17572	27905	11024	9584	12054	15943	11016	6083	14004	9915	11233	10536	6108	7591	5184	4325	5523	8905	13100	8090	25018	22149	8362	29170	4806	12489	9856	12157	11652	10903	7881	40778	11194	9533	29444	24570	9086	15860	4847	25634	15285	19661
ENSG00000055208.19	5302	6719	3683	1907	3046	4899	8342	3844	7373	3034	6306	2622	2778	4558	5841	4451	4693	3914	4443	5711	5605	2205	2522	4197	4197	3205	6790	6233	5783	4208	3558	1512	4239	3996	5667	5013	5682	6770	5492	6400	4431	5202	7273	5183	5000	3710	7981	4960	3644
ENSG00000055211.14	4837	3416	3757	2695	3343	3907	8436	4901	4563	2554	5252	2777	2406	3362	5099	4674	3403	5039	2486	8104	5587	2625	2074	4811	3579	3701	4882	5353	4874	4909	3493	1775	3019	2992	4188	5285	4548	4517	4828	3875	4170	5676	5247	5272	3682	3302	4760	5275	4183
ENSG00000055332.18	5361	5343	3905	1815	2069	6814	8016	5084	5742	4555	4622	3028	3842	3553	4502	3298	3894	2604	5821	2725	3677	2120	2861	4024	3814	3427	4579	5668	4933	4063	7073	1427	3579	5767	5802	2940	4403	5799	4171	6309	5279	9323	7837	4337	4075	3586	7323	3964	3714
ENSG00000055483.19	3690	3125	5178	2187	1512	5587	4963	3507	3289	2252	3644	1694	3401	3630	3099	4085	2793	1353	5236	1236	2551	2121	3853	4204	3104	2406	5767	5893	6968	6002	4541	1601	2411	2672	3260	1858	2855	3383	4073	3466	3220	4423	3594	2367	3059	2971	5478	3598	4201
ENSG00000055609.19	7598	7415	4415	1058	2336	4607	10439	7420	6940	6130	6636	2518	7061	4862	3663	4671	4398	1743	7322	1912	1893	2677	4461	4111	2633	2125	5598	9761	8112	4119	8784	1616	3899	6112	6040	2958	4392	7033	8493	6905	4551	8169	8722	4108	5526	3946	9697	5730	4720
ENSG00000055732.13	59	19	1076	17	22	961	103	35	32	7	82	242	22	11	628	773	151	15	19	12	1432	59	40	338	685	29	430	54	63	56	1070	37	214	71	66	342	177	100	21	60	25	1407	352	129	166	19	569	47	1602
ENSG00000055813.6	467	47	375	9	86	386	350	174	113	64	485	126	195	70	246	274	121	62	184	86	105	210	207	333	153	268	203	411	50	167	194	35	65	232	418	51	373	134	136	238	152	135	436	134	168	184	480	135	100
ENSG00000055917.16	8843	9274	9666	3513	4990	12133	13145	9339	8673	6246	8931	4482	5913	6389	7506	7545	6276	4893	7659	5741	6466	4385	6219	6290	6672	5529	9443	9084	10001	6514	11013	3472	8265	9527	11098	7650	8657	9776	9256	8379	7768	14842	12587	7171	8336	7226	13750	9870	7248
ENSG00000055950.16	1417	1886	2256	3973	3168	3988	4009	3115	4027	971	2181	1833	1530	1807	2175	2899	1949	5465	2073	5970	3038	1521	1328	2689	3725	3295	2441	1573	3987	3267	1629	2243	2568	2354	2440	2112	1844	2107	2886	1871	2614	2481	1872	2425	2179	2606	2668	3453	2115
ENSG00000055955.17	11	19	17	2	27	0	10	0	0	4	2	20	3	5	1	4	8	4	30	2	4	2	14	35	2	2	14	1	8	22	8	9	10	28	5	6	4	10	3	8	10	1	2	20	2	7	12	10	15
ENSG00000055957.11	6	5	32	2	7	4	3	4	19	1	2	0	3	6	13	3	3	2	5	1	50	2	4	21	3	1	9	0	2	1	6	0	6	4	7	1	2	3	1	1	4	1	4	19	5	7	6	11	6
ENSG00000056050.7	1074	893	873	940	835	1017	1315	407	1121	876	863	421	594	683	1246	721	869	1304	804	1649	1215	753	747	968	1082	799	1014	856	812	795	1006	646	1137	742	1063	582	967	902	785	943	1355	1211	1098	1033	937	719	1079	1194	718
ENSG00000056097.16	8289	6838	5790	2422	4570	10471	13503	8484	8833	5920	6396	3866	5418	5146	6255	5850	5068	5152	6802	6044	5464	4552	6085	4944	4079	4272	8607	8107	7252	5607	7360	2092	5479	6671	8188	5604	6671	6871	8595	6592	5309	11971	10334	6811	5551	5644	10890	7579	4720
ENSG00000056277.16	325	242	248	68	135	221	333	187	398	250	264	198	216	188	336	196	164	173	245	169	146	138	187	267	182	161	272	307	212	228	422	99	207	248	293	124	240	256	286	309	290	290	277	124	195	190	442	337	240
ENSG00000056291.17	9	5	2	0	2	1	1	0	0	0	0	2	2	1	8	1	6	0	4	0	0	2	0	7	1	0	1	1	1	2	0	0	0	2	1	0	3	3	1	2	3	0	1	1	0	0	1	0	1
ENSG00000056487.16	3	10	3	3	1	56	1	13	4	30	3	1	7	0	16	5	18	6	3	0	2	7	22	5	4	1	3	4	2	12	285	2	3	0	4	0	3	4	3	2	3	1	10	0	1	2	1	1	4
ENSG00000056558.11	3101	2308	770	940	846	552	1389	1555	2530	1015	1001	190	1048	1902	2217	1193	858	1361	4573	1137	1603	323	2944	2026	1591	652	2432	1882	897	2720	1429	793	1860	441	595	391	1356	1760	792	2072	754	1006	772	848	1267	1064	1057	1209	1784
ENSG00000056586.16	6451	4928	3979	1566	1690	3826	7000	3672	5738	4209	5142	1994	3069	3494	4183	3344	3218	1874	5362	2471	1957	2156	3716	3109	2704	2140	5519	5402	2389	4391	6080	1574	3931	3495	7480	3167	4095	4111	4833	6014	4735	4845	7179	2968	4483	3377	8831	4062	3552
ENSG00000056736.10	2180	4486	906	291	182	783	8878	3081	4676	763	1113	468	1568	973	748	1143	3335	3501	5729	7028	1066	835	1092	4649	1802	389	905	2778	2151	528	4203	433	5828	490	532	778	563	830	3565	518	316	2775	1981	666	781	1225	1339	497	1948
ENSG00000056972.20	3295	2521	3144	3444	2329	2099	1775	5652	5750	2188	3021	2428	3329	2552	2229	2889	2305	3224	1884	5022	3215	1514	1242	3037	2204	4871	2879	3854	2927	2257	2846	1270	1079	1718	2825	2143	2896	1815	3875	2533	2975	5473	2708	2784	3545	2534	4921	5344	3413
ENSG00000056998.20	7	4	8	3	253	3	140	186	31	0	9	627	6	1	8	87	83	2	6	18	4	12	15	8	7	9	11	32	11	17	12	4	9	777	5	106	72	151	4	12	51	5	65	19	324	14	25	208	5
ENSG00000057019.16	1956	3657	2394	928	2310	3003	2152	1110	1471	1190	2340	1995	1184	1396	2845	2862	1863	1476	1736	1209	2561	786	1571	3091	1552	1464	3710	1960	3081	1647	3787	1221	2037	5044	3234	1890	2834	5167	1761	2606	2662	4256	4237	4017	1731	1932	5484	5373	1558
ENSG00000057149.16	0	0	0	0	0	0	1	0	0	1	0	0	0	1	5	0	0	0	0	0	0	0	0	0	0	0	0	0	0	0	0	0	1	0	0	0	0	0	0	1	0	1	2	0	0	0	0	1	0
ENSG00000057252.13	4595	8408	3413	2096	5359	6284	8454	4427	3687	2922	2907	2349	2637	2721	3584	3000	2401	2659	3897	2291	4281	2578	2897	2098	2466	1989	3826	4675	5625	2439	3007	1336	5890	8914	3798	4128	3664	4985	3466	3420	3958	6117	4933	5162	7473	2754	5264	4991	1556
ENSG00000057294.15	1944	915	1157	447	763	2180	1061	2677	1716	1028	926	1513	877	988	635	1638	773	1296	1458	1238	1119	755	1075	1053	247	919	950	2148	2088	691	1097	185	945	1269	1308	1133	784	670	2417	834	749	2018	1475	1544	840	586	2111	2034	703
ENSG00000057468.7	28	16	60	4	6	7	58	23	11	8	26	8	37	18	15	21	135	12	13	23	4	21	40	29	13	10	19	21	79	34	12	16	26	11	26	2	12	4	24	12	19	7	3	4	15	4	47	37	64
ENSG00000057593.14	3	3	8	5	0	24	35	5	2	4	2	2	6	11	9	17	11	3	10	5	4	0	4	11	14	1	10	53	2	31	5	9	2	5	9	6	2	1	36	9	5	4	27	3	3	9	7	13	8
ENSG00000057608.17	17383	14909	20590	14605	15076	30438	35341	21319	22408	12348	14675	19157	17469	13042	19258	12731	14738	26208	14535	32158	14011	12487	9595	14593	14717	19750	20034	22999	28630	14450	15498	6164	17547	20204	19594	16447	18509	15166	28427	15290	19952	21614	24832	16851	17908	12882	24939	24615	13279
ENSG00000057657.17	4249	2598	2061	715	1250	1550	1499	1704	2725	1502	6654	833	1980	2195	2676	1860	1548	1511	2701	1898	1583	1108	1908	2862	3785	1425	3456	3567	1338	2442	2021	1446	2817	2499	2879	1459	3942	3354	728	3704	4078	2171	3675	1604	3143	5184	5873	3534	1926
ENSG00000057663.16	1839	1957	1841	1249	1769	1624	2594	1979	1863	1115	1692	910	1269	1353	2355	1666	1420	2562	1220	3335	1830	1123	1160	1629	1633	1406	2051	1806	1605	1502	1485	865	1567	1405	2164	1758	1711	2089	1721	1491	1533	1980	2291	2031	1575	1610	2335	2012	1179
ENSG00000057704.13	7246	1821	5354	2009	2026	8789	5490	3243	5548	2302	8148	3109	2191	4363	7436	6851	2389	1218	4861	2480	5105	3615	4624	5708	3551	5041	4189	6728	1895	4795	5322	1319	3496	2809	6052	2558	4786	2317	5303	4363	4996	8314	6361	5312	3044	3061	8889	6337	3433
ENSG00000057757.10	2128	1989	2672	2390	2119	2668	3022	1985	1932	1401	1853	902	1535	1398	2134	1909	1482	1609	1856	1779	1487	1360	1469	2218	2395	2328	2473	2047	2013	2262	1587	1485	2958	1761	2387	1737	2291	2455	1965	1857	2490	1989	2492	2312	3208	2103	2693	2788	1760
ENSG00000057935.14	2115	1924	2591	1352	1473	3983	4514	1764	2291	1443	1935	1937	1679	1722	1847	2615	1651	1380	1467	1971	1849	1058	1227	1934	1499	2163	2295	2103	3433	1544	2777	842	1329	2142	2588	1583	1806	1810	2192	1817	2849	3620	2899	1632	2297	1767	2996	2783	2407
ENSG00000058056.9	969	909	1610	333	552	1342	1041	892	924	424	2666	750	429	532	981	1116	793	472	1238	348	828	1086	2003	1933	989	848	1570	1409	935	969	1105	816	801	1336	1562	687	1043	1082	469	1410	815	1170	2139	1232	657	1569	3274	919	714
ENSG00000058063.16	5382	4746	3258	1222	1988	6502	7829	5670	5041	2550	5307	3600	2022	3372	2577	4053	3150	2192	4571	3003	3250	1640	3862	3423	2418	2196	5273	5878	6314	3414	7111	1119	2886	6524	4961	4167	4550	4353	5413	5426	2767	8352	6294	3565	2836	3312	7114	5178	3471
ENSG00000058085.15	410	1247	119	999	590	421	368	202	14	132	333	1409	293	590	239	112	442	415	1936	794	79	79	600	1235	189	249	963	36	46	564	474	365	1661	625	941	416	209	1120	13	343	102	52	1631	5394	494	480	158	148	115
ENSG00000058091.17	6388	4427	3116	1373	3945	4214	3322	3766	5053	2749	3126	1294	6331	3359	2823	1975	2188	4014	4462	3260	2573	1374	2582	1969	1153	2817	3106	9210	4796	2517	3688	956	2580	3275	3686	2001	3060	4990	10793	3361	3503	8618	4318	2571	3931	1852	3966	4800	4750
ENSG00000058262.10	13888	24666	14492	16218	15114	39589	32223	14639	25806	6310	15978	11804	7638	12535	9746	16336	15082	16904	14069	11678	28546	6467	9738	16953	12811	14502	20816	26696	14888	19331	20405	9212	13050	13860	19293	14211	22737	21361	16030	15518	13287	32862	21710	24841	15558	10731	24020	21351	19152
ENSG00000058272.19	5006	4276	4408	1091	2514	4453	6445	3571	4402	3145	5056	2109	2732	4079	4804	4401	3574	2131	4267	2701	3007	2185	4125	4280	3722	2293	5599	4282	4208	4056	4208	1872	3988	3661	5662	2936	5476	5214	3605	5224	4195	4038	6248	3966	3090	5037	9391	5093	3121
ENSG00000058335.16	33	50	75	27	27	19	35	36	26	15	13	23	14	24	20	48	39	18	46	15	28	20	27	26	73	7	26	132	11	23	28	16	58	20	36	58	72	153	34	18	18	23	39	80	31	40	57	47	41
ENSG00000058404.20	28	13	27	740	13	38	45	1034	19	63	6	268	172	15	62	16	39	14	18	5	71	39	57	23	6	22	98	37	28	377	43	27	53	35	14	72	46	55	569	25	572	24	88	46	52	17	22	71	49
ENSG00000058453.17	1345	1068	1375	964	582	708	1455	924	1187	159	1140	516	1244	965	621	2018	1078	371	1457	437	915	603	1190	2905	1768	837	1397	1795	1385	2473	1177	1144	912	596	1365	441	1025	1257	1090	1134	1180	810	1054	906	788	1038	2290	1538	2458
ENSG00000058600.16	1469	1699	1701	681	929	2302	3498	1273	1336	768	1123	735	1375	1086	983	1510	1309	1181	1863	702	1228	744	1354	1598	993	888	1675	1749	2444	1636	1569	735	1480	1144	1189	768	1114	1758	1703	1345	956	1467	1347	1799	1268	1216	2024	1261	2261
ENSG00000058668.15	15607	21177	10328	3500	7992	18752	22055	9703	12812	9106	13643	7227	7309	9486	9234	10844	7510	5108	14828	5453	16527	6230	9561	12112	9880	10640	11990	8951	8696	9792	9549	4404	8500	19516	20109	9594	13471	13682	7559	16298	11775	19066	21798	10901	14894	11689	24713	15544	4374
ENSG00000058673.17	14	6	11	0	3	1	26	4	2	5	5	2	3	7	4	12	8	3	22	6	15	5	10	15	2	1	11	13	4	11	14	0	5	5	2	1	6	11	15	14	6	4	2	1	4	5	10	8	18
ENSG00000058729.11	2012	808	1699	862	932	2181	2788	1226	2300	1548	1094	1319	1374	1316	1360	1047	1027	1358	1176	1542	1016	1179	1153	1074	1369	1316	1665	1370	789	1275	1288	543	1611	1661	1642	973	1491	1306	2096	1941	1824	2210	1777	1041	1297	1028	2096	1862	1065
ENSG00000058799.15	1402	2349	1515	1404	1515	2270	3069	1662	2148	943	1403	615	1014	1323	1523	1256	1349	2009	1533	2327	2240	845	1022	1591	1794	1672	1853	1738	1123	1359	1137	909	1939	1298	1318	1317	1575	1632	1431	1215	1167	1945	1547	1584	1485	1374	1519	1860	1243
ENSG00000058804.12	1712	1607	1227	936	1180	1550	2549	1344	1701	1366	1140	819	1264	999	1449	1164	1030	1195	1331	1298	1013	776	1105	828	766	799	1518	1756	1176	866	1364	410	1449	1461	1707	1237	1363	1401	2260	1342	1320	1968	1906	1257	1392	854	2032	1722	577
ENSG00000058866.15	121	458	68	23	360	27	235	242	88	154	129	455	69	109	135	261	118	169	239	95	126	83	130	172	197	141	234	138	32	109	171	66	268	646	208	310	363	332	41	152	220	106	431	463	163	221	292	243	88
ENSG00000059122.17	2581	1964	2185	2007	1471	4637	5036	2383	2858	824	2460	1290	2610	2911	1451	3616	2274	1992	3408	1973	2142	1318	1427	3551	2664	1886	2496	3016	4805	4228	2617	1803	1719	2079	2262	1449	2476	2873	2802	1796	3051	2835	2180	1932	2172	2051	2880	3825	2611
ENSG00000059145.19	864	807	856	220	273	275	947	514	569	236	502	160	790	592	430	892	513	462	760	348	254	364	321	727	360	266	735	874	926	689	823	268	458	312	734	377	479	913	562	593	647	357	570	424	620	321	933	685	864
ENSG00000059377.18	2463	3400	1781	2270	2838	1216	3160	1968	1793	1017	1309	1125	1262	1466	1227	1794	1131	2345	2107	1739	1066	1183	920	1353	1677	1217	1631	2600	1401	1367	1666	775	2508	2522	878	1591	1643	2047	1323	1232	2470	1844	1576	2149	3325	1176	1749	1444	1941
ENSG00000059378.13	3286	2857	2744	2878	2528	2263	3128	3713	3589	1752	1821	824	2558	2729	2135	1790	1908	2731	5578	2033	1277	1423	2416	2848	3036	3352	2461	2692	2557	2677	2571	1551	3078	2144	2119	1332	2279	3126	3057	2317	2194	1779	2175	2693	2303	2230	2764	2512	2898
ENSG00000059573.9	2394	9278	2843	2615	4749	7807	19943	5584	5288	3614	3311	4508	3602	2839	3356	4650	4183	3257	3453	3650	4601	2390	2220	3924	3286	4735	6070	4344	8945	5031	3828	1452	4822	7732	4126	5629	4206	6101	6789	4084	5747	4714	4471	5747	5887	3908	4728	6731	3580
ENSG00000059588.10	2472	3260	1638	441	748	936	3511	1152	1538	1240	851	549	2294	1673	1637	1339	1520	1477	2952	1207	2176	1160	1539	1799	857	443	2052	1894	1725	1347	1689	781	2135	1810	1434	816	1268	1718	2752	1419	1360	1166	1519	1043	1026	983	1396	1510	2805
ENSG00000059691.12	1490	1351	1018	1141	1160	3674	3556	2137	1921	1197	1446	655	1072	1165	1182	2251	1367	1437	1248	1945	2341	789	946	1825	1789	1414	2286	2477	1845	1620	1876	1025	1855	1210	1461	1395	1372	1694	2406	1200	1131	1941	1619	2629	1495	1576	1779	1940	1625
ENSG00000059728.11	3033	3494	962	655	683	1900	3516	1945	1654	1473	1766	298	1223	1489	1586	1220	1008	1306	790	1527	870	520	850	932	1242	1046	1678	2589	1725	2132	2632	662	1194	1559	1579	1487	1028	1233	860	1562	1379	2002	1715	632	1283	789	1135	1541	1499
ENSG00000059758.8	3415	2089	2876	707	1951	3096	3895	2427	2788	1947	3682	1469	1607	2129	3918	2318	2044	1692	2470	2210	2109	1628	2935	2724	2322	2300	3611	2873	2170	2906	2299	1381	2502	2628	5061	1981	3396	3108	2068	4037	2283	2945	4095	2563	2315	3808	5414	3935	2669
ENSG00000059769.20	790	678	696	493	302	1287	1800	529	761	452	702	368	429	600	664	631	588	547	579	771	920	415	537	941	573	405	1150	799	445	875	715	347	995	416	535	452	683	920	708	679	623	932	645	536	574	662	786	706	1320
ENSG00000059804.16	8630	10837	6572	2608	6474	7406	2777	2680	2368	10648	32396	4874	5748	3832	10147	7744	3832	3156	1855	2951	4265	2881	6172	3725	6182	3096	9679	10575	12411	6406	8879	8137	5522	16148	8624	8824	8513	8710	1864	6796	9851	3612	6357	3561	8002	12075	7699	11261	3029
ENSG00000059915.17	41	44	81	48	109	72	119	40	72	11	54	261	47	30	87	68	75	41	56	35	41	40	54	125	59	40	94	35	77	123	209	45	49	188	108	20	48	83	32	44	56	26	32	48	42	36	75	63	96
ENSG00000060069.17	1168	1337	1269	1014	1023	2014	1258	1529	1416	389	1137	597	809	966	816	1508	1090	699	1924	610	1093	746	1228	1410	1519	930	1570	1947	1793	1867	1300	913	1407	836	1698	874	1214	1754	537	1025	1182	1021	1158	1362	1261	1636	1737	1146	973
ENSG00000060138.13	18429	17683	18463	12853	26493	7344	22579	19413	9324	8570	16241	13161	14986	9792	13515	21492	8972	18159	9864	9587	9309	12595	16339	18278	15522	28142	23612	16611	29190	21877	9294	11793	9414	18169	20688	10303	13646	8783	13093	12727	18967	14013	15515	21582	16090	14702	27950	38068	9165
ENSG00000060140.9	16	19	26	13	27	3	16	12	12	1	13	27	8	18	15	11	18	14	27	7	8	11	20	10	14	16	6	5	9	25	14	10	21	12	15	5	19	18	9	12	27	4	32	20	5	11	20	25	9
ENSG00000060237.18	14662	18391	8999	2435	6643	11305	18353	11287	11692	8508	11378	6182	8204	8442	7012	8851	9011	3500	14727	3844	7386	5692	10118	8612	6553	6455	10265	16208	14068	8326	9846	3164	8902	9338	10821	7127	9375	12729	8464	12076	9718	18601	27110	14433	12596	10243	19909	11608	4900
ENSG00000060303.5	1	1	0	2	1	1	1	0	0	0	0	0	0	0	1	1	0	1	0	1	1	0	0	1	0	2	6	0	0	0	1	3	5	0	2	0	0	1	0	0	1	0	0	0	1	1	0	0	0
ENSG00000060339.14	2828	4214	3163	1401	1342	3319	5684	3986	3901	2329	3546	1600	2337	2894	3595	2847	3002	2201	4204	2343	3011	2108	3147	4179	2858	2191	4131	2806	3305	4092	3255	1634	2896	2451	3016	1619	2961	2922	3646	3269	2636	3768	3676	3190	1704	3403	4843	3244	3026
ENSG00000060491.16	2970	2381	4554	4446	1945	3454	3603	4145	4861	893	3569	3094	2636	2881	1281	4323	2822	2044	4312	1943	2291	2009	3087	4122	5255	4208	2964	4006	5133	3715	3639	3245	3310	3191	2931	1826	3028	3283	4694	2658	3315	3777	2936	2714	3394	3589	4090	3650	6734
ENSG00000060558.4	402	711	190	614	582	183	496	327	354	107	270	149	215	299	242	367	207	422	286	279	126	119	191	193	554	204	240	467	268	265	260	190	463	345	229	435	333	560	244	383	445	173	268	384	503	249	413	368	125
ENSG00000060566.14	2311	242	303	96	55	3652	1358	1697	5444	194	840	499	734	1321	157	114	706	462	2401	2845	2089	157	564	2970	4763	656	681	2510	1071	3360	2345	1549	723	882	233	81	1386	592	3697	876	41	2796	878	104	378	317	521	878	8847
ENSG00000060642.11	1687	1233	1892	1097	650	3691	1905	2194	2020	1283	1452	1057	1183	1417	1209	1612	1340	1113	1358	2365	1240	984	902	1399	1481	1549	1644	2180	1825	1425	1354	669	1290	1178	1405	1362	1412	1342	2784	1259	1440	1670	1460	1268	1527	1302	1537	1120	1235
ENSG00000060656.20	2773	3464	3484	1246	4593	7179	4319	2512	440	2914	1999	3710	4171	1647	2588	4873	1678	852	205	362	1394	2500	2101	1571	2138	735	4639	6294	10922	2323	1601	1119	2229	3044	3998	3478	2378	4477	518	3071	7990	374	3669	3422	4055	2310	4619	4660	1365
ENSG00000060688.13	1662	1463	1683	1300	1379	2494	2071	1344	1644	891	1089	651	991	1257	2201	1228	1277	2153	1965	1930	1434	946	1213	1497	1004	1197	1916	1630	1101	1651	1111	494	1495	1256	1873	1070	1614	2067	1617	1526	1382	1773	1921	1618	1472	1453	1934	1667	1068
ENSG00000060709.15	7	9	24	0	17	5	55	1	79	4	10	40	5	10	44	26	59	5	4	7	12	15	65	16	37	28	47	21	4	11	43	17	10	9	14	0	11	71	1	38	26	9	90	17	58	14	30	11	7
ENSG00000060718.22	135	21	19	15	1491	54	4	1	20	128	13	1224	75	5	13	1571	64	4	14	17	13	61	110	51	38	47	89	12	1	33	27	23	32	180	58	418	731	141	5	92	680	37	315	79	109	87	893	1719	20
ENSG00000060749.16	4125	3704	2014	829	1568	2974	5683	3225	3092	3085	2531	1929	2497	1792	1965	2060	2129	1489	3074	2046	1423	1294	2326	1486	1443	1495	3141	3654	3145	1735	3559	738	1579	3808	3884	2673	2653	2827	4820	3184	2979	5290	5125	2347	3031	1645	4940	3882	1176
ENSG00000060762.19	2358	1638	1920	1667	2084	2728	3215	2021	3825	1833	1674	678	2075	2904	3561	2157	1931	3988	1386	4201	2693	2294	1075	1706	2623	1410	2779	3415	2141	2510	1693	2137	2521	962	1782	1689	1918	2081	2663	2374	2434	2172	2017	2232	2216	1242	2051	2546	4939
ENSG00000060971.19	2203	1502	2795	2671	1538	3729	5440	3027	4219	1333	1955	1516	1925	2258	1290	2926	3516	2758	1901	3306	1918	1314	1546	2630	2456	2619	2518	3228	3008	2531	1423	1545	3758	1631	2217	1687	2386	3701	9338	1992	1916	2830	5500	2477	1927	1447	2533	2001	3380
ENSG00000060982.15	1566	2641	1271	378	903	613	2569	524	717	406	840	5313	517	916	1102	889	747	713	646	378	467	586	1080	943	568	1051	1040	2053	570	398	755	481	1609	2122	1623	2219	1130	1916	883	1655	1138	867	2569	1745	2870	771	2961	1505	276
ENSG00000061273.18	6151	4868	6287	3529	3883	2709	3903	4129	4419	2297	6742	3672	4306	4964	5761	6689	4571	3527	6760	3120	3564	3328	4416	10153	6932	4334	6948	6583	5143	7740	4802	4506	4018	3499	7194	2614	5285	6472	2010	7067	7072	3765	6724	6624	4824	6611	10462	5595	6001
ENSG00000061337.15	2913	1203	3315	1261	1514	2425	1148	1370	4951	1353	4871	1022	1602	2408	4275	1667	2374	1577	2997	913	1744	1725	3521	5674	3254	4055	5667	5502	1998	7567	3880	2714	2035	1633	6831	1365	5718	2397	986	2805	6234	881	3046	5040	2817	4346	5037	5938	1603
ENSG00000061455.11	59	59	60	20	54	11	365	78	30	35	48	89	77	48	174	65	51	73	54	21	70	38	50	78	42	50	47	31	31	50	96	35	125	55	126	86	79	242	15	41	80	143	104	61	102	47	70	44	124
ENSG00000061492.12	1	0	2	1	1	0	0	0	0	0	0	0	1	0	2	1	1	0	0	0	0	1	4	0	1	0	0	0	0	0	1	0	0	1	0	0	1	0	0	0	1	1	0	0	0	0	1	3	2
ENSG00000061656.10	2758	3016	2460	3970	2913	4927	6610	2173	2048	1005	2007	1631	1777	2520	1674	4101	2591	2086	1388	7845	3152	2113	1531	2550	1880	2398	3595	4173	3621	3582	4528	3208	2912	2413	2338	2960	1730	2675	6510	1119	2468	787	1617	3045	2121	2626	2007	3311	4337
ENSG00000061676.15	15192	11587	10790	3336	8494	31092	25776	16703	16828	12604	13903	6583	8500	9168	13972	11454	9978	8527	10113	10732	17107	7435	9235	12087	7781	9828	14642	23082	14477	12297	18237	4556	9758	13496	19757	10460	13964	11521	13188	15818	8876	29865	21399	11649	12274	11366	22958	16123	8887
ENSG00000061794.13	4132	2748	4316	2834	4280	6605	10415	4430	5558	2376	3277	2062	2679	2601	3347	3529	3181	5406	2731	6658	5529	2331	2499	2949	3023	2682	4390	4811	4573	3074	2778	1594	4438	3543	3557	3051	3320	2752	5057	3370	2693	5742	4364	4040	3186	2787	4290	5309	2774
ENSG00000061918.14	5931	3187	3128	2135	3635	5280	10302	6685	5750	2717	4483	2431	3774	3023	7001	3359	2892	6445	3919	6031	2561	2654	3249	4850	4700	6003	5140	5595	2939	6549	5051	2263	3557	3714	8039	3393	6798	3305	4810	5438	5295	7190	5656	3961	4483	4663	8049	8888	2660
ENSG00000061936.10	3422	2231	3464	1604	1232	1733	4442	2582	1952	1442	2359	1314	2521	2443	2131	3140	2331	1573	3893	1263	1824	1887	2915	4633	3112	1954	3268	3313	4395	3571	2390	2173	2282	1536	1998	928	1845	1989	3171	2354	2441	2070	1945	2042	1644	2873	3387	3275	3400
ENSG00000061938.20	2808	2069	2092	1738	1345	1483	1924	1360	2403	292	1892	1841	1711	2269	1938	3038	2420	907	3718	967	1593	1076	1875	4120	2297	2062	3142	2937	2318	5565	2807	1170	1493	1226	2596	1112	1939	2626	1730	3355	2606	1194	1976	1791	1233	2416	3850	3340	4802
ENSG00000061987.16	5494	4002	4548	1960	1973	5130	7471	5109	4030	3547	3924	1854	3659	3611	4180	3755	2913	2655	5079	2753	2981	2726	3793	3544	1941	1501	5327	5407	5827	3661	3616	1767	3100	3362	3799	2413	3429	3411	4862	4997	4006	5855	5124	3221	3341	2731	5452	5741	3144
ENSG00000062038.14	52	300	107	23	97	7	27	49	22	31	27	117	38	25	77	130	256	17	95	25	13	50	139	42	85	51	82	42	36	47	71	76	105	41	47	148	46	1520	27	78	99	126	337	61	188	88	58	63	52
ENSG00000062096.15	37	53	18	71	16	517	90	14	2588	224	82	6	345	123	86	351	366	35	22	1232	69	3	65	364	836	209	152	849	651	520	900	241	166	27	13	388	142	266	3601	416	44	113	201	45	500	91	25	245	772
ENSG00000062194.16	8252	5637	7935	3786	3930	9787	10075	6272	8300	6789	6036	5936	5553	5085	7574	5441	4791	4810	7740	5896	5416	4733	6064	5547	5879	3634	8163	6598	8033	6142	7682	2889	6226	8220	6843	5202	6203	6015	9113	6515	6207	10862	7246	5438	5378	5742	8393	8616	5955
ENSG00000062282.15	123	217	90	29	53	571	585	57	68	13	90	71	18	94	23	82	134	16	43	29	697	16	48	69	49	23	228	378	16	20	202	10	131	317	25	39	82	79	36	49	17	265	111	16	338	18	26	69	94
ENSG00000062370.17	435	309	446	107	149	423	624	388	359	331	287	233	290	302	402	393	304	167	401	248	281	164	287	351	212	153	483	531	360	307	333	146	203	212	447	285	332	296	481	418	356	379	468	252	274	328	610	390	333
ENSG00000062485.19	8205	7559	8647	3700	6992	10628	30598	9439	9101	6015	5803	4231	8222	6093	7243	7983	6792	7157	8727	6376	7951	4131	6322	7150	5591	6741	8941	11562	9821	7531	7268	2764	9200	8651	8566	7006	6947	7359	10370	7930	7622	12468	11219	9795	9122	6468	11122	10913	8497
ENSG00000062524.16	33	29	28	40	13	14	29	44	32	11	44	18	38	56	35	74	39	12	19	18	8	22	54	50	17	29	31	48	12	63	66	49	69	22	16	14	28	131	13	23	8	16	47	23	15	20	30	19	57
ENSG00000062582.14	4	11	20	7	17	6	27	12	1	1	1	1	12	9	7	10	6	10	17	6	1	9	8	8	8	4	7	13	20	20	6	2	6	9	13	2	6	10	10	18	11	6	8	4	2	7	16	10	16
ENSG00000062598.18	2374	3380	1691	895	1326	2138	3253	1505	2125	1157	1642	908	1455	1602	2014	1463	1878	1363	2554	1293	1923	966	1893	2537	2187	1521	3085	2243	1620	2767	1959	995	2153	1674	1860	1257	2075	3101	1791	1996	1938	1957	2336	2259	2197	2354	3099	2071	2162
ENSG00000062650.19	3715	5195	3838	1815	2529	6568	11061	5055	4851	4193	4179	2727	3549	4029	4194	3863	3470	2372	5532	2504	3141	2399	3123	3302	2893	2496	6630	3957	4814	4237	4376	1587	4399	5606	5259	3961	4849	5471	4506	5533	4247	6593	6242	4107	4600	3532	7710	5335	2504
ENSG00000062716.13	27894	16105	17039	6021	5436	9162	30379	4562	7129	8322	12026	7662	8947	15814	20606	13907	8542	18202	10804	15944	17662	8711	26553	24488	15218	4628	21643	14311	21259	32553	33490	13820	11378	8813	6480	5831	8588	8407	6926	19590	9398	6796	5950	4904	6903	8766	9783	17679	15063
ENSG00000062725.10	4610	3705	3755	1311	2433	6775	8944	2890	3989	2882	3977	2327	2367	2817	3687	3471	2671	2158	3754	3351	2448	2154	2503	2625	2963	2095	4111	5070	4366	3016	5416	1301	2557	4064	4242	3220	3861	4080	4195	3707	3336	6090	4947	3055	3334	2325	5093	4451	2064
ENSG00000062822.15	887	1082	802	622	648	763	1155	880	935	288	588	534	808	554	441	1301	497	602	916	409	409	381	460	599	550	441	740	1134	1279	655	1165	312	682	653	635	639	610	764	843	444	754	1091	695	589	733	442	909	899	767
ENSG00000063015.20	9	12	8	1	2	5	21	13	4	1	7	2	6	12	4	9	1	0	25	0	1	13	19	5	2	6	12	8	6	16	20	1	6	2	14	3	5	5	7	16	12	5	4	4	4	3	36	10	14
ENSG00000063046.18	29890	13554	57056	19345	28568	39968	39937	32899	53608	29908	30891	23581	33119	20413	25675	32277	28979	28948	21919	27563	14549	16814	20047	18628	20601	27146	43781	32739	50230	20294	24179	10385	22817	46120	50009	30000	31003	25935	51075	33675	46986	64141	57853	33748	35458	20958	57040	63198	16832
ENSG00000063127.16	65	69	278	30	93	201	625	90	29	20	42	83	79	54	105	38	106	225	78	30	195	44	80	105	33	36	193	50	1103	98	85	47	261	124	65	21	159	139	176	253	117	15	112	69	52	58	60	135	75
ENSG00000063169.11	694	665	684	476	408	475	797	787	638	188	721	336	577	599	399	1145	646	454	892	322	521	490	772	1249	946	522	783	1067	1020	991	724	566	468	520	667	326	558	923	535	549	576	595	538	514	539	861	830	687	788
ENSG00000063176.16	581	799	582	470	363	916	999	647	937	97	642	490	316	596	338	864	686	658	833	613	699	209	314	635	518	359	702	802	825	788	634	313	424	442	440	410	546	768	605	551	431	598	770	548	427	379	803	586	992
ENSG00000063177.13	21540	10764	51541	64940	47475	42020	29754	30955	34156	13365	27400	35396	25723	14518	28569	40854	22085	66332	18702	84565	22277	27094	24735	33002	56525	73863	36760	26509	33441	35000	26182	41878	26283	46394	41733	23709	30712	28284	36287	19007	41226	37017	33945	22162	30134	36511	45425	51652	45067
ENSG00000063180.9	274	381	488	1124	286	777	91	173	565	215	340	194	382	465	584	421	279	607	530	470	357	322	295	672	437	412	645	160	1032	636	285	321	323	158	633	294	570	392	359	406	926	535	479	345	404	539	486	923	251
ENSG00000063241.8	3728	1320	3254	7776	5275	11578	15395	7174	9239	1273	3301	2736	3167	3474	2545	5958	3715	6698	3196	7574	6423	3166	3083	5078	5866	3786	2997	5740	6308	5778	4284	4377	6409	2782	3237	2971	3757	2932	4838	2747	3543	6406	3254	6609	3062	437	3190	3616	16155
ENSG00000063244.13	6289	6043	6798	5282	5216	8942	11167	8756	8011	3457	6275	3534	4514	5508	4837	9775	5332	6104	8181	4687	5662	3516	5134	8387	7671	5959	7633	9740	10162	10069	7962	3964	5857	5336	7088	4521	6386	7089	5846	5691	5486	6307	6540	6724	5724	7062	8998	7350	7735
ENSG00000063245.15	8094	6565	7751	9112	8108	11154	10362	11011	10365	2441	7710	5632	7636	6189	5203	13345	6850	8304	8059	7217	7970	5111	6394	8873	11182	9076	7997	11519	13623	10008	8413	5833	7178	6253	7372	5936	6197	7517	8105	5390	6596	11047	7444	9394	7600	8712	9417	8715	10707
ENSG00000063322.15	6606	3999	6137	3509	3331	11143	9609	6288	7869	4135	5337	3579	3918	4183	5034	6312	4113	4895	6557	5241	5552	3377	4544	6279	9135	5914	6625	7863	8531	5767	7138	3460	4889	5669	5947	4365	5023	5078	5986	5358	6195	8313	6443	5267	5574	6544	7170	6643	6435
ENSG00000063438.19	3	7	4	12	9	0	6	3	3	1	14	7	20	6	14	2	3	4	4	0	2	4	3	6	2	12	3	5	9	17	17	1	0	49	11	2	6	1	27	6	8	6	3	3	42	2	8	24	28
ENSG00000063515.3	1	0	1	0	0	1	1	1	0	1	1	5	0	0	1	1	0	1	0	0	0	1	0	1	0	0	0	1	1	0	0	0	0	0	0	0	0	0	0	0	0	0	1	0	0	0	0	1	2
ENSG00000063587.15	1965	1593	1637	1187	762	2488	2366	1763	2859	1024	1504	1062	1329	1152	1025	1863	1025	592	1894	656	1377	686	997	1624	1253	1192	2365	2662	2288	1517	2631	1093	1163	2408	2190	1517	1849	2486	1575	2053	2609	2578	2553	1063	1637	1399	2532	1874	1035
ENSG00000063601.17	2149	2671	1689	1473	1585	2202	4664	2043	3771	1185	1239	1192	1435	1564	1272	2199	1382	980	2460	1120	1346	996	1573	1579	1241	925	2266	2502	2278	1620	2538	789	1946	2003	1401	1420	1632	2064	1822	1600	2358	2453	2049	1616	1513	1279	2017	2280	1019
ENSG00000063660.9	1677	1649	5242	1545	3338	3512	4168	2979	960	443	2228	5897	1645	1411	1324	3759	1999	1538	2727	1313	4277	2208	6767	5150	1588	1735	3705	8186	3790	2402	3606	2463	2769	4485	3346	2505	2423	3745	1899	1140	1542	5361	3267	2036	2507	3647	4983	1714	2277
ENSG00000063761.16	434	422	286	281	256	244	657	290	394	152	207	110	280	277	237	355	306	279	383	155	221	152	206	333	280	214	298	393	224	384	322	172	363	293	225	178	309	454	282	209	257	259	377	464	328	208	356	282	390
ENSG00000063854.13	2759	2239	2220	2724	2031	6499	7620	2640	4544	1357	2236	1035	1659	1932	1751	2267	2421	2976	1927	4269	3948	1868	1899	2930	2997	1910	2182	3827	5100	3473	2799	2154	3438	1219	1809	1446	2046	2472	3736	1985	1974	3418	2213	3968	2166	2519	2065	1912	5708
ENSG00000063978.16	4150	4267	4479	1982	3370	6769	6855	5026	4942	2668	3798	1902	2837	3836	3400	4767	3545	2592	4968	2018	4199	2376	4164	4119	4184	3556	5576	5165	3838	4259	4727	2106	4934	4056	4224	2906	3898	4611	2244	3892	3958	6935	4758	5366	3890	3619	7269	4597	3242
ENSG00000064012.22	2401	2514	2966	833	1624	2402	4243	3051	2021	1564	1853	1425	1445	1615	1749	2311	1254	2085	2594	2329	1680	1101	1067	2481	2019	2227	2378	3806	2406	1503	3162	845	2586	2325	2171	1508	1977	2636	2830	2099	1261	3446	2289	2677	1901	1342	3615	2878	2335
ENSG00000064042.18	9262	7572	4503	1378	2331	7305	11667	6231	8393	4495	10240	3436	6924	4712	5925	4322	4320	2698	6868	3111	7111	4075	4875	6375	4581	4547	9439	7681	3379	6568	6174	1781	4423	4011	9040	3122	6944	7746	4310	8999	8454	11325	11158	5289	6465	7163	12000	6600	5609
ENSG00000064102.15	1796	1831	2485	1006	1111	2668	3260	1870	2207	1793	2102	1308	1169	1409	1739	1261	1643	1353	1497	2468	1759	1404	1541	1910	1242	1741	2580	1959	2436	1667	1124	617	1660	1368	1711	1349	1661	1404	2607	1441	1580	3583	1924	1911	1322	1392	2187	2394	1954
ENSG00000064115.11	15514	11133	12150	5356	10138	18785	34303	13557	17285	9396	11263	3796	9123	10506	7713	8501	11184	10953	7959	15947	13895	7151	7374	7989	3779	6559	13066	18432	8151	5991	11597	2381	9864	7138	8684	7950	7397	8027	20523	9237	7996	19242	12588	17064	10008	4736	13062	15522	6177
ENSG00000064195.7	9	2	8	4	6	1	2	2	3	3	5	32	4	2	88	9	4	1	3	0	3	16	31	13	10	21	5	23	30	10	13	5	13	6	8	0	20	18	1	15	19	2	19	3	13	10	9	6	5
ENSG00000064199.7	389	595	180	74	104	623	516	300	398	251	173	82	173	244	152	148	244	293	293	278	435	106	177	170	196	211	253	305	364	203	240	84	259	184	228	210	254	188	290	266	207	402	276	430	212	143	271	187	165
ENSG00000064201.16	163	139	129	79	64	62	140	147	75	38	67	41	160	234	75	188	109	126	379	111	94	100	165	248	97	61	134	203	96	218	203	84	183	72	57	32	99	142	69	153	89	44	70	64	66	74	84	158	183
ENSG00000064205.10	21	52	539	15	870	4	35	7	4	3	4	70	95	8	96	25	88	6	19	34	15	36	86	59	9	161	113	16	4	8	29	96	237	28	178	57	76	1714	8	19	210	171	176	65	189	28	60	59	22
ENSG00000064218.5	0	26	0	0	10	0	1	0	0	0	0	0	0	0	2	1	2	0	0	0	0	0	0	0	3	0	0	0	2	1	2	0	0	11	0	2	0	18	0	3	0	0	0	0	6	0	3	1	2
ENSG00000064225.12	521	673	386	227	388	265	704	439	371	164	236	116	269	255	721	176	507	736	431	402	178	171	543	774	434	413	603	1079	200	801	861	339	1608	337	993	526	571	446	118	763	693	123	1160	460	543	674	893	466	2395
ENSG00000064270.13	12	19	20	23	5	194	28	16	7	4	9	164	25	39	16	30	91	13	26	12	21	26	27	54	31	13	19	24	20	31	19	18	27	22	47	80	9	12	17	19	19	8	117	23	13	10	29	16	29
ENSG00000064300.9	2607	148	3804	2645	587	1724	1135	2517	6733	852	3921	722	2444	1545	6080	425	3534	1373	2019	1329	1533	1353	2031	5916	4942	2461	3790	4319	1346	4867	2259	2630	1278	478	3700	514	2320	5820	1234	3316	2921	1928	1883	1750	3060	3143	2516	4471	1927
ENSG00000064309.14	3226	6550	2004	56	322	2841	8379	1074	405	4715	2285	176	2957	1078	730	1058	1285	826	1229	1147	2288	585	303	989	490	741	1883	3076	1239	562	5171	115	749	1627	3620	3101	1494	2308	4386	1820	1116	2275	2132	699	4804	634	1879	3353	2350
ENSG00000064313.12	2468	2325	1953	449	1377	2982	5367	2256	2244	1129	2013	765	1543	1497	1470	1840	1295	1206	2143	1485	1284	1117	1769	1652	869	1262	2535	2599	2587	1914	1907	609	1863	2018	2053	1539	1969	1665	2399	2144	1562	2994	2382	1443	1685	1535	3008	2337	1359
ENSG00000064393.16	63099	38532	33659	7255	18679	50158	78224	47868	53072	41641	34590	8061	66363	33670	12123	29772	25556	9836	36364	15375	14937	18729	25141	20878	21297	25774	34387	106278	66061	29772	99597	9482	27451	45578	33007	34827	25107	24770	127749	36969	27801	83444	49075	35898	41940	20114	51145	29673	68643
ENSG00000064419.13	4140	4556	3075	1873	2901	4761	8383	4140	4513	2802	2632	1475	3909	2471	2310	3041	2768	1894	3677	1734	1676	1456	2218	3099	2581	5123	3576	7133	5462	3387	5076	960	3292	4367	3658	2595	3352	4075	5635	3219	3029	5744	4677	2982	3772	2713	4411	4092	5630
ENSG00000064489.23	4	0	6	0	0	1	7	1	0	0	0	0	4	3	0	4	4	0	3	0	2	0	1	7	0	0	3	3	3	2	3	0	1	0	1	1	1	0	4	2	2	0	0	0	1	1	1	1	7
ENSG00000064490.14	1573	1283	1729	2157	1230	2240	2286	1817	2293	904	1515	976	1021	1254	1488	1700	1324	2348	1366	2894	1851	983	1069	2085	2928	2532	1704	1999	2136	2000	1473	1599	1481	1328	1752	1066	1575	1229	1518	1271	1447	2266	1633	1345	1601	1724	2195	2263	2642
ENSG00000064545.15	1726	1727	2081	1736	1933	2896	3475	1652	2017	614	1566	1542	1403	1205	908	2265	1350	1362	1459	1699	1716	1121	1191	1266	1563	1128	1414	2218	3557	1746	1932	1133	1696	1709	1292	1518	1369	1200	2233	1042	1560	2022	1513	1572	1312	1669	1756	1875	3681
ENSG00000064547.14	747	1199	552	853	488	114	1402	663	150	121	372	506	368	464	288	866	346	452	673	388	727	185	395	671	447	658	327	564	966	592	682	355	443	673	390	388	436	444	343	316	755	1535	386	352	601	388	698	790	374
ENSG00000064601.20	7637	16997	6194	6769	8217	9476	26315	9656	11379	3452	6726	4487	5944	5758	4279	9882	5978	5721	6453	6176	10483	3363	3946	6709	8682	6518	7021	10799	11525	6583	6512	4073	8791	6653	5055	7127	6210	6947	20285	4440	4903	7850	5853	9401	7809	7131	7196	10031	10938
ENSG00000064607.17	5571	8340	4233	2329	981	3341	8934	3038	3712	2811	2726	1399	5433	4159	3480	4746	4268	2706	6918	2016	3975	2680	4386	5526	2881	1531	6408	7268	6358	5688	7235	2382	4226	1974	2679	1319	3150	3321	6212	4044	3312	4198	3241	2823	2185	2578	5071	3728	8005
ENSG00000064651.14	2214	1416	3854	564	677	2764	2357	1658	3319	1085	3351	1989	1003	2894	3057	1255	3122	1210	2162	1653	1043	1133	3710	2314	1371	1994	2610	2571	926	3258	4992	1203	1913	2957	7122	1198	4000	2244	1001	3619	2523	3252	6935	2420	2161	3460	11238	3641	1719
ENSG00000064652.11	1637	846	1154	459	695	1041	3098	817	1728	771	886	986	1028	827	845	803	983	992	857	1261	1405	750	752	790	694	984	1048	1064	773	804	1292	340	1399	1111	938	638	1045	669	1596	1178	1051	1843	975	991	1374	717	1348	975	1866
ENSG00000064655.19	213	193	102	37	200	259	1464	46	109	33	38	378	117	64	77	119	182	32	45	61	138	95	152	348	75	52	93	209	110	85	113	17	372	312	204	224	151	720	67	70	131	332	233	90	310	149	95	82	976
ENSG00000064666.15	3650	3982	1997	1304	4131	2244	1105	2121	2438	919	1733	3825	2031	3022	3321	3265	1987	2208	4796	1637	3879	1437	2685	3246	4851	2149	3779	4329	1648	3262	2348	1513	4318	4222	3291	2314	4028	11919	992	2783	5566	4449	4179	4250	2929	5380	3154	3383	1187
ENSG00000064687.13	1040	1643	454	523	341	350	617	533	556	204	400	160	560	783	378	583	526	284	1812	203	644	443	784	1101	741	236	506	732	573	953	1080	302	1135	545	371	308	402	864	531	442	484	634	358	790	616	466	505	511	594
ENSG00000064692.20	120	28	252	24	37	48	93	26	66	30	73	51	50	44	213	78	88	67	69	61	41	118	74	147	159	88	183	119	21	77	53	55	61	35	112	23	179	342	22	136	80	46	298	80	103	131	90	50	84
ENSG00000064703.12	1362	825	1078	749	912	2095	1665	1132	1518	765	757	479	837	1000	1382	887	945	1089	1540	1335	1149	685	969	1166	1195	967	1763	1528	1042	1203	1026	560	1071	1085	1472	861	1202	1258	1278	1485	1089	1508	1544	965	1251	933	1726	1298	739
ENSG00000064726.10	3989	4234	4087	1947	2663	4594	10147	3605	3493	2662	3236	1390	2644	2790	3912	3226	2677	3024	3756	3366	3223	1871	3238	2463	2219	2325	4714	4368	3142	2796	2735	1478	4135	3094	4201	3039	3325	3926	3494	3412	3269	4363	4327	4139	3540	3045	5093	4047	2446
ENSG00000064763.11	1330	591	1548	552	480	1078	1807	2269	1916	356	743	347	332	802	873	607	487	1253	1160	558	545	423	512	912	882	1402	870	1700	425	886	761	373	1089	821	1150	741	1132	720	364	1161	728	1490	1361	678	957	734	1275	643	1135
ENSG00000064787.13	8	16	11	4	1	1	10	6	2	2	7	919	6	2	29	11	11	5	24	3	3	7	33	8	10	8	11	3	14	12	14	12	28	12	6	1	8	44	9	3	28	7	23	51	8	2	9	5	10
ENSG00000064835.11	2	0	11	8	1	4	10	2	8	2	7	1	2	2	6	0	4	5	2	0	2	0	7	6	2	0	8	6	0	7	4	4	1	5	2	1	5	3	7	3	3	2	1	4	1	2	4	2	3
ENSG00000064886.14	307	1922	55	66	397	37	444	181	119	46	69	29	24	110	25	29	241	149	318	313	2314	58	141	214	146	201	240	47	46	44	76	38	188	197	74	76	136	427	21	64	22	56	107	305	145	163	100	174	14
ENSG00000064932.16	4242	7264	3388	2135	2137	2231	6058	4393	4454	1067	4579	2068	2895	3433	1440	5950	3304	2462	5658	1902	3407	1819	4413	5777	3062	1852	4008	4665	4855	4716	3871	2488	3234	2359	2468	1952	2881	3394	2584	3134	2632	4755	2432	3280	2892	4852	4563	3954	3670
ENSG00000064933.18	965	949	982	444	363	921	1412	590	720	704	606	437	862	676	1368	654	656	749	1097	865	659	615	691	1114	560	407	1107	1641	1128	754	1188	324	773	688	741	413	658	747	1148	875	694	1313	706	564	494	540	927	1003	903
ENSG00000064961.19	2891	2602	3315	3758	2130	3556	3934	3387	3925	794	2676	1700	2183	2404	2767	4151	2553	3316	3084	3414	3303	1873	2377	4257	5653	4084	3302	3881	3078	3734	2817	3512	2809	2567	2993	2055	2523	2813	3067	2256	2729	3747	2611	3034	2521	2987	3818	3162	4588
ENSG00000064989.13	9024	4089	10827	1481	6576	9821	6514	8036	12598	5095	10377	4527	3476	7124	15216	6135	6271	10423	6715	10430	6165	5727	6122	6930	7930	6413	10294	9866	3405	10069	5959	4880	7099	8146	38109	5608	14361	9483	3201	14153	8314	16554	30276	10142	10004	11947	43061	12518	6643
ENSG00000064995.18	1492	1118	1799	1588	986	1736	1910	1299	1365	881	1124	525	969	1080	1831	1437	1170	1951	1480	1899	1424	1037	1312	1886	1785	1326	2074	1673	1242	1647	1132	1161	1473	1112	1710	838	1263	1037	1311	1355	1497	1235	1359	1236	1212	1327	1812	1862	1359
ENSG00000064999.15	3673	3033	4524	1606	1569	4052	3587	3732	3430	2245	5309	1860	2451	2969	2602	4977	3047	1157	4392	1374	2688	2514	4298	3780	2093	3143	4268	4176	3884	3373	3570	1529	2282	2659	2881	2043	2604	3106	4527	2789	3357	4128	4481	2957	2804	2747	4661	3338	1919
ENSG00000065000.19	9856	12153	7918	4951	3343	14651	15987	9089	12487	4642	7625	5218	8192	7490	4669	10745	8046	4723	10842	4050	10906	3745	6367	7519	5527	6158	9784	16112	13176	10176	9846	3465	6940	8138	7697	5995	7247	10361	10788	8199	7739	16347	9820	10249	9351	6293	12285	9132	11711
ENSG00000065029.15	2584	2802	2199	1287	1033	3120	3286	2053	3274	1255	1811	728	2077	2466	1909	3027	2191	1962	2585	2122	1975	1454	1729	2826	2437	1425	2723	3428	2402	2832	1652	1607	1896	1088	2246	1211	1580	1764	3008	2197	2055	1981	2065	1660	1702	1869	2590	2126	3302
ENSG00000065054.14	7760	1688	13738	11881	5350	7647	3384	6807	11826	1236	9237	4252	3897	4918	11297	13101	7535	7768	6989	7703	12435	5680	5669	12475	19511	5930	10050	11300	3412	15286	6311	14878	5069	4356	12376	4108	8621	7245	2341	9146	12182	7400	13949	7955	7831	12961	16770	7419	11607
ENSG00000065057.9	384	307	540	885	662	1068	320	319	513	118	424	284	337	260	482	546	381	527	379	548	474	303	353	621	894	498	526	561	542	604	357	632	444	451	567	240	435	547	446	294	474	572	584	495	398	522	703	508	497
ENSG00000065060.17	2626	4816	905	662	1217	1690	4051	1258	2993	1548	1080	1034	1577	1898	988	1340	1100	880	1595	612	657	682	1149	1401	876	726	1775	2319	2408	912	2349	325	1528	2077	1681	1839	1235	1766	2995	1770	1862	2698	2350	1693	2072	857	2274	1629	712
ENSG00000065135.12	6361	5178	5784	4138	4899	9383	9824	6918	6484	4324	6510	3475	3878	4233	6709	6581	4022	4926	5124	6081	4494	3924	4847	4680	5505	4913	7641	6621	5857	5384	4886	2946	6079	5975	7456	5712	6707	6267	7001	5316	5361	8075	8115	5465	6184	5617	8731	8808	3119
ENSG00000065150.21	12548	8096	11824	5154	8606	12517	10727	11519	12276	9132	7606	5328	10664	7228	11349	8860	8301	15774	8571	16428	6848	6019	7893	5116	5371	8762	13295	14018	12581	7480	11440	3598	8070	14940	15855	9619	9282	8888	18269	10779	13377	20129	17568	8279	11606	7100	15977	13332	4669
ENSG00000065154.12	2296	3825	3112	1540	2364	4976	4543	1560	4611	1360	3690	4142	1972	2337	3476	2812	2234	2816	1541	3804	2956	2014	1447	2659	1383	2135	3186	2067	4892	2902	3963	802	3710	4468	3474	2395	3050	3912	3798	3707	3143	5012	4649	1660	3707	2408	3851	3850	2131
ENSG00000065183.16	2144	1846	1823	795	1656	3060	3019	1772	2445	1679	1869	1093	1514	1197	1291	1816	1507	1431	2082	1285	1785	1063	1585	1536	967	1515	2684	2983	2227	1405	1737	538	1685	2305	2573	1496	1789	2045	2507	1999	1812	3633	2924	1622	2112	1572	3515	2708	1133
ENSG00000065243.20	5724	3948	3606	1103	2220	6378	6830	4166	4523	4241	4876	1687	3271	3499	4594	3815	3060	2809	4715	4060	3312	2846	3543	3661	2782	1799	5287	5244	4111	3123	4466	1586	3187	3437	4437	3419	3955	3894	5308	4795	3563	6033	5014	3169	2924	3096	6497	5082	2735
ENSG00000065268.11	1927	1114	1316	1816	737	3368	2657	2279	2751	378	1513	1009	1087	1785	864	1999	1907	2985	1525	2357	1570	845	1045	1773	2518	1878	1758	2235	2119	2268	1781	1696	1416	1158	1523	1059	1310	1377	2178	899	1290	2729	1578	1474	1244	1690	2275	1925	2874
ENSG00000065308.5	3555	6377	1763	852	2001	1421	1753	1213	1751	2072	2605	2638	1893	1586	2102	2845	1527	742	1853	777	1284	923	1298	2083	1619	1868	3228	3203	1703	2006	2006	971	1946	4569	4259	2511	3389	5617	1269	3222	3830	1902	4235	2455	3008	2087	5467	3417	1243
ENSG00000065320.9	105	24	264	62	52	129	162	436	218	22	192	187	40	79	87	143	184	55	176	66	124	50	122	150	155	43	81	218	47	116	129	80	32	176	203	75	152	1003	93	269	98	179	348	81	200	134	210	88	80
ENSG00000065325.13	6	6	9	1	1103	1	6	11	4	1	5	830	1	5	4	156	5	3	9	4	4	10	9	6	3	4	4	1	191	4	1	1	25	274	12	109	1	22	2	7	142	1	11	90	15	35	87	98	6
ENSG00000065328.17	161	202	67	74	98	171	143	150	112	108	38	53	100	79	101	104	75	100	147	97	34	75	90	41	122	84	137	200	89	85	290	48	185	125	90	65	83	118	168	60	186	219	99	88	84	61	66	116	75
ENSG00000065357.20	815	1299	1298	456	582	434	612	512	715	342	821	496	400	1007	1157	1036	707	520	1422	527	488	381	1084	1911	1574	454	1160	763	541	1205	894	801	1798	552	773	341	934	2002	335	911	938	530	1108	1437	636	1049	1676	1227	967
ENSG00000065361.16	20802	8371	13789	8255	9798	24232	30531	48137	36502	15741	15270	4271	15345	18339	5922	23507	7934	7436	13497	15571	14530	7100	9736	13847	27417	12376	10406	28704	57478	8989	12920	6092	9361	11468	13686	12191	9246	5225	47766	14527	2634	20141	14414	11096	12264	10669	19809	13087	10679
ENSG00000065371.17	0	2	1	0	1	0	2	0	1	0	0	1	0	0	0	0	0	5	1	0	1	0	1	0	0	0	0	2	0	1	1	1	1	2	0	0	0	0	0	1	0	0	0	0	0	0	0	1	1
ENSG00000065413.20	2208	2921	1393	628	886	904	1991	1314	1589	1032	1752	776	1078	1845	1411	1143	1012	926	3032	1128	1060	745	1440	1241	1171	431	1885	1401	1085	1613	2255	673	2566	1079	1238	952	1594	3276	997	1527	1448	1847	1467	1406	1300	1159	1757	1833	1066
ENSG00000065427.15	7726	5098	9043	7286	7056	14796	13281	8538	11106	5715	6488	5094	6008	5782	6711	6707	6301	9359	6694	7043	6771	5132	5668	7077	10269	12536	8509	8352	11455	6843	6676	4634	8665	7609	9686	5246	7494	7245	10221	7331	8146	11088	10079	8765	9547	8035	10245	10887	8399
ENSG00000065457.10	1312	1794	896	322	655	1959	2830	758	1065	828	895	494	710	907	858	674	896	856	1734	577	931	506	988	826	813	542	1088	1536	1235	909	1540	369	1178	1275	986	757	960	1781	971	1056	781	1109	1284	1603	858	836	1760	1197	828
ENSG00000065485.20	3509	6437	4938	3993	2764	7411	7993	5147	8015	1384	3563	8076	1972	4007	1908	6252	2648	2478	3335	6152	4265	1239	1336	3919	1879	5099	3961	5120	4338	2616	14021	1756	2309	2993	4423	4062	5795	3487	7041	3483	2753	4956	3740	4061	2005	2124	5327	9283	9351
ENSG00000065491.8	1612	2029	1169	958	1116	2563	2239	1393	2253	1251	1526	428	1101	1367	1453	1531	1279	1388	1759	1303	1610	825	1479	1555	1536	920	2478	2986	1667	2222	1250	853	1680	1239	1202	1257	1303	1550	2151	1396	1342	1928	1550	1400	1589	1834	1876	2015	1211
ENSG00000065518.8	3284	3979	3862	6513	2655	6225	12828	6164	7068	1622	4509	2544	1768	2240	3588	4399	4555	10230	3375	10438	8529	2274	2304	7173	7047	9860	5574	6049	3417	4930	3963	4179	3866	2364	3986	3103	4743	3328	5561	4316	3388	7344	4859	5066	3665	3534	4729	6493	7945
ENSG00000065526.12	7794	6133	3993	2074	2441	7973	5913	7373	7385	5287	7568	1894	7143	9622	4495	6656	5492	1954	18695	2094	4806	3932	9458	8032	3941	3168	10221	8483	6328	11732	5898	3031	3280	3851	7111	3139	5109	6872	9823	8717	5511	11336	9913	4517	6535	7116	11563	6155	5418
ENSG00000065534.19	12363	6733	10845	1605	10152	10177	31442	17969	23926	7394	16484	13903	7758	10144	12927	12535	11902	9448	16174	8865	9395	6175	9636	16312	10108	12689	17069	26791	13147	15635	7894	6703	9388	7083	19344	15940	19831	40292	19674	16319	15217	21548	22515	16192	14774	14248	25754	17272	15354
ENSG00000065548.18	3453	2923	4161	1848	2306	8099	6605	2929	4227	2694	3076	2201	2312	2682	4589	2694	2851	4153	3535	4416	4752	2142	3327	4716	2706	3161	5220	4850	3839	4274	5282	1473	3979	3421	3308	2090	3723	3431	3035	3510	1882	5744	4423	3479	2661	2918	4729	3570	4030
ENSG00000065559.15	2786	1685	2244	1411	1785	3781	6851	2307	3107	1736	1977	1139	1636	1867	2577	2135	2090	2310	2740	2117	2463	1179	1960	2135	1953	1430	2905	3235	3167	2151	2526	1103	2278	2747	2417	2089	2462	2715	2659	2661	2439	3006	2701	2604	2324	1969	3268	2532	1573
ENSG00000065600.13	454	591	398	255	491	486	1172	353	532	223	468	207	200	278	504	318	554	538	290	845	364	314	248	347	480	277	321	313	391	376	304	234	661	435	578	558	504	511	417	399	424	321	536	591	471	432	514	324	252
ENSG00000065609.14	0	1	4	0	1	0	99	1	0	1	0	0	4	0	13	1	6	1	3	0	1	0	2	2	0	0	1	0	0	1	0	1	9	2	0	1	0	42	2	0	3	3	1	0	6	0	2	2	2
ENSG00000065613.15	6823	5765	5469	2346	3059	10303	13995	8288	8322	7692	10203	4152	6665	5441	6039	6186	5681	1878	7777	3232	5531	4035	5670	5125	4609	4200	10119	7240	10454	5881	7674	2206	5325	7441	9840	5320	7591	6355	8595	9869	7653	11266	11684	6307	6270	7034	12913	7834	4148
ENSG00000065615.14	1694	2525	1401	641	1295	784	2250	920	1640	1052	1062	800	930	1149	1333	1012	787	2268	1047	2012	1364	883	947	717	728	664	1240	1272	1618	1321	1220	475	2085	1185	1218	1253	1279	1468	1336	1131	1313	2008	1315	1014	1572	840	1515	1692	719
ENSG00000065618.21	20	36	43	3	20	23	98	11	55	8	15	363	5	28	25	27	31	21	16	7	17	18	38	26	60	32	21	36	8	52	16	14	18	173	43	20	32	36	6	22	13	11	61	2147	20	25	105	25	27
ENSG00000065621.15	176	314	886	629	228	115	124	365	886	184	973	749	107	728	689	1241	977	877	567	2602	427	384	176	589	1172	654	2091	136	403	788	453	468	346	519	95	844	632	527	569	75	143	516	641	869	68	627	962	1763	109
ENSG00000065665.21	506	600	391	166	102	262	759	242	160	166	204	143	222	361	387	372	297	243	544	175	377	220	261	724	282	122	532	447	336	494	362	176	352	178	223	134	266	334	294	357	321	204	212	251	168	237	450	362	595
ENSG00000065675.15	569	241	379	301	467	713	139	297	695	531	400	1149	521	343	993	378	313	180	318	97	76	263	336	351	547	163	500	222	986	349	697	139	712	952	167	359	440	431	271	458	2334	191	395	248	521	517	257	419	123
ENSG00000065717.15	919	340	1586	508	801	441	372	461	647	140	1019	424	792	919	1740	1166	1074	689	838	549	580	553	931	2194	977	1415	2020	1227	659	1914	777	797	544	599	2253	472	903	1533	318	1246	1244	547	1837	1120	1045	840	2463	1075	1079
ENSG00000065802.12	1963	1648	2100	1018	684	1360	1928	1219	1658	1370	879	722	1573	1495	1076	1737	1515	896	2037	619	1506	708	1262	1707	1019	890	2430	3312	1691	1630	2938	597	1734	2482	2428	1964	1387	1980	1663	2308	1243	2000	2559	1029	2356	992	2735	1974	1544
ENSG00000065809.13	14771	12034	6412	2828	10278	15781	30677	9641	10908	10019	8590	9719	5830	6839	12216	9725	6208	7225	10241	12085	10793	4336	4960	5925	8464	7159	9068	15550	10303	6994	9187	2869	8532	15259	11324	10332	9895	11734	4962	9877	6736	16370	10316	12097	7830	6806	11551	12931	6574
ENSG00000065833.9	816	1215	513	390	999	186	948	178	507	458	583	699	463	513	1095	687	431	801	551	543	655	273	135	401	292	383	370	643	871	347	582	140	1099	1418	616	1156	669	1479	217	553	1792	606	654	1109	2203	282	907	862	192
ENSG00000065882.16	6562	6616	6804	4557	5112	5576	12422	5623	9888	4807	6484	5488	4251	4404	6274	7680	5934	4050	6167	3681	5184	3555	5423	5152	6165	5597	7716	8436	4227	6564	6918	3557	6777	6208	9517	6317	6867	8011	4752	6961	8295	8913	11057	7327	7473	6668	12606	7800	4226
ENSG00000065883.16	4598	3991	3676	1513	2481	4066	6883	3384	3887	2607	3244	1506	3536	3037	3660	3244	2882	2242	4726	2195	2897	2150	3028	4342	2811	2820	4186	6280	5900	3804	5212	1621	3196	6774	3586	2245	3595	5156	4762	4077	3870	4149	4146	3115	3038	2904	5058	3829	4835
ENSG00000065911.13	674	1948	1558	592	1513	1384	994	601	822	547	860	1266	485	777	872	889	570	873	887	745	604	1106	1984	1487	858	746	1941	890	545	598	732	1113	1402	1210	1035	622	852	1085	678	645	982	1050	1795	996	770	1745	2217	1849	355
ENSG00000065923.10	1826	1266	1040	851	1005	1750	2000	1161	1640	994	1028	1397	1134	721	1190	747	885	571	1138	726	535	474	1144	1374	635	556	788	1387	2012	619	2105	348	1356	1663	662	1079	903	1307	1594	1157	1589	1407	1244	1939	1502	821	997	1678	524
ENSG00000065970.9	3930	2326	2751	1362	1514	3406	2520	2971	2657	2630	3509	1216	2536	2656	2524	2607	1998	1520	2630	1636	1802	1473	1947	1966	2326	1596	3225	3462	2798	1740	2380	1354	1867	2223	3639	1917	2418	2507	2220	3322	2727	3167	3514	2095	3080	2301	3531	3056	1486
ENSG00000065978.19	16605	21274	20601	18049	25858	21382	34065	25659	20066	9234	14412	7943	12882	11356	15837	19044	13634	18560	14706	21551	17096	11348	13722	20990	20064	27358	22600	21692	23247	18968	11844	8271	22447	17639	25480	17196	17275	19494	17590	12568	17858	19535	22852	25789	25329	16852	27575	25044	12860
ENSG00000065989.16	3034	2330	2692	2265	1435	2517	619	2742	1564	1358	2182	1159	1038	1931	1727	3297	1441	1979	1781	1403	2286	915	1574	2427	1954	2535	1465	4743	3852	2621	2453	1226	1362	2350	2253	1236	1929	1570	327	2551	3364	3261	2389	2045	3227	2370	3138	3048	599
ENSG00000066027.12	3384	2491	4181	2840	3553	6036	4234	3731	3424	2165	3559	2131	2508	2868	3915	3321	3025	3820	3531	4728	4460	2469	3301	3178	3722	3489	4470	4115	2372	3328	2379	2018	3159	6160	4758	3179	3138	3146	3807	3355	3470	4674	4705	2838	3093	3588	6635	4615	2100
ENSG00000066032.18	1	2	4	1	0	0	0	1	0	1	0	1	4	1	8	0	3	1	3	0	0	1	7	1	0	3	1	5	1	3	0	0	1	5	0	1	0	4	1	2	0	0	5	1	1	0	1	4	3
ENSG00000066044.15	4148	3862	3825	2698	2359	6991	7068	4685	4861	2244	4079	2133	2396	2949	3217	4076	3108	2846	3959	2960	4746	2205	3280	3768	5072	3702	4359	5342	4264	4890	4604	2547	3891	4265	4186	2918	3925	4612	3820	3473	3171	5252	4490	3944	3662	4652	5419	4836	4088
ENSG00000066056.14	6375	2003	7999	3124	3063	8232	2243	4535	5153	2286	8783	2876	3334	3747	6764	6127	3572	2376	3860	3233	5043	3672	5791	11310	7787	7085	6401	6088	2884	7255	3961	5671	2697	3129	11833	1554	6668	4506	1666	7174	4517	3751	10300	5561	4731	9218	15980	4078	4598
ENSG00000066084.13	5653	5515	3689	1100	2369	4290	12956	4178	4490	2487	4165	2171	2961	3180	1960	3480	2783	1608	3437	1688	2732	1787	2567	2466	2374	2038	4020	5942	4026	2658	3724	913	2853	3440	4535	3356	3635	3822	4965	4309	2647	6701	6239	4101	4061	2474	6187	4902	2211
ENSG00000066117.15	4115	4309	3453	1959	2877	5397	5909	4810	4736	2643	3065	1552	2825	3376	3802	3149	2985	2915	5083	2663	3774	1849	3491	4270	3493	2897	4682	4998	3316	4711	2928	2115	3583	3105	4005	2298	3364	3726	3942	3762	2683	4121	3935	4505	2969	3652	5124	3424	3581
ENSG00000066135.13	1104	1435	647	705	757	1142	2595	1430	1530	862	860	465	665	739	545	1111	668	509	889	545	725	276	446	925	946	742	926	1307	873	843	912	494	807	675	1078	796	1055	1159	947	938	927	1425	1357	854	1142	724	1296	1279	764
ENSG00000066136.20	2950	2450	3210	2085	1858	3703	5607	3542	3501	1625	2925	1354	2279	2003	2885	3306	2446	2340	2896	2933	2901	1771	1852	3550	3814	3013	3469	3424	2664	3341	2007	1726	2586	1749	2956	1932	2690	2810	4080	2132	2747	3656	3269	2566	2591	3375	4125	3920	3741
ENSG00000066185.13	318	68	241	274	281	425	330	330	281	166	215	43	220	303	185	283	240	486	94	887	313	188	164	127	341	212	310	366	246	257	156	176	416	46	202	257	100	215	190	132	196	234	272	289	298	250	183	140	92
ENSG00000066230.12	586	130	86	222	17	1407	1666	418	97	105	437	41	7963	319	474	5888	975	373	189	399	108	646	214	5769	126	175	289	1656	403	714	5235	145	265	1953	97	645	529	70	352	183	4905	46	665	685	1937	337	243	1211	3027
ENSG00000066248.15	828	99	712	188	199	928	455	1187	1767	457	276	557	705	747	79	351	763	377	448	778	777	433	92	874	662	390	313	2443	1574	853	1205	315	919	715	207	646	318	321	2046	473	40	997	260	646	523	454	436	353	606
ENSG00000066279.18	351	613	104	160	185	351	276	570	460	493	108	98	538	228	77	217	197	147	696	98	85	150	202	75	290	286	295	792	883	205	470	69	458	440	158	167	175	166	770	207	255	482	221	204	172	124	279	279	127
ENSG00000066294.15	4333	7351	1610	463	2272	513	7057	1289	1797	1341	892	900	1821	1924	924	1157	980	1307	4101	764	450	886	729	761	1454	700	621	2752	1930	1069	2323	251	4325	3364	671	3971	1493	3252	1650	1717	2505	2211	2357	3019	7779	799	1801	1868	390
ENSG00000066322.15	4337	3823	4447	4377	3861	5689	7958	4908	7871	2050	3362	2679	2752	2937	3585	4748	3057	3760	4044	5331	5328	2240	2387	5009	4399	4004	3826	4100	5802	4386	3187	1776	4628	3401	3509	3431	3719	4311	4555	3942	3427	5275	4629	4745	4216	3695	5562	3735	3952
ENSG00000066336.12	2020	3990	1273	2377	3477	1059	3310	1914	1953	492	1135	856	912	1308	711	1687	860	2463	2232	1537	904	742	815	1196	2790	1030	1016	1986	1382	1200	1412	791	2938	1842	712	1607	1491	2668	985	1174	1655	1279	1033	2124	2673	1497	1237	1786	680
ENSG00000066379.15	380	252	587	830	628	861	590	417	590	291	454	197	429	313	505	499	356	932	454	1104	560	346	505	531	660	512	676	417	348	619	303	528	630	403	543	359	360	374	498	374	471	334	455	340	397	437	621	745	524
ENSG00000066382.16	100	9	313	59	117	101	145	134	208	79	313	244	111	147	512	317	297	212	156	130	119	95	168	245	338	197	259	294	37	424	176	130	178	70	477	131	505	173	81	263	456	165	493	292	240	361	504	214	292
ENSG00000066405.13	54	80	24	19	18	6	63	57	15	18	33	8	54	117	23	89	37	50	90	6	38	14	24	100	20	19	37	56	55	37	55	16	13	20	25	17	48	28	86	80	33	57	21	31	5	21	47	40	71
ENSG00000066422.5	1429	1630	1533	472	771	2918	2326	1302	1729	1004	1670	756	953	1199	1836	1315	1291	1311	2470	1364	1124	808	1263	1547	1070	962	2404	1931	1362	1565	2115	772	1374	1100	1792	853	1980	2083	2546	2292	1153	2151	2458	1310	1046	1156	2493	1948	1450
ENSG00000066427.24	2098	1071	2197	771	605	1114	1529	1427	1463	1148	1622	575	1099	1364	2361	1396	1091	804	1517	1029	767	1137	1234	2321	1333	829	1879	1609	857	1908	1707	714	971	973	2005	858	1493	1270	1503	1872	1394	818	1697	1025	1138	1231	2710	1784	1613
ENSG00000066455.13	3938	3244	4906	2205	2550	9864	6402	4401	4292	3585	4164	1411	3429	2843	4565	3229	2384	4126	3069	3913	3602	2341	2232	3695	3821	6981	4944	4334	2870	4096	3891	1901	2643	2978	3505	2838	3846	5033	2960	3805	4746	4446	4677	5042	2948	3649	4892	6159	3347
ENSG00000066468.23	1847	950	3232	769	2232	2529	5725	2675	1940	1780	3931	5592	1523	2144	1387	2376	1806	2850	2721	1302	318	1217	1194	1012	1127	147	2016	3753	7950	715	1224	828	867	5217	1971	4131	1590	2483	5354	1534	3499	4097	3499	4341	1563	1765	4243	3196	1133
ENSG00000066557.6	1779	1164	1677	441	979	2556	2308	1886	2103	1448	1484	575	1164	1376	2318	1385	1016	1682	1645	2767	1295	1379	1365	1165	800	902	1967	1663	1647	1544	1375	648	1295	972	1531	1147	1420	986	2787	1601	1121	1772	1606	940	1249	1051	2202	2105	966
ENSG00000066583.12	1856	1107	1196	598	805	3092	2374	1192	2607	1170	1471	892	1011	1445	1189	965	1499	2124	1542	1350	2389	791	1933	1433	801	912	1666	1768	595	1381	2102	496	2396	1603	1232	876	1664	1080	2389	1389	790	2795	1450	1211	1237	1120	1510	1539	1545
ENSG00000066629.18	3893	2039	2371	1741	2033	3814	2266	2147	3363	1764	3505	1361	1529	2107	3102	2597	1874	1725	2519	2032	2142	1404	1801	2870	2301	1860	3148	4635	1976	2590	3620	1160	1719	2259	3682	1849	3011	3153	1518	3412	3682	3318	4095	3029	2376	2796	5279	3433	2012
ENSG00000066651.20	762	646	906	354	419	510	1338	565	780	463	786	261	646	613	903	826	570	650	553	867	597	487	471	1057	620	321	905	743	713	696	634	505	598	313	500	373	581	650	933	675	452	512	489	423	411	464	735	916	752
ENSG00000066654.14	4917	4168	5069	1520	2533	7179	7396	4669	4218	3892	3757	1989	3566	3169	4353	2934	2597	3006	5423	2981	2277	2844	3197	3658	3334	2733	5241	4475	4414	3279	5110	1632	3533	4988	4711	3041	4126	5046	5695	4138	4512	4964	5455	4995	3235	3542	5411	4662	3134
ENSG00000066697.15	1124	1804	834	1113	659	1106	1982	1016	862	873	781	528	750	683	1250	1001	762	962	1009	1677	1175	654	843	1376	813	1176	1636	1257	639	1650	997	719	1163	910	1152	874	977	1025	1020	865	1411	1001	858	895	1260	1191	1191	1383	1025
ENSG00000066735.14	2492	34	1257	196	414	1087	218	816	554	66	1421	259	2358	592	644	1594	519	131	748	411	208	948	514	2006	1403	2082	667	2599	305	1105	3591	447	552	597	2901	797	631	660	5539	2996	2113	1393	1798	585	729	834	2164	1352	1369
ENSG00000066739.12	5037	2775	2771	1247	1914	4045	4830	3619	4277	3381	3205	1292	3366	2692	2699	3049	2466	1357	4071	1506	1578	1498	2011	2806	2068	1492	4139	5536	3038	2918	4623	1253	2273	3357	3553	3383	2885	3555	4129	4625	3906	2576	4570	2803	3548	2202	5265	4587	2401
ENSG00000066777.9	5411	5080	4162	1994	3057	4967	10742	4278	5491	2716	4463	2770	3538	3487	2396	3936	3504	2223	4138	2687	2830	2163	3405	3249	2402	2228	4530	5713	6812	2694	4857	1292	4088	4348	4502	3455	3944	3520	5456	4742	3987	8328	6897	4108	3947	2861	7150	4984	2757
ENSG00000066813.14	23499	4910	10728	12247	3743	28475	90171	40494	42423	7038	17893	1079	9217	25832	1646	9375	17129	10946	8280	31364	32006	3934	6014	16625	8573	8646	15254	41885	19830	22669	14130	6751	18028	5406	3084	7903	6648	8980	54694	7657	4088	10416	11838	11289	9750	5921	8611	6127	63216
ENSG00000066827.16	1248	724	1279	909	518	3310	1441	2048	4113	858	1377	710	1402	1279	6205	1535	1512	632	929	1985	1864	385	539	1284	1820	1264	1889	2337	3771	1338	1800	488	1408	981	775	1024	1250	1103	2364	1336	638	2907	1938	1723	2092	1009	1973	991	1301
ENSG00000066855.16	2649	1958	1703	1473	2153	5196	9275	3806	4279	1016	1809	667	2050	2075	1318	2786	1620	3206	2131	4712	2186	1649	1960	1474	985	1300	2709	3497	3289	2405	2137	471	2946	1947	2175	2326	1961	1268	5318	2087	925	4335	2540	2529	1671	1429	2457	2507	2805
ENSG00000066923.17	377	777	398	79	116	93	285	244	148	190	136	46	409	432	184	293	191	139	360	125	154	143	234	303	168	79	293	350	620	236	543	106	222	119	148	119	140	345	542	195	171	214	146	152	177	150	290	200	512
ENSG00000066926.12	3294	2458	1815	1256	1625	3170	2733	2167	4156	2274	1720	838	1756	1892	2344	2358	2078	2783	2654	3382	1229	1283	1192	1423	1183	1147	2014	3617	2804	1370	2781	757	2502	1448	4129	1852	2339	1259	4237	2450	2125	3054	2708	2685	3127	1230	2687	2770	1012
ENSG00000066933.16	10276	5108	6606	1383	2370	11511	13624	7607	8466	10917	6495	3239	7398	5450	4980	5883	5172	2272	7462	3178	3328	3518	4752	4548	3421	2578	7756	10874	9820	4493	7576	1412	4233	9064	6533	8465	5070	4986	11576	7913	8588	10490	10384	6818	8149	5033	9506	7269	4438
ENSG00000067048.17	40	8008	5987	2159	3128	0	3	6216	6	1153	4	0	1316	0	7003	5889	0	3003	6	0	1	1223	2047	2	4447	2644	3557	0	3654	0	1	3361	3098	6273	7325	4743	2	2	2	0	1	3	6560	6	5319	3364	8993	9	2
ENSG00000067057.18	24879	17390	26336	25631	18119	42223	56115	39896	38608	14875	32108	48317	31112	28453	15874	52248	21896	14486	33987	21544	19890	13291	13494	28444	24484	28664	32355	45144	57671	34274	32610	13954	23413	26325	25017	33969	22056	17006	35679	27954	28834	57459	33939	36132	36798	29295	46754	45436	30341
ENSG00000067064.11	2156	1293	2397	1646	1294	3204	2618	1625	2522	1174	2886	1187	998	1598	3037	1826	1497	2469	2164	2870	1946	1469	1630	1731	1521	1281	2611	2224	1459	1968	2229	885	1900	2109	2427	1528	1884	4358	1925	2087	1717	2089	2068	1515	1400	1478	2940	2181	1416
ENSG00000067066.17	6400	7504	6229	3435	2841	3974	7963	7439	6277	5351	5217	4076	4435	4832	5496	4679	3987	4990	7305	5951	4643	3562	4490	7434	5703	5909	6572	6704	5614	5303	5686	2668	5435	4244	6057	3467	5445	6593	4527	5812	5054	9304	6787	5781	5417	6123	7538	6796	5766
ENSG00000067082.15	83256	16437	39422	9431	10814	51005	75681	36603	45633	60384	109668	15412	18980	23359	50777	51735	18443	26625	34054	32763	38730	40930	33052	53644	29308	19404	57139	43765	42457	104228	80410	16774	26976	24072	40730	17687	34958	11946	55138	39358	41905	59472	35898	18356	26512	30159	42077	58138	36043
ENSG00000067113.17	8504	1625	12847	5325	5154	12224	12319	8169	12779	4859	8816	5404	3649	7394	14693	8951	9435	7707	8379	11215	12527	8780	6858	18498	11702	8974	18096	12014	5864	12468	6975	6347	7580	6650	17415	4075	12176	13253	6460	12715	12594	9673	17094	11778	7046	18661	24906	7764	10750
ENSG00000067141.17	8563	4835	5182	2568	2686	7908	17987	11227	15500	4479	7545	3503	6058	5027	5052	7496	4576	2864	10001	5248	4405	2499	3824	5135	4478	5554	6502	8415	8394	4785	7744	1624	3661	6601	6934	6479	7055	6691	12428	7022	5647	18871	9386	5327	8679	4973	8340	7676	9331
ENSG00000067167.8	27617	21888	23469	11186	41052	29145	66105	23193	23996	10134	18480	10439	15201	15503	19443	18934	12676	25631	15698	27887	26714	17617	18995	11387	12882	11223	18699	16934	26127	14437	14414	8250	29015	27491	25350	23595	18227	18714	17868	17277	27891	36132	27718	26175	26760	16697	28986	26580	9444
ENSG00000067177.15	1450	1585	718	392	478	952	11126	506	700	64	671	628	855	541	604	941	398	440	654	166	638	208	408	564	533	1345	863	1448	2049	704	1630	287	554	1421	740	985	681	195	1217	935	1159	929	1097	488	187	371	1060	1454	1001
ENSG00000067182.8	10217	10002	12979	6519	14884	9783	11992	9774	9649	4004	13366	7304	5508	9044	8888	15070	8172	10901	7693	10178	9944	6791	9912	13682	12300	7453	13428	11868	12805	9748	5807	7623	8461	9535	9968	8688	10482	12519	7625	7655	9570	10684	11154	14181	8671	14637	15968	13639	6513
ENSG00000067191.16	239	315	324	192	102	88	91	124	78	69	186	120	199	188	220	287	123	130	253	78	109	125	261	501	308	96	227	211	325	269	269	223	139	111	154	62	184	265	106	243	360	152	107	91	129	230	278	270	192
ENSG00000067208.14	1386	1532	1301	339	719	762	2445	935	1377	1070	1182	708	833	754	1534	1081	896	664	1013	652	700	622	878	970	669	664	1337	1122	1151	1037	1147	526	1162	1057	2059	1062	1456	1771	1072	1515	1713	1262	1585	1144	1153	1015	2720	1441	675
ENSG00000067221.14	987	1127	1422	1213	1557	1810	3096	1081	871	313	1216	1125	585	870	882	1462	738	833	1096	902	1717	661	897	1395	1300	1241	1238	1497	1407	1282	823	688	1112	1200	903	1128	926	1556	884	633	1145	1075	1098	1834	827	1197	1693	1205	1566
ENSG00000067225.18	104473	131413	124824	130062	147201	321860	288226	201797	165658	89393	123252	72403	73997	102286	80509	172025	120968	101212	94138	123714	198832	60159	86232	115810	115057	99960	163597	137867	110652	119393	73216	56759	114981	117230	102344	140728	114283	97581	138022	98704	115844	162019	136143	230337	145571	110503	160879	170200	132610
ENSG00000067248.10	3639	2710	1901	1198	1176	3538	5381	2309	4795	2740	2336	2351	2456	1826	1770	1664	2248	1431	2651	1472	2625	1511	2048	1724	1388	1347	2661	2896	2149	1763	2583	774	2153	3028	2242	1649	2379	2493	4297	2653	1892	4557	2633	1935	1930	1803	2900	2068	2365
ENSG00000067334.14	3418	2363	4144	2190	2294	6623	4914	3567	4329	3344	4257	1717	2411	2711	4728	2729	2809	3616	3625	3582	3410	2233	2962	3823	3862	3466	5032	4106	3316	4320	3257	1774	3182	2991	4215	2381	3695	3197	3444	4216	4078	4625	4361	2917	3112	3498	4935	3935	2689
ENSG00000067365.15	795	624	963	488	310	541	1350	629	694	362	427	335	563	540	585	786	489	869	639	832	382	388	568	775	541	332	759	879	1184	682	761	479	584	396	598	334	555	599	811	592	635	462	481	522	614	518	857	871	1264
ENSG00000067369.14	2912	3773	1323	595	1168	3232	6045	2759	3144	2644	2836	1316	2085	1848	1307	2309	2110	1135	2853	887	1997	963	1987	2282	929	1176	3064	2925	2976	2361	2728	607	1512	2241	2520	1553	2412	3152	2993	2832	2049	5669	3357	2722	2466	1895	3737	2909	2154
ENSG00000067445.21	463	783	1114	95	402	355	407	733	130	87	359	679	255	578	437	1714	662	180	227	172	378	273	592	1385	579	233	740	618	1549	1102	1675	431	509	853	485	672	716	1070	88	345	259	517	1154	608	168	523	1159	790	511
ENSG00000067533.6	1348	1083	1118	694	759	2229	1811	772	1553	1183	1169	641	1000	767	1547	1180	1031	971	1446	888	2094	752	1055	1050	848	552	1784	1314	1031	1295	927	554	1253	2537	1572	1233	1300	1287	1344	1397	1087	1479	1697	1290	1232	1436	2040	1773	787
ENSG00000067560.13	26011	24557	38865	19169	26179	36840	46433	22334	30029	14362	31377	14787	16852	19101	40233	26119	21900	30394	21486	29712	21920	16786	20760	22419	26410	22233	35306	31009	20391	25713	19151	14628	30024	22462	37414	22813	29200	35725	35054	26904	27612	26785	40785	26668	35133	27720	45382	33653	14491
ENSG00000067596.12	3029	3641	2214	1309	1801	3883	5623	2834	3343	2226	2752	1537	1896	2057	2452	2564	2138	1697	3049	1443	2333	1177	1899	2299	2641	1714	3346	3572	2931	2419	2667	1155	2513	2540	3312	1809	2896	3761	2364	3037	2367	3693	4132	2711	3082	2815	4556	2502	1562
ENSG00000067601.8	158	253	274	125	163	254	1053	298	398	171	178	87	242	175	242	281	130	342	175	285	470	114	87	149	173	104	250	258	366	187	424	108	225	215	168	110	189	226	327	213	201	378	226	284	234	159	328	263	286
ENSG00000067606.17	553	456	1028	434	541	1077	1440	995	1033	572	683	378	958	642	629	992	616	476	806	656	604	352	468	607	557	912	724	1260	1175	552	626	253	403	498	898	660	654	580	1167	446	646	1057	1103	731	545	634	1183	918	1581
ENSG00000067646.12	5	1028	1157	226	757	0	1	1037	1	222	1	0	232	0	1356	1154	1	861	1	0	1	258	423	1	545	490	655	0	672	0	0	366	513	1337	1404	1034	1	0	0	0	0	0	1571	1	918	626	2127	3	0
ENSG00000067704.10	9655	7279	5999	5286	5684	10494	14814	9350	11096	7340	7566	3152	5876	5402	6031	7145	6175	5807	7055	6713	10826	4245	4753	4787	3390	5054	8337	10828	7018	6312	7504	1977	7120	10480	8157	7095	7693	8047	14078	7557	8161	11956	8687	7844	8597	4945	9585	10599	3890
ENSG00000067715.14	27	12	37	23	11	91	25	15	392	21	90	23	36	10	61	32	93	20	116	19	14	58	91	47	20	65	44	40	37	110	27	31	30	0	52	40	48	196	44	14	28	86	49	38	39	26	59	16	51
ENSG00000067798.16	58	62	80	4	138	19	12	12	18	20	86	26	126	20	97	58	77	21	45	28	10	53	125	79	32	41	152	36	13	91	38	39	59	135	224	122	80	681	12	253	194	35	220	310	184	196	339	74	66
ENSG00000067829.19	2737	2271	3467	6141	2303	3879	4894	3132	6784	1540	2777	2313	1847	2094	2836	3820	2553	2617	2571	3309	3206	1509	2092	3856	4790	2678	3284	3298	3819	3405	3406	3062	2864	2064	2566	2180	2505	2777	3114	2206	3985	3346	3269	3161	2366	3161	3687	3107	3460
ENSG00000067836.13	522	317	278	669	335	1051	1314	813	721	167	362	130	289	411	327	537	369	566	652	493	920	287	331	745	769	212	402	445	270	655	497	656	468	245	227	285	364	603	371	256	298	557	276	890	216	315	310	450	1331
ENSG00000067840.12	173	39	441	181	133	104	115	141	163	44	157	528	132	101	336	251	202	77	263	120	108	139	316	618	261	145	521	296	34	414	189	236	153	51	647	62	236	631	33	325	178	85	340	217	261	281	788	203	301
ENSG00000067842.17	2	0	4	4	0	0	10	0	11	0	1	1	0	2	6	3	0	0	2	0	0	0	0	8	2	0	0	1	0	4	3	3	1	12	2	2	0	2	1	2	0	0	0	1	0	0	0	2	4
ENSG00000067900.8	6345	5076	5048	1121	2461	5244	5620	6135	6013	4208	6346	2687	3947	3878	4298	4963	4403	1761	6196	2133	2709	2929	5518	4229	3169	2924	6310	5947	5548	4081	6604	1781	4427	3230	9487	3972	6186	6095	5155	6380	5510	6455	8467	4835	3771	5040	10780	5367	2579
ENSG00000067955.15	3056	3849	5144	1194	2539	3347	4072	2108	2137	1450	3068	1917	2049	2410	3551	2806	1730	2397	3102	2477	2616	2278	3735	3651	3301	2485	3308	2238	2829	2787	3486	1551	2709	4113	3331	2073	3080	3736	2886	2973	2894	2992	3061	3231	2420	3402	4989	3701	3266
ENSG00000067992.16	5331	8474	3160	1692	2513	8339	9520	2938	4576	5502	3207	3194	3577	3575	2674	3425	4164	909	4698	2837	4558	1824	2685	2388	2412	1780	5569	4661	5711	3129	7372	1493	5178	7092	4824	5051	4578	4096	6618	4845	5541	5131	5764	4794	5448	2921	4859	6190	2145
ENSG00000068001.14	3871	2580	12167	6622	4904	5802	3462	4850	4642	1379	7662	3824	1814	5070	9124	11158	4461	4182	4785	5305	7290	6031	7575	8982	10114	4206	8630	6596	2321	7756	3798	9328	3689	3220	7482	1773	5546	3991	2920	4348	6880	2953	7734	5831	3347	10813	13026	5021	5460
ENSG00000068024.17	1120	1069	1200	281	542	617	897	683	853	497	565	640	980	643	821	988	734	582	1147	441	724	478	670	868	670	730	1197	2826	1241	1187	1558	335	913	1046	1713	768	803	1541	1388	1140	927	1301	1583	627	1222	529	2372	1293	1086
ENSG00000068028.17	1518	1072	2133	1968	1020	1359	1456	1275	1331	794	1790	595	1200	1511	1855	2165	1328	1404	2053	1338	884	1113	1347	2156	1401	906	1971	1738	1512	2756	1173	1176	1496	669	1715	725	1540	1976	1379	1532	1831	958	1370	889	1331	1402	1917	1605	1369
ENSG00000068078.20	2980	194	1575	1477	1807	1655	3205	2592	2292	923	2135	1131	2669	2741	1332	6015	2322	1611	3887	1189	1965	1298	1423	2993	1315	793	2173	8083	3910	3323	2856	1964	1047	2545	1956	3108	2566	3204	2867	3528	1754	2958	2942	2086	1107	1680	2376	1814	3944
ENSG00000068079.8	2306	2154	1817	5080	2444	3050	3162	2386	5184	1283	1956	1623	1394	2339	1585	2402	1778	3534	3809	3735	2434	1265	1667	2063	5232	2251	2066	1851	2000	2397	2170	1735	2661	2169	1623	1748	2314	2622	2284	1853	1844	2875	1948	2462	2159	2081	2319	2697	2109
ENSG00000068097.15	1626	1629	1094	678	732	1335	3019	1757	1897	1024	1011	778	1017	810	1008	1530	1096	764	1432	734	928	617	695	1147	1496	1164	1266	1348	1435	948	1404	486	1214	1197	1329	950	1209	1275	1177	1367	1212	2101	1622	1470	1444	1181	1893	1462	863
ENSG00000068120.15	3518	3932	3739	4896	2751	5902	7158	5632	5093	2080	3478	1936	2907	3096	2334	4263	3287	3600	3851	3460	3569	1897	2811	3559	4434	2570	3850	4736	4692	3753	3393	2332	3560	2829	2585	2971	2774	3278	4440	2821	3198	3650	3343	4242	3293	3291	3813	4032	3471
ENSG00000068137.15	2122	850	1228	2161	938	1440	1675	1714	1476	283	1686	344	1511	1000	1198	1892	1202	1637	1164	1269	1460	704	1055	2681	1786	1651	1978	2661	1648	3428	2340	1271	790	1139	2708	965	2205	1728	1095	1617	1727	1090	1469	1155	1658	1089	1684	2122	1656
ENSG00000068305.17	9528	8512	6144	924	3840	9403	13261	6925	7199	6542	6313	3017	6281	5230	8647	6027	4209	3662	8904	3951	4543	3697	5524	6507	5041	3457	7600	10487	5293	5164	6568	2392	5108	6837	9649	5804	6442	6759	6341	9213	6351	7504	11508	5229	6526	7187	11414	8104	5282
ENSG00000068308.14	4573	3878	5132	3956	2792	6208	7321	5514	5708	2702	4154	3120	2912	3678	3816	5191	3358	2907	4437	3030	3733	2329	2883	4931	4695	3558	5445	4952	5600	5345	5272	2388	3744	3272	4008	2986	3629	4587	3722	3801	4023	5233	5089	4578	3994	4154	5514	5217	3710
ENSG00000068323.17	4845	4808	4346	3380	2766	4555	7513	4922	5233	2810	4081	2908	3059	3649	4179	5370	3469	3477	4809	2884	4069	2383	3180	5341	4602	4756	5179	6194	5205	5622	4577	2034	3582	3120	4137	2854	3832	5520	3255	4113	4972	5233	4479	4650	5290	4256	5414	4879	2915
ENSG00000068354.16	1409	1006	1700	1310	839	1473	1774	1464	1624	815	1450	1136	888	1075	1188	1765	908	1176	1235	1156	1063	636	969	1310	1142	1083	1575	1534	1874	1545	1651	745	906	1422	1176	942	1108	1109	1189	1202	1382	1620	1333	986	1206	1094	1841	1749	906
ENSG00000068366.20	4801	9899	3649	1412	4034	3791	9421	2667	4858	3174	5649	5204	2465	3500	4831	3626	3960	2847	4316	4367	3727	2377	3561	2863	3289	2947	5373	3681	3423	2838	6873	1666	4925	6224	6239	5074	5415	5127	3459	4925	3799	6742	8649	5449	4146	4197	7026	4121	2069
ENSG00000068383.19	1432	996	2042	606	1124	1970	1764	1503	1888	1079	1813	873	1180	1233	2148	1925	1376	1324	1701	1249	1060	996	1129	1422	1589	1310	2209	1822	1752	1857	1360	902	1262	1270	2727	1426	1765	2133	1193	2349	2266	1668	2354	1525	1970	1447	3396	1925	1137
ENSG00000068394.11	1243	989	1405	1410	881	1885	2239	1544	1801	760	1448	1003	772	888	975	1324	996	932	1261	865	1449	743	927	1240	1357	1184	1567	1216	1305	1332	1326	680	1300	996	1393	861	1304	1346	986	1198	1230	1745	1527	1309	1385	1318	1853	1377	1098
ENSG00000068400.13	3432	3358	3463	2605	1384	3206	6087	2648	4189	2314	3058	1797	2713	2842	1935	3899	2433	1325	4095	1342	2744	1631	2649	4228	3707	1449	3998	3655	4442	3760	4301	2033	2966	1783	2660	1336	2476	2618	2870	3192	3246	2798	2543	2656	2796	3038	4468	4130	3835
ENSG00000068438.15	1316	1468	1620	1242	1541	1614	1778	780	1428	726	1133	1781	1047	1015	1737	1528	1026	1609	1393	1372	1645	878	1263	1734	1572	1148	1600	1615	1505	1334	1307	848	1328	1505	1502	1122	1331	1665	1066	1275	1437	1500	1464	1533	1222	1411	1962	1569	1183
ENSG00000068489.13	457	870	289	152	360	193	288	381	348	217	251	322	311	274	290	326	192	289	355	323	194	183	186	159	468	449	298	324	1026	279	471	102	400	767	323	214	301	375	376	226	613	390	386	429	391	220	452	364	125
ENSG00000068615.19	102	102	298	42	133	485	2103	135	205	118	229	231	86	87	294	185	199	200	97	157	398	118	278	202	175	155	248	286	68	259	258	86	318	92	465	223	607	198	73	200	429	183	516	177	177	258	705	177	367
ENSG00000068650.18	37806	24461	20668	4203	9639	41908	26784	32997	32777	38203	23984	3841	29565	27832	18597	43173	16037	11724	24675	8512	14662	9344	15686	16887	10699	13759	25591	47493	43340	22219	65123	3453	11684	18679	17863	26143	18911	19915	36321	31554	23341	44436	32859	24464	27950	15381	40295	29308	19921
ENSG00000068654.16	2921	4267	2023	1097	1636	3105	4189	2852	4145	2123	1881	1738	1915	2894	1559	2692	2342	1152	3818	996	2029	1088	2281	2305	1906	1642	2589	5677	3718	2110	4853	891	2184	2874	3052	2161	2217	3242	3542	2742	2368	6854	4380	2855	3233	2118	4725	2601	2624
ENSG00000068697.7	24703	23756	30244	24291	31317	58511	57173	41687	28567	16788	27927	21036	14027	21510	25526	32815	19249	29467	21527	45405	32259	15599	17396	21821	26763	17355	30933	28353	52500	20053	22972	13649	32222	33983	25371	29248	22767	25020	33419	19943	24684	48264	34941	36244	28305	25533	33755	32912	21581
ENSG00000068724.17	3115	2070	3323	2401	1929	8304	7236	4235	4956	2044	2009	1100	2896	2384	1458	3053	2491	1998	4541	1723	1233	1711	2087	3590	2857	2242	2493	5250	3604	2381	2905	1287	3483	2625	2242	1453	2187	3429	3996	2496	1792	3198	1711	2465	2554	1820	2094	2929	4097
ENSG00000068745.15	2642	2302	3922	2240	1568	2255	4454	2010	2137	1632	2009	1925	1972	2172	3649	2551	2375	2988	2840	2576	1976	1951	2016	5045	2905	2030	3555	2826	2422	4348	2136	2287	2126	1586	2778	1202	2259	3765	4469	2349	2958	1699	2382	2191	1882	2199	3525	2771	3546
ENSG00000068781.21	1	0	2	3	1	0	33	25	7	0	3	2	2	1	59	38	4	8	0	0	4	1	2	1	0	837	27	0	0	14	40	168	1	10	5	0	1	8	1	1	2	2	2	1	14	0	3	5	10
ENSG00000068784.13	1540	1335	1497	412	762	2972	2746	1214	1598	1400	1388	830	861	964	1218	1046	1043	800	1287	876	1463	760	958	1085	1241	791	1479	1563	1519	907	1986	466	1596	991	1322	1015	1619	1671	1415	1279	1100	2557	1839	1448	1425	1034	1804	1347	1045
ENSG00000068796.19	2221	8477	1379	590	2334	1649	6185	1080	2503	1543	1442	4067	1482	1284	1317	1560	1381	1319	1777	1069	1240	822	1361	1455	1017	1131	1912	1830	2477	1141	2282	451	2215	3605	2068	1576	1790	2433	1792	1644	1576	2923	2524	1594	1479	980	3376	2849	813
ENSG00000068831.19	684	466	1121	824	319	574	470	556	682	243	726	169	653	589	1061	916	788	594	951	522	518	581	987	1422	827	614	1613	1173	305	1834	1015	934	1005	199	966	307	591	1928	350	726	915	271	673	531	509	683	1197	815	993
ENSG00000068878.15	3235	4585	2812	1070	1957	3558	5666	1863	2715	1567	2437	2069	1654	2569	2668	2236	2508	1591	3870	1358	2497	1878	3006	2867	2064	1614	3183	3742	3158	2576	4187	1202	4328	3459	2490	2110	2778	3721	2440	3283	2326	3903	3580	3444	2778	2402	4549	2527	2145
ENSG00000068885.15	1196	1192	772	523	386	1015	1193	1485	1052	479	767	643	529	858	650	914	742	1122	1117	998	995	445	911	1168	585	382	1261	1167	1123	1115	1006	549	523	1110	686	689	681	711	1203	990	474	933	635	677	324	562	1051	1594	1345
ENSG00000068903.20	4656	4083	4972	4824	3729	5074	5732	4588	6184	2032	4137	2786	3299	3637	3744	5529	3351	4822	4189	5649	4107	2711	2781	4469	4820	4938	4549	5245	6792	5813	4650	3028	3676	3248	3996	2688	3784	3427	5216	3761	4029	6901	4047	3872	4554	4056	5773	5312	6334
ENSG00000068912.14	4525	4576	5645	2406	3933	8546	6501	3608	4364	2690	4622	2897	2399	2858	5834	3684	2993	5041	3270	6052	5435	2852	2930	3275	3915	2793	4847	4533	4409	3108	5811	2497	4815	4624	5198	3667	5093	6724	3328	4505	3841	7622	4746	4617	3702	3708	5656	4712	3222
ENSG00000068971.14	1547	1781	1461	967	1040	2046	2075	1261	1562	939	1812	677	1194	1442	1725	1736	1347	1057	1415	1177	1967	906	1306	1753	2234	942	2026	1800	1546	2391	1580	1206	1543	994	1509	1005	1537	1494	1126	1573	1444	998	1465	1472	1087	1770	1929	1544	1696
ENSG00000068976.14	245	60	491	208	158	349	147	216	447	213	421	97	223	199	573	240	408	237	291	144	212	201	284	583	429	435	473	416	155	697	330	395	203	152	732	211	394	639	152	340	478	158	598	343	404	412	651	349	397
ENSG00000068985.5	1	0	2	0	0	0	0	0	0	0	1	0	0	0	1	0	1	0	0	0	0	2	0	0	0	0	0	0	0	1	0	0	0	0	0	0	0	0	0	2	0	0	0	0	0	0	0	0	1
ENSG00000069011.16	6	18	0	2	6	0	1851	2	2	0	0	24	7	2	0	2	1	0	6	3	14	23	19	4	5	6	3	3	1	24	7	0	16	88	3	2	4	2	3	2	4	6	1	0	3	0	1	4	4
ENSG00000069018.19	88	6	2	9	56	8	37	10	79	14	5	17	0	79	2	28	23	9	43	551	3	0	5	7	23	7	8	23	16	26	89	7	29	15	6	19	21	10	24	3	14	92	27	53	8	5	22	14	215
ENSG00000069020.18	12134	7532	5371	1319	1850	4757	11989	6849	11958	6266	5505	2211	7538	4216	2830	3789	4284	2330	7250	3693	5147	3794	5591	4776	4441	2829	5031	9045	8502	5307	5655	1727	3553	1815	6663	2223	3666	3784	13792	6546	4343	14029	6603	3833	5673	4133	9249	5689	6194
ENSG00000069122.19	16960	6618	16244	4755	6471	17827	9419	11835	16968	9486	27813	6876	10344	11408	22861	14985	11969	5770	14194	9177	9817	13304	16568	19432	15141	15781	26704	17270	7731	16793	14357	8791	12252	8857	31180	8751	21589	14182	7402	22550	18521	14368	35942	14170	16745	24443	38847	15487	9119
ENSG00000069188.17	183	44	114	16	15	13	109	262	545	11	28	86	146	75	96	60	128	28	34	13	52	85	261	187	58	95	121	294	14	130	107	29	72	37	800	48	110	362	77	45	239	128	471	161	164	268	382	39	172
ENSG00000069206.15	1	8	4	0	4	3	1430	2	3	0	0	5	4	3	6	0	5	0	0	2	1	2	3	2	0	2	1	1	2	1	3	0	14	25	0	0	2	0	2	0	6	2	3	2	4	1	1	3	3
ENSG00000069248.12	3508	2576	2396	1251	2044	4483	4723	3001	3963	2742	3049	1748	2351	2241	2877	2659	2264	2218	2806	2369	4213	1580	2071	2040	1660	1545	3613	3551	2071	1968	2685	937	2278	4119	3859	2657	3021	3208	3947	3079	2351	3730	4353	2465	3542	2095	4375	3484	1513
ENSG00000069275.13	28110	17070	18666	11120	11837	59548	34701	24347	27932	20411	22621	7720	15536	16385	17194	17981	16383	9363	19999	12468	24349	10322	15585	17202	21183	14287	28316	32352	27243	17750	19386	9349	16962	33444	30350	20064	24810	23238	33284	28820	25403	21322	32408	19845	21704	16532	31517	30185	13806
ENSG00000069329.18	10617	10250	10539	4341	5805	25683	22362	12549	12675	6964	9862	6602	6102	7154	7927	9320	7413	7758	7196	10018	9945	5477	6171	7250	7300	7707	10038	13121	14192	7208	11079	2628	8598	11426	10922	9028	8717	10636	12385	8757	8322	16698	13256	9667	10949	8371	12607	10882	5531
ENSG00000069345.12	5606	3537	5773	3449	3749	14473	8923	6071	6624	4525	4622	2807	3450	4526	6893	4202	3798	6776	4708	7750	5324	3791	4150	5219	5090	5175	6793	5777	5734	7092	5667	2816	5427	4986	5882	4640	5068	6261	5086	5102	4954	6446	6120	7750	5280	4984	6432	6355	5286
ENSG00000069399.15	3466	2810	1154	2269	2197	2097	1947	2983	3172	638	2480	415	1627	2186	1745	1716	2119	3699	2693	2622	1124	693	3064	1909	2863	926	2034	2975	2284	2761	2290	4845	2015	2658	1253	1364	1800	2705	644	2364	1635	716	913	914	1691	5138	1460	1803	1383
ENSG00000069424.15	2174	3452	2330	1218	2248	755	5060	1635	2098	628	1146	990	1342	1850	992	2049	1279	1256	2963	1245	717	930	1538	1406	2609	983	1418	3689	1768	1435	2824	986	3568	1472	865	1524	1285	2421	837	1300	1690	2315	1657	2299	3207	1364	1762	1881	6447
ENSG00000069431.11	3189	1550	2122	329	514	2125	1136	1543	2791	1110	2365	472	1057	1803	3288	1328	1932	593	2059	1165	953	1889	3629	2567	1196	1501	3206	1818	1036	2317	2724	1179	1118	3095	3750	1160	3646	2103	916	3753	2100	1240	12560	1236	1733	2697	5536	3097	916
ENSG00000069482.7	11	0	23	2	3	1	2	0	0	0	1	0	2	0	6	1	3	0	3	0	3	4	2	7	4	6	1	0	0	3	2	2	1	2	11	2	0	1	0	2	8	0	2	11	3	1	1	1	1
ENSG00000069493.15	1203	1297	1095	412	579	131	434	422	484	219	331	171	695	882	767	724	473	567	1807	687	301	535	642	1156	1199	393	553	646	1238	773	750	550	1645	320	474	251	720	1280	323	697	916	356	463	530	368	313	684	1514	616
ENSG00000069509.6	1187	697	863	792	758	1524	2345	851	1203	544	913	956	436	702	882	846	701	921	697	1265	1213	422	552	961	1066	741	919	1199	917	889	1225	504	968	1034	827	668	1001	996	875	748	1423	1334	776	945	724	687	904	1459	960
ENSG00000069535.14	28479	14147	20272	15314	9437	33150	39789	28219	33632	15385	17244	5997	13167	13264	15573	14872	11773	11770	17800	13328	16943	8618	9705	12040	12709	14109	19187	18256	14853	13979	14938	6008	12849	8096	12426	10848	13127	10347	23517	16484	16708	21320	16079	15908	19610	9415	16686	19835	11991
ENSG00000069667.16	4418	4879	6169	890	1877	5706	7820	5124	3658	3859	4300	1694	4264	4271	2824	5030	2429	1142	4347	2705	1963	3171	3571	3563	2240	1923	5928	6911	4433	2892	5183	1215	3776	3612	4934	4472	4314	2635	9650	4116	4162	6920	5563	2695	3004	3059	10615	5863	6137
ENSG00000069696.7	36	53	128	75	14	233	79	43	24	4	40	13	56	23	31	120	73	14	48	30	59	23	49	129	82	58	56	134	93	98	81	48	56	33	27	38	38	55	75	36	40	22	14	25	28	37	32	66	230
ENSG00000069702.11	4674	9818	3309	840	1189	6446	2120	2237	4886	3515	5659	841	2381	2206	3584	1877	2363	1050	3169	2931	3046	2340	3103	2611	3084	1705	6172	3293	1782	2630	3022	2132	2493	2343	6919	2248	3088	4237	4643	3681	1937	4549	8029	2053	3598	3537	6191	5192	2357
ENSG00000069764.10	6	9	5	2	1	9	17	24	21	7	4	2	8	4	12	5	9	4	17	3	3	8	17	7	7	0	8	8	9	27	31	3	4	5	6	2	8	5	11	22	10	7	7	6	1	3	22	6	8
ENSG00000069812.11	59	46	96	227	53	535	113	275	50	136	34	45	288	89	26	39	150	175	95	85	48	313	70	42	14	30	45	229	234	291	15	109	317	43	113	12	68	9	165	15	42	104	100	86	111	60	114	447	12
ENSG00000069849.11	5198	3973	5340	4789	4887	4838	9537	2910	5522	1942	5079	2195	2135	2988	4749	3512	3133	4786	3888	5809	4756	2421	3714	3998	5397	3667	5172	4285	3504	4101	4134	3020	5089	5583	5395	3817	4655	4520	4435	4068	4268	5056	5504	4280	4466	3802	4703	4995	3801
ENSG00000069869.16	3381	2355	2298	601	1376	2641	6212	4188	3327	2894	2837	1095	1940	1611	2720	1852	1850	1668	2827	2161	1900	1639	1963	2156	1209	1897	2985	2983	2106	2180	3005	610	1150	3441	4984	1785	2590	1696	3513	2917	2222	6219	3607	1712	2188	2061	5128	2667	1502
ENSG00000069943.10	941	832	852	363	577	829	2405	835	1104	633	678	421	477	612	560	819	649	642	731	974	874	363	429	707	357	360	726	797	738	502	574	246	579	594	725	635	618	567	881	727	637	673	646	592	765	464	707	874	832
ENSG00000069956.12	3155	4271	1940	638	2072	5210	9731	2998	3487	2814	2427	1071	1913	2599	4067	1916	1742	1850	2823	3350	2779	1782	2277	2168	1968	1356	4265	4003	2551	3544	3066	1147	2652	3324	3053	2678	2433	2113	3456	3069	1823	2357	2682	1822	2194	1752	2829	2874	2609
ENSG00000069966.19	1651	1987	1983	993	1298	2978	4741	1520	2827	1096	2185	1086	1194	1259	1526	2402	1212	932	1451	1261	2315	842	1074	1413	1827	932	1741	2403	1538	1051	2069	1002	1529	1751	1475	1748	1454	1594	1529	1462	1426	2977	2099	1814	1400	1807	1741	2021	3756
ENSG00000069974.16	2220	2959	1840	723	1771	1516	2153	1028	1644	976	1699	816	924	1597	1468	1327	926	1083	2602	1275	1168	799	1488	1288	1540	1018	1811	1452	1207	1216	1542	500	2457	1651	1669	1262	1746	2168	997	1488	1605	2802	2313	1934	1921	1763	2154	2276	803
ENSG00000069998.12	2239	2045	2878	2406	2566	2942	2646	2352	2398	1370	1641	958	2150	1596	1419	3793	1927	2520	1828	3282	2254	1356	1740	2216	1765	1543	4059	2965	2930	2100	2214	1339	2176	2792	2434	2187	1914	2167	3118	1736	2646	2301	2277	2123	2332	2061	2974	2954	1688
ENSG00000070010.19	1696	1819	2398	1609	1716	2115	1939	1321	2087	1014	1419	812	1436	1572	2435	1810	1482	2568	2081	2552	2095	1307	1458	2405	2307	1729	2889	2159	1761	2285	1785	1343	1941	1653	2251	1130	1856	1716	1630	1711	2025	2003	2010	1786	1827	1602	2636	2050	2669
ENSG00000070018.9	5630	2690	2501	793	1260	4793	4680	3256	1568	4090	4788	1752	2739	3141	3248	2930	2879	1525	2738	1450	2437	1473	2620	3035	1903	1580	3431	5251	2980	2295	3107	1144	2204	2591	4587	2304	3491	3412	4447	4272	3303	4719	5256	3302	3809	2447	5640	4249	2056
ENSG00000070019.5	38	49	21	10	11	14	31	20	17	27	9	5	47	20	16	18	21	7	22	5	21	16	14	10	24	9	17	37	58	21	18	13	22	14	4	12	19	34	52	20	28	25	13	7	14	7	13	23	22
ENSG00000070031.4	4	5	6	7	2	2	13	7	0	2	6	5	3	4	5	13	2	2	1	1	3	1	6	10	3	6	2	10	9	8	6	4	1	2	2	1	4	5	5	5	3	1	3	2	1	2	3	3	16
ENSG00000070047.13	3311	2478	3717	2152	2289	3708	3837	4080	3898	1004	3278	1919	2603	2474	1486	4078	2361	1411	4280	1139	2634	1908	2744	4473	3338	2209	3252	4309	4321	4487	3819	2121	2397	2612	2700	1840	2482	3364	3151	3100	2877	3811	3227	3059	3171	3222	5095	3274	2263
ENSG00000070061.16	4000	3954	3076	1375	987	3838	6556	2670	3955	2692	2381	1417	3075	2373	2427	3043	2798	1692	3874	1553	2754	1683	2479	2571	1811	1250	4242	4341	2921	2959	4204	1207	2145	2532	3298	2353	2712	2762	4090	3794	3129	4101	3997	2182	3211	1892	4564	3465	3575
ENSG00000070081.17	4447	4585	3557	3204	3367	7706	7155	3036	4767	2621	4216	3350	1889	2470	4357	3227	3207	4468	3230	4132	7453	2773	2606	5615	5404	4286	4179	3876	4922	4576	5163	2439	3618	3751	3496	2823	4565	4088	3319	4108	4006	7528	3725	5668	3359	3703	4124	4602	3058
ENSG00000070087.14	4000	4560	3220	2187	3285	5468	4296	216	7037	1465	2881	3827	1905	2360	3779	3786	4062	718	425	750	3482	1330	1341	4564	4167	1119	5594	452	6230	1372	5022	1519	2628	3781	2784	2886	3807	4435	2375	3510	2734	3108	3668	4713	1019	2708	2367	3999	1948
ENSG00000070159.14	6755	5570	2857	2101	875	6910	11191	4724	6344	4505	3001	928	4284	4934	2534	3307	3472	2180	3813	2856	4725	1307	1828	2750	1737	1240	4259	5490	2504	3104	9091	1158	3134	2530	2965	3279	3537	3129	7037	3520	4482	8304	4489	3167	3926	1608	3490	3818	5892
ENSG00000070182.21	71	63	60	25	140	31	253	79	26	48	105	174	45	46	23	162	106	25	54	7	29	54	72	108	65	92	111	150	15	107	85	22	85	53	75	83	63	150	34	100	167	66	523	120	121	114	248	83	109
ENSG00000070190.13	387	863	200	124	356	90	502	263	274	163	140	100	176	229	200	147	146	413	495	254	80	79	132	125	218	65	129	245	108	166	347	67	525	241	91	199	265	967	165	242	260	160	188	226	269	89	107	251	63
ENSG00000070193.5	3	0	5	3	3	1	5	1	1	0	2	1	2	0	19	1	4	0	5	8	0	9	25	2	5	5	6	0	1	2	7	2	0	0	41	2	14	29	4	4	2	2	23	3	33	1	0	1	8
ENSG00000070214.16	8445	4930	5990	4378	2516	9993	7390	9657	10899	4954	7492	2866	4190	4814	6327	5543	4716	5717	5106	7596	5538	3407	4764	5076	4756	5965	6220	9137	4575	5504	8458	2718	3929	5875	8365	5540	7275	6752	8836	6736	5825	9448	9372	3917	6033	4946	10366	7727	6717
ENSG00000070269.14	1424	838	1028	468	730	1335	1576	1288	1106	983	1190	575	919	811	1086	1145	801	692	1054	899	561	579	874	948	922	597	1252	1779	1074	781	1327	492	701	969	1067	818	921	1210	1362	755	1034	750	1331	875	951	781	1339	1429	646
ENSG00000070366.14	2164	2132	1944	239	971	2470	3899	2285	2502	1740	1816	1520	1649	1729	1047	2316	1406	800	2113	753	1142	872	1173	1109	696	987	1968	2897	3066	1151	3049	256	958	2170	2660	1593	1649	2433	2733	2023	2058	3186	3247	1695	2674	1325	3338	2014	946
ENSG00000070367.16	6665	3960	3315	1672	3538	7571	6264	5185	6353	4225	4008	1433	3249	3984	4784	3770	3698	3065	4936	4881	2335	2741	4215	3116	2584	2595	5627	7459	2928	4464	5407	1463	3644	4040	5527	5203	4444	5053	6902	3639	3600	4191	6104	5059	4406	3356	6157	5275	2233
ENSG00000070371.16	507	307	546	212	191	463	691	336	461	433	540	434	432	565	454	611	577	223	386	157	341	318	610	862	401	290	935	531	302	793	951	375	430	462	474	396	684	438	608	477	642	319	772	610	342	533	983	422	667
ENSG00000070388.11	11	6	1	3	2	6	7	5	10	0	5	1	8	15	3	5	7	0	12	3	12	5	3	5	10	1	10	16	24	24	12	7	4	4	9	9	5	12	13	10	4	2	6	8	5	2	8	4	26
ENSG00000070404.10	13296	1237	6378	14013	7559	936	5109	9412	2646	3889	5144	4153	3762	3424	11207	12884	4942	5968	12635	5854	11393	10756	44510	20083	1709	5872	8684	4921	9098	8441	1346	22567	1871	6347	3434	3347	3647	3695	3135	9644	13426	1974	4408	5489	2685	9393	8499	3674	1312
ENSG00000070413.20	9392	8190	9270	7607	6421	14039	8001	11169	12124	5266	9875	5465	6524	6425	6229	13894	5922	5238	9205	6455	8836	4013	6138	8491	9423	5670	12865	13704	10007	7571	10339	4311	6093	9571	8995	9126	8098	10157	9780	7378	8880	15379	10509	8798	8473	8302	12269	11019	8204
ENSG00000070423.18	1132	971	1644	1509	1487	2561	1754	2017	1490	448	1148	585	1117	1104	1118	2114	1459	1414	2157	1706	1464	1323	1619	2494	2306	2111	1581	2485	3360	2347	1468	1469	1696	1653	1612	1140	1349	1634	1271	986	1203	1274	908	1480	1516	1863	1325	1397	1842
ENSG00000070444.15	1535	1486	1227	587	710	1109	1534	1379	1177	697	862	504	1388	1021	891	1322	945	694	1205	544	994	817	945	1424	1067	766	1826	1800	2299	1660	1696	640	943	1003	1072	585	1031	1417	955	1314	1212	1266	1179	892	1194	960	1507	1128	1371
ENSG00000070476.15	1943	2358	4057	1387	943	3060	2865	2587	2126	927	2238	860	1442	2110	1319	3300	2170	1176	2991	1442	2747	975	1353	3074	1166	1561	3098	3230	2030	2643	3019	1239	1404	1234	2414	1721	2154	2232	3023	2449	1552	2842	2676	1633	1324	1304	3284	2770	3860
ENSG00000070495.15	1406	1228	1741	2258	1061	3800	1648	1457	1407	1343	1895	600	1109	1526	2423	1891	1241	1340	1936	1183	1547	1066	1799	1893	2348	1269	2756	2403	1829	4653	2080	1482	1371	1630	1441	823	1144	1498	1010	2021	1728	1228	1212	1087	1102	2241	1720	1779	1020
ENSG00000070501.12	678	697	619	737	524	878	1080	510	768	307	524	293	518	515	841	571	533	1493	574	1604	928	569	595	732	855	706	920	749	799	793	481	490	798	565	790	531	635	535	671	630	705	922	691	412	632	675	722	909	501
ENSG00000070526.15	27	7	74	4	17	11	9	23	32	8	66	14	9	9	47	32	21	12	13	20	22	13	16	20	37	3	18	11	2	33	12	11	12	8	26	7	30	77	9	22	30	5	64	62	61	15	54	14	29
ENSG00000070540.13	1807	2085	1560	480	655	1330	3368	1081	1455	1033	1501	667	827	1241	1546	1241	1100	1284	1033	775	1311	766	889	1330	1175	843	1374	2182	1177	1066	1642	557	1250	868	988	852	968	1593	1240	990	772	1550	1216	1946	1080	958	1741	1147	1061
ENSG00000070601.10	450	143	36	7	14	112	726	52	410	11	82	24	148	78	22	17	85	36	77	47	126	29	25	206	29	12	52	395	37	22	194	18	45	16	24	30	46	42	160	53	18	156	88	18	28	21	14	58	665
ENSG00000070610.14	5415	4900	5579	3267	1375	6504	10424	5103	6117	3788	3960	1319	4797	5293	5631	6464	5412	3617	7252	3509	5075	2919	5017	7584	4317	2468	8100	4494	5209	9638	6973	3703	4253	2751	4129	2491	3967	4092	7030	6417	3252	4238	4411	3169	2925	4136	7195	4225	13480
ENSG00000070614.15	16226	10128	12555	2983	6090	8955	8863	8890	12351	6971	13694	21961	7202	10385	9025	10114	10819	5022	9481	4486	5387	4507	6651	10108	9590	14169	13071	17181	12867	13261	13917	4504	7118	11860	31671	7501	12545	11799	9232	18785	11691	9133	20807	15479	15179	9710	29073	13091	8119
ENSG00000070669.17	43	79	45	6	30	11	122	22	16	27	9	4	88	23	40	54	23	33	36	8	10	47	42	50	21	17	73	87	165	42	79	30	39	33	21	13	17	37	35	40	38	13	24	9	14	16	55	37	102
ENSG00000070718.12	1938	1956	2080	1209	694	2355	3784	1961	2242	1005	1841	726	1764	1276	2235	1984	1706	1598	1192	1714	1432	870	1127	1811	1628	1340	2156	2399	2572	1482	1592	783	1592	965	2669	1174	2306	1455	1672	2374	1771	1476	2144	1022	1958	1669	2745	2085	1624
ENSG00000070729.14	4	8	6	2	5	0	1	5	0	1	1	2	4	2	4	2	11	0	2	0	0	1	16	7	0	1	2	2	2	23	10	1	2	0	1	0	2	1	3	0	2	3	0	1	1	2	3	4	7
ENSG00000070731.11	219	97	109	15	11	65	438	247	231	11	67	53	223	34	91	29	102	63	13	125	150	87	48	63	44	87	70	370	140	61	88	7	29	49	65	29	49	14	316	35	16	40	82	11	114	60	71	79	449
ENSG00000070748.19	2	2	0	0	4	4	4	0	0	0	0	0	0	0	7	1	1	0	0	0	1	0	1	0	0	0	0	0	0	2	0	0	1	11	2	0	0	2	3	0	0	0	0	2	0	0	1	84	3
ENSG00000070756.17	40449	37053	63365	19095	47025	45348	64230	49096	50955	18112	35408	24906	37753	31155	33353	42783	35509	43298	34852	50121	23933	26684	30838	33761	48587	53299	49471	44251	65426	37775	34271	18510	41508	50343	54126	31824	41773	42260	56415	35797	50946	66846	63854	40498	42709	41682	68734	55228	31337
ENSG00000070759.17	435	196	283	108	135	122	179	151	492	147	270	160	224	318	347	294	133	287	286	297	111	115	153	198	249	226	243	193	212	244	226	98	239	170	360	206	208	270	343	226	263	160	360	129	308	204	419	228	124
ENSG00000070761.8	1407	905	1258	1119	1055	3123	1957	1303	1522	799	2040	682	724	867	1358	1352	878	1671	933	1801	1427	682	665	1424	1741	1157	1498	1719	1450	1604	1182	944	1404	977	1587	782	1103	1485	1062	1656	1172	1337	1198	1632	1188	1278	1718	1477	1413
ENSG00000070770.10	2134	1999	3527	942	1163	3268	4448	2046	2315	1788	1933	2169	1792	1400	1830	1789	1716	1504	1661	1931	1302	1171	1530	1675	2038	2190	2499	2329	3358	1465	2707	907	1733	3063	2456	1736	1880	2549	2771	1733	2053	3813	3504	2822	2310	1787	3411	2059	2723
ENSG00000070778.13	1757	790	1360	487	606	1365	1937	1905	1164	914	1230	548	1336	1257	1469	1797	1363	740	1730	668	757	779	1045	1541	988	957	1994	2163	1239	1494	1409	535	954	1066	1984	1208	1309	2277	1960	1797	1405	1136	2044	1185	1386	1246	2312	1489	1081
ENSG00000070785.17	1003	804	911	889	916	1172	1441	840	1116	605	864	608	742	722	1182	878	809	1308	740	1310	1088	854	917	934	1035	875	1236	1052	1152	886	735	552	1273	669	1282	647	997	1194	1264	1156	1123	1200	1281	1108	1193	875	1212	949	959
ENSG00000070808.16	11	9	16	1	8	7	3	7	3	11	8	1	20	1	27	4	41	5	23	0	2	7	12	18	10	8	23	9	1	31	14	11	3	10	11	3	44	15	16	12	5	2	41	7	4	10	29	5	13
ENSG00000070814.22	2204	2352	2279	1043	1346	1859	2962	2235	3247	1444	2427	2103	2150	1651	1175	1823	2210	1205	2437	636	1905	1448	2398	2319	3245	1820	2013	3271	5388	2189	2870	1316	1940	1913	2075	848	2064	2217	2501	2527	2432	3127	2453	2000	2430	2586	3236	1426	3186
ENSG00000070831.17	17455	14851	15501	9141	14037	24071	23335	16416	17166	9617	15065	7011	8460	12902	23064	13529	11501	19635	13063	26784	18254	10577	11615	14227	15854	11691	19057	17257	13032	13742	10613	7826	16671	13053	18169	14059	16468	15009	13171	15057	13785	17637	20239	16660	16295	14728	21802	18997	9744
ENSG00000070882.13	2069	3919	1813	533	2018	895	5725	1724	1623	787	741	1119	1491	1351	1752	1264	1302	2045	3732	1468	790	897	1711	2169	1803	1297	1656	2740	3359	1913	2149	990	3257	3401	3113	885	1727	2318	2369	1864	1623	1646	2750	2124	1469	1188	4772	2732	1880
ENSG00000070886.12	5	22	4	0	1	0	1	1	0	0	0	0	1	0	9	2	1	1	1	2	2	14	19	1	1	8	2	2	3	16	6	0	2	1	0	0	3	0	2	1	0	3	0	0	0	0	2	1	2
ENSG00000070915.10	21	47	19	30	15	9	61	18	21	4	10	28	30	25	14	15	3900	11	131	30	13	15	323	8	108	2	54	14	12	21	96	45	41	5	3	10	14	36	12	16	29	31	14855	164	40	14	6	11	82
ENSG00000070950.10	615	521	518	239	294	441	978	370	428	371	379	382	334	325	527	466	339	311	488	420	333	273	316	375	411	288	654	509	589	368	502	201	526	409	623	298	463	673	830	471	542	532	592	331	407	277	616	603	341
ENSG00000070961.16	2887	3399	2123	684	2331	2216	7609	1603	3316	1601	3160	1618	1804	1842	2726	2630	2147	1270	2311	1681	940	1437	2241	2106	2104	1509	2472	1973	2374	2190	2423	1180	4237	2453	3498	3350	3284	4369	2997	3594	2954	1951	3862	6182	2788	3521	4838	3050	1561
ENSG00000070985.13	2	1	10	0	0	1	1	2	2	0	0	1	4	2	7	1	9	3	0	2	5	4	25	3	0	4	1	6	2	10	23	7	1	2	2	3	4	1	2	6	3	0	6	1	0	0	4	18	7
ENSG00000071051.14	3692	2373	4261	2889	2216	8421	4390	5016	3745	1237	4044	2463	2368	2531	3265	4188	2933	2316	3478	2268	2952	1989	2815	4849	4948	4368	4260	5981	4779	5096	11692	2338	3409	3197	4310	3580	3492	3946	3317	3589	5164	5617	3614	4952	3579	5007	5895	5965	5598
ENSG00000071054.16	11372	10482	8621	3012	5486	11110	12946	8295	12782	5823	10055	8280	6824	8922	8603	7908	8443	4794	9090	4513	5569	3810	7786	10005	8608	10946	12985	15446	10369	10256	9165	3203	8014	10360	25428	5422	12456	12614	6970	14131	9122	11270	17484	12993	10026	10933	26573	13301	8852
ENSG00000071073.13	9483	9433	4782	3086	4257	11338	7498	5483	11031	5548	10275	3619	3787	6927	5183	5040	4343	5307	5754	6403	4310	4507	5075	3927	4335	2278	6194	7497	4709	4917	8062	2446	6541	7574	5064	6593	6288	4813	8793	6814	6933	9692	7189	4589	6178	5139	6793	5644	5188
ENSG00000071082.11	22643	11782	56953	58593	42853	81868	46491	35941	36891	22730	28292	36831	25336	21825	25792	41333	23995	50658	19142	87530	35105	27969	25585	30838	34294	56269	53025	24565	36051	37556	41216	29875	31958	59573	54058	31200	36027	34590	44165	21262	45233	68067	45382	27091	28761	32756	52159	61983	51426
ENSG00000071127.17	17558	16127	14492	12838	16401	23722	29440	17642	18778	8732	15187	10153	9208	13167	15123	18882	14132	11062	19549	8367	18590	8523	16052	20121	16627	16019	24036	21397	13740	23245	17831	8428	20138	14830	19072	14805	16446	22425	7707	17007	14228	19847	23173	19287	17258	19024	27560	16352	11772
ENSG00000071189.21	4612	4425	3827	773	2979	4839	8077	3285	4221	3557	3567	1619	4303	2887	3760	3039	2764	3200	3538	3940	1813	2258	2777	2239	1547	2086	4580	6367	4992	2777	5716	1195	3572	6905	4776	3727	3517	3644	6864	4154	3184	4365	5420	2668	3396	2327	6227	4167	3767
ENSG00000071203.9	0	5	2	0	0	0	0	0	1	0	0	0	2	0	3	0	0	0	2	0	0	2	2	0	0	0	0	0	1	4	2	0	0	0	1	0	0	2	0	0	0	0	0	0	0	0	0	2	0
ENSG00000071205.12	1086	779	1570	1072	659	2088	2794	2245	1277	1183	1732	839	1347	1278	1665	2071	1030	1017	1391	1020	1257	919	1825	2041	1724	1301	2437	1924	1555	1056	2114	1298	1767	1036	1577	1246	1627	1522	1642	1087	1658	1865	2635	1216	1437	1903	2576	1819	1553
ENSG00000071242.12	8127	2396	8095	2623	3439	4815	3745	4467	4241	3401	11409	2803	5171	3343	5278	8228	3303	1291	3989	2644	3055	4736	4125	5608	5434	7220	5568	8392	4422	4778	7467	3036	3737	5356	8706	6511	6363	4883	2599	7849	8320	4341	11317	3949	9290	4881	13040	9360	2394
ENSG00000071243.16	1535	906	1838	684	784	1137	1629	1180	1489	1436	1160	565	1769	1041	1927	1125	953	1656	1205	1794	487	848	762	1028	807	1350	1685	1956	1846	1270	1749	508	986	2002	1660	869	1337	1163	2108	1604	1780	1912	1894	745	1409	896	2058	1616	1811
ENSG00000071246.11	3965	2790	2281	748	2438	1352	2924	1806	2220	1037	1781	1655	2929	2961	2392	2920	2426	1935	3771	1025	625	1228	1657	2902	2019	3798	3926	6405	1938	4380	3236	913	2963	2858	7415	2046	2526	3250	1103	5032	4116	1701	5318	3854	3194	1902	8685	2291	1923
ENSG00000071282.12	2183	778	1885	1159	1981	1323	1299	1639	1625	716	2624	2399	1053	914	2904	1889	1254	972	1144	1193	1369	1410	1197	2191	2829	1465	1896	1982	1055	1837	1312	1363	1339	2163	2096	854	2555	3391	1600	3215	2032	1551	3001	1780	2057	2284	3700	1439	1361
ENSG00000071462.12	2890	2569	3281	2899	3373	3883	5851	2975	4032	1976	2529	1320	3421	2056	3212	2410	2360	2839	3124	2848	3656	1943	2498	3580	3657	3022	3685	5029	3711	4950	3392	2529	3888	4169	2351	1730	2490	3571	4320	2209	2111	2395	2340	2673	2014	2953	3039	3087	5303
ENSG00000071537.14	16829	13805	9164	3209	9220	16126	17784	10439	13225	9513	11807	7554	7666	7622	9353	8985	7358	6591	10221	8399	6541	5810	7874	6929	6114	6096	12758	15580	10003	6627	13497	3815	8121	15024	13136	10862	11688	17036	12476	11045	10054	12068	16592	11245	11529	7669	15595	14977	4742
ENSG00000071539.14	280	227	169	229	219	271	531	273	210	112	101	255	509	143	162	273	205	236	165	259	144	152	111	135	227	310	242	481	615	298	540	137	336	494	164	164	152	163	660	185	241	318	193	153	183	142	209	324	574
ENSG00000071553.18	9859	11876	12095	17164	8904	16699	18089	12853	21693	6538	12072	8953	7467	7768	9125	15339	7981	7928	9960	8077	10506	6885	8131	10781	12233	9582	10663	15392	14968	9982	11058	5724	11060	9742	8547	8495	9619	10615	13493	9095	13697	11631	11878	13276	12768	11895	13096	12966	9372
ENSG00000071564.17	2907	2398	2583	1645	1379	1833	4021	2931	2164	869	2332	1622	2157	1696	1645	3751	1929	1568	2547	1467	1448	1358	2206	3304	2346	2265	2902	3702	3719	2929	2656	1342	1902	2448	3072	1331	1954	3435	2034	2018	2144	2371	2649	2219	2023	2724	3849	2750	2483
ENSG00000071575.11	13073	6137	7713	3355	2823	11362	2840	4039	8938	7103	6198	1780	9603	6263	10856	4367	6078	5902	8098	7145	3189	4600	6135	8926	6565	3403	13645	9630	3302	8451	15256	5022	6303	5215	9816	4240	8088	7907	7475	12123	12625	3145	7436	4319	7294	6316	7165	10899	7525
ENSG00000071626.17	4778	3966	5874	3839	2927	4788	7371	4302	4095	1639	4122	2453	3828	4108	3254	5700	3871	3433	4871	2763	3983	2681	3757	5951	4589	4718	5827	6149	6782	5576	4357	3085	4553	4085	4586	2742	3521	3833	4360	3656	4669	4473	4256	3488	4023	4130	6009	5669	6562
ENSG00000071655.18	2291	2012	2425	2739	1397	1928	3248	2275	2449	362	2005	1190	1337	1823	1345	2982	2097	1509	2237	1111	1781	1032	1938	2699	3435	1769	2437	3288	2238	3470	2370	1904	2152	1808	2211	1733	1721	2412	1401	1754	2193	2182	2056	3007	1732	1977	2781	1787	3679
ENSG00000071677.1	0	0	0	0	0	0	0	0	0	0	0	0	0	0	0	0	0	0	0	0	0	0	1	0	0	0	0	0	0	0	0	0	0	0	0	0	0	0	0	0	0	0	0	0	0	0	1	0	0
ENSG00000071794.16	1624	1851	560	52	788	1255	2113	1083	1946	781	1225	1355	698	978	620	1289	909	479	1137	289	1005	444	705	722	349	608	1528	1602	1600	693	2032	165	668	3165	1380	1365	1801	1598	1585	1973	800	2707	1991	737	699	674	2255	1639	353
ENSG00000071859.15	2036	2844	3320	10143	2663	5158	5538	3975	7397	1493	2589	1576	1891	2256	2515	3890	2537	2645	3306	2722	3254	2041	2750	4882	6562	3581	4143	4328	4775	5036	3286	4087	4933	1927	2566	2191	2616	3011	3899	2571	4690	3138	2940	3071	3161	4098	3969	3940	5655
ENSG00000071889.17	2630	1895	2931	5905	2116	4348	4197	2412	5102	737	2560	1788	2096	1969	1673	4202	2140	2583	2295	3081	2765	1705	2188	3024	3766	2207	2889	3325	4430	3142	3730	1986	2402	2291	2089	2022	2092	2111	2675	1761	3578	2652	1989	2204	2225	3326	2373	2846	2916
ENSG00000071894.17	4017	4210	2946	2304	2721	3895	4523	3691	3861	983	3280	1540	4331	3704	1851	4704	2597	2327	4237	1838	2614	2400	2890	6360	3283	2152	4845	5072	6575	6095	2410	2541	3306	2077	2643	1982	2469	2740	4359	2419	3000	3573	3349	3188	2693	3386	4792	3639	3764
ENSG00000071909.19	26	206	12	20	2	37	79	56	12	13	30	13	10	17	87	14	72	75	16	4	626	9	28	50	18	36	34	10	3	17	29	4	10	16	48	41	56	21	9	7	4	23	196	96	8	7	50	50	32
ENSG00000071967.12	4527	2587	6209	996	4251	3538	8533	2210	3095	2212	5578	6366	4808	2317	10115	3542	4090	1987	3002	3365	10361	3719	5284	6013	3926	3583	7129	3366	1430	4569	2934	2555	3596	4368	13462	5017	5703	23877	1688	5925	7143	5297	10322	4949	10085	5524	8317	4373	1620
ENSG00000071991.9	0	1	2	2	0	0	3	0	0	0	0	0	1	0	11	0	2	0	2	1	1	1	48	10	1	6	0	0	2	0	0	0	1	4	0	0	21	0	3	1	5	0	64	18	10	5	23	3	17
ENSG00000071994.11	2252	1821	2623	1833	2305	1668	3197	2121	2557	1017	1764	1209	1890	1794	2805	1964	1880	3288	1785	4054	2310	1639	1313	2473	2497	2703	2864	2615	2314	2257	1961	1405	2133	1875	3093	1743	2099	2254	2834	2340	2226	2976	2947	2274	2168	1452	3212	2541	2395
ENSG00000072041.17	1	3	20	0	0	1	0	1	74	0	2	1	10	0	11	2	4	1	0	0	0	3	4	1	13	1	1	0	0	2	2	1	0	14	0	0	3	3	0	0	0	0	2	0	0	0	1	0	1
ENSG00000072042.13	6296	3445	4334	3310	3078	9610	6912	3839	7576	3228	5145	1313	2988	3708	6086	3595	4777	4811	4842	6933	5173	2914	3868	5691	7518	3639	6596	6816	3807	6647	5487	2072	4483	3101	4457	4258	4261	4669	5892	3103	4740	4155	5338	5306	4079	5449	4455	4180	4271
ENSG00000072062.15	5441	4878	6122	2744	2859	7247	6893	4486	6712	2845	5528	3133	3313	4444	4885	4512	4141	3859	4678	3868	6017	2906	4082	6494	9149	5133	5005	6759	5074	6059	5492	3225	4368	3806	6051	3183	4915	7036	4801	5287	4957	6064	5909	5937	5274	6130	7691	5314	7087
ENSG00000072071.16	959	573	1402	624	774	391	714	668	594	270	747	495	849	689	1096	917	875	453	768	372	425	576	762	1259	1344	931	1154	1420	656	1673	894	602	687	707	1723	379	926	1333	339	1189	1512	477	1556	789	923	860	2049	984	761
ENSG00000072080.11	1	0	2	0	0	0	0	0	0	0	1	0	0	0	1	0	0	0	1	1	1	0	0	0	0	0	0	0	0	0	1	0	0	0	0	1	0	0	1	0	0	0	0	0	0	0	0	0	0
ENSG00000072110.15	7397	10368	8596	4464	14208	5465	11979	13132	7960	6008	6545	13652	7083	6504	8914	13372	7425	5196	8642	3226	5202	6580	9107	14632	10177	15285	11681	10432	7701	11622	7804	4708	9637	10309	12528	10261	11410	19904	6264	9718	10889	8668	14029	11447	12804	13658	16620	19475	4893
ENSG00000072121.17	3874	3835	2609	1059	1470	3157	4045	3335	3992	3034	2790	1325	3018	2568	1774	3157	2096	1209	3539	1300	1454	1390	1843	2140	2059	1614	3296	5488	2699	2365	4178	1103	2472	2561	2896	2902	2399	3405	4603	2255	2714	2550	3929	2448	4711	2066	4363	3504	2243
ENSG00000072133.11	12	302	452	106	163	224	1	7	622	609	444	307	14	368	406	901	325	259	15	7	10	20	125	355	539	221	385	1332	800	191	9	195	33	810	321	367	401	296	10	576	501	1184	1118	339	20	105	575	22	21
ENSG00000072134.15	1630	839	811	132	610	1615	1412	1432	1365	780	1962	704	1269	1028	1023	1927	842	673	1198	829	932	576	959	1066	640	993	1298	1575	1573	1166	1282	314	634	1314	1478	1061	1016	1113	1476	1370	923	1741	1451	887	1134	1191	1951	1222	646
ENSG00000072135.13	6359	6335	10309	5049	2954	9491	8362	8086	5913	4232	4170	4899	5374	5140	5111	6872	5100	4784	6779	6286	5908	3873	5053	6757	6467	4237	5877	6979	9354	5887	8596	3405	5652	4531	5637	4899	5993	5362	6936	3652	5075	8345	5457	5172	6184	5796	6522	4723	8915
ENSG00000072163.20	3775	830	6778	3808	2286	2401	2518	2700	2364	605	4263	2551	1962	2707	4600	5799	2650	2276	2390	1309	2707	2354	2492	6440	5715	2991	4973	4180	1884	6000	2070	4468	2114	1356	3148	1200	3944	5082	871	3365	4901	2782	7616	2732	2942	5214	5902	2974	5483
ENSG00000072182.13	5	7	5	6	0	4	5	10	4	0	1	1	5	5	9	5	7	10	8	2	5	11	6	17	4	1	6	6	5	31	11	1	1	6	1	0	3	2	12	5	3	1	4	0	0	3	4	12	16
ENSG00000072195.15	62	39	199	22	120	39	151	45	29	18	53	138	77	36	99	287	137	22	67	19	49	64	210	207	35	63	148	99	20	73	155	65	45	278	138	41	52	473	16	70	113	72	197	49	142	68	108	150	150
ENSG00000072201.14	881	469	1030	239	728	997	1870	796	503	369	1870	647	335	518	1284	672	517	222	542	329	897	916	617	1451	731	466	1115	733	1180	1135	859	551	452	383	1116	438	976	524	185	1177	876	858	2194	696	742	1170	2296	965	628
ENSG00000072210.19	18848	6698	17191	11505	6425	26483	18822	33182	34211	12504	18953	3123	11832	12147	9256	13378	11500	12233	12994	19374	11764	10233	8129	18490	10843	7484	14765	27579	17399	10704	16952	6885	8713	6891	15061	7564	14036	7311	37763	14698	14394	16243	17194	6279	9659	6641	13726	19468	14991
ENSG00000072274.13	9393	10474	2819	3440	2658	11031	10720	5190	5818	3800	4172	1653	2131	6069	5057	2471	5050	8008	8915	6837	4463	1414	7299	2937	1572	1970	7687	6825	6638	5864	9892	2026	2368	7811	4532	1587	3996	3316	12005	7187	2753	3892	5668	1098	1700	2584	9230	7930	4022
ENSG00000072310.17	9039	9803	3951	3189	6818	8856	6066	5749	6197	5545	9082	1721	5760	5781	4211	7187	3627	2878	5444	3094	2862	3768	5101	4892	6297	9064	9304	9130	5086	7291	10652	6505	4003	5130	11365	2884	6673	3304	7699	6808	6726	2619	3781	6090	3721	3531	2644	8457	8680
ENSG00000072315.3	2	0	3	1	0	0	15	1	1	0	2	1	3	7	6	3	6	1	2	1	0	2	0	0	1	1	2	3	6	1	6	0	2	2	1	2	6	11	8	0	1	1	13	3	0	0	4	3	10
ENSG00000072364.13	15193	12715	11045	2830	4361	14622	26465	14964	12238	14486	14439	9268	10982	11421	8384	9529	9496	6384	11417	4488	7224	6804	11418	6074	4904	4888	13532	13860	7349	7499	19647	3566	10296	14988	13372	9593	11643	9607	16836	13773	9970	27934	19214	8352	12894	6348	21618	11076	8248
ENSG00000072401.15	811	1369	1189	412	911	1172	2305	767	995	579	1013	1017	445	852	1318	790	691	1035	1018	1105	1041	752	792	753	801	614	1238	651	692	958	936	514	1552	1292	1209	950	1221	1290	730	880	751	988	1165	934	912	959	1492	1236	779
ENSG00000072415.10	4496	2195	2286	1335	1986	5158	6272	3649	4899	2997	3066	1311	2426	2788	2363	2563	2951	2537	2802	2930	1791	1341	1780	1545	1400	1282	3077	4135	2293	2335	3574	781	2032	2616	3283	2891	2897	2750	5360	2211	2267	2886	4645	2683	2548	1695	3598	3216	1998
ENSG00000072422.17	4217	4520	4633	4612	2985	6533	23270	12429	8926	5739	3740	9402	4171	5225	3193	5133	5532	5633	4748	5043	6085	2732	2196	4963	2540	3754	5398	5076	21590	6234	6599	2518	7054	4633	7308	4114	6477	5620	8703	4839	4552	11165	9527	4670	6059	1913	11381	5806	5965
ENSG00000072501.19	10002	9170	3729	2161	3126	7881	11039	6551	10535	4459	7639	3428	4509	6482	3547	4677	6031	2460	9857	3037	7000	2290	4501	5039	3246	3030	6033	11927	7223	5854	13108	1465	5221	4593	6452	4001	7399	8445	10109	9807	6686	13088	9461	6417	5754	4569	9379	6652	3924
ENSG00000072506.13	1685	1713	2834	3462	2492	4714	5544	2043	4008	956	1885	2069	1153	1819	2250	2116	2086	2890	2076	2854	3773	1463	1575	2577	4320	3196	3004	2581	2283	2891	3172	2217	3433	2142	2698	1802	2255	2808	2929	1694	1718	2685	2424	2585	2415	2256	2907	3303	4221
ENSG00000072518.21	3388	3409	2794	1585	2111	3689	4180	3475	3955	1603	2754	1367	2379	2868	1978	3153	2330	1886	4199	1709	2430	1392	2711	2974	2592	1727	3219	4154	2911	3689	3112	1459	2346	2182	2585	1705	2539	3216	2942	3112	2553	4032	2566	2618	2756	2598	3867	2940	2372
ENSG00000072571.20	199	217	136	59	173	209	191	270	181	150	100	105	138	154	129	130	159	458	161	223	50	108	98	28	196	106	142	240	133	115	188	40	276	234	94	122	179	110	451	72	129	204	121	108	46	84	128	131	196
ENSG00000072609.18	1519	2453	1504	659	1197	613	2632	1282	1059	503	939	647	1007	1311	1146	1601	1200	1208	2166	865	834	814	1240	2308	1360	835	1651	1798	1552	1704	1458	926	1596	1106	1115	817	1187	1477	902	1440	1187	772	994	1512	982	1135	1838	1643	1691
ENSG00000072657.9	2493	901	813	420	880	3870	196	1109	4414	2788	2109	12	1698	1889	1418	1072	1097	674	1055	2349	2316	1078	1265	937	767	224	2109	2905	2899	1391	2057	561	683	1976	1828	2032	1329	1116	3770	1721	1300	3098	1533	2203	1936	1145	1077	3472	920
ENSG00000072682.19	8418	5569	7665	4150	7206	21620	11801	3240	13926	2602	7215	6374	9315	5766	5086	7251	6828	2234	7597	6179	5569	6571	5727	6610	7006	4474	8329	8362	5843	4711	12719	2815	10317	9092	5356	8730	8497	5264	17845	3716	9239	7247	7863	5390	7406	6070	8053	8057	19231
ENSG00000072694.21	451	1423	503	1075	739	242	782	436	191	273	622	364	810	445	232	573	251	243	350	730	361	520	232	350	128	249	244	341	289	249	282	290	1095	298	192	965	522	1340	309	297	634	535	155	284	1625	315	165	616	130
ENSG00000072736.19	2620	2641	1139	408	588	2598	4889	1520	2547	1574	1580	967	1387	1562	1384	1139	1130	859	2103	1015	1725	616	1069	1249	1259	845	1596	2501	1922	1098	2151	237	1351	1741	1975	1213	1921	2651	2175	1884	1619	2894	2375	1506	1709	1019	2225	1274	740
ENSG00000072756.17	606	525	691	304	374	507	1112	387	627	296	444	335	379	491	1011	451	568	749	606	648	476	355	615	794	534	426	732	577	463	628	521	328	667	587	606	409	609	947	745	567	435	503	681	436	416	552	796	615	587
ENSG00000072778.20	30526	23878	23677	26929	16507	48129	82076	31365	46164	14945	21658	9695	25862	31131	15848	29773	30626	23706	34751	34696	34849	14839	25645	53965	24699	20874	32112	46713	41624	50079	32066	20231	27697	14594	14824	14580	17470	20774	45024	22930	21010	44151	20081	25765	17584	19328	25644	30966	52118
ENSG00000072786.13	4669	4850	3958	2335	2715	3199	4379	3236	4747	1893	4348	2767	1864	3329	2751	3417	2662	2259	5588	2145	1997	1868	3017	4440	4456	3125	4434	4768	2888	3894	4093	1930	4511	2314	4703	1988	4717	6645	1909	4754	3513	4472	5635	3881	4331	4496	7567	4266	2458
ENSG00000072803.17	5663	4251	6578	1708	2312	8222	16340	3717	6346	4048	5005	3734	3853	4072	3341	3762	4107	2992	4070	2529	3285	2408	3448	2341	2414	2832	5261	5017	6499	3141	6747	1194	4547	5494	6133	3537	5206	4622	6269	5432	5029	7011	7059	3758	5293	2940	8094	5207	3722
ENSG00000072818.12	1093	1342	1065	1328	587	910	827	725	775	313	641	337	673	1103	630	956	581	699	2077	692	437	436	726	1328	1391	485	718	781	909	1217	1234	760	1698	343	422	340	756	2052	510	677	715	516	508	775	489	556	671	1003	1032
ENSG00000072832.15	2983	4207	1636	1112	1034	1289	11835	2308	2216	1504	1889	840	3198	2031	1692	2718	1433	868	1949	736	1677	1153	1771	1804	1922	1452	3066	4578	3322	1882	4316	830	1532	1613	1944	1106	1338	1402	2097	2142	2622	3579	2416	2134	1923	2098	3387	2569	3798
ENSG00000072840.13	8363	11413	2784	940	1678	5145	31138	10247	9313	5468	6378	2270	10303	6036	2796	6791	3469	2420	7035	1378	3450	2586	3363	2229	1552	1607	7129	11147	5287	3170	12396	681	2091	3641	6219	3425	3740	3091	5796	5833	5406	13501	7224	4949	6613	2250	7639	5460	3994
ENSG00000072849.11	2748	2850	2811	2600	2274	3863	6404	2468	3278	1410	2160	1952	1579	1893	2632	2165	1745	2903	2311	3399	4457	1565	1728	2953	3492	2108	3008	2825	3346	3084	2701	1711	3065	2921	2536	1994	2559	2305	2239	2105	2252	4157	2417	2474	2423	2369	2955	3485	2270
ENSG00000072858.11	248	294	248	84	154	121	99	194	175	96	201	118	114	235	319	258	157	155	530	220	110	110	231	124	330	98	272	201	119	179	212	95	461	117	187	123	218	767	53	132	326	212	361	186	355	233	303	256	114
ENSG00000072864.16	1328	1218	669	398	496	853	1278	1032	1053	785	1017	392	686	758	938	802	624	995	1436	629	600	506	939	780	840	759	820	1052	914	781	820	370	832	585	767	407	974	1390	933	977	815	1024	725	966	1328	1109	1192	1008	683
ENSG00000072952.19	2639	1388	2867	1112	1798	1885	1378	1510	3037	1609	3622	1369	2596	2712	3437	3493	2905	1398	2589	1145	1400	1461	2924	3722	3429	2841	4408	3428	1750	3895	3099	1926	2975	1077	5096	2993	4945	8308	983	3784	4839	2136	5716	2690	4079	4240	7490	3252	2535
ENSG00000072954.7	397	139	214	298	202	518	677	199	419	274	235	163	263	198	307	263	255	453	402	302	320	258	406	229	255	314	352	313	377	459	565	170	171	282	265	174	218	246	288	240	367	336	528	214	211	301	298	414	304
ENSG00000072958.9	4112	4168	4290	3339	2798	6719	8874	5360	5900	1863	3417	2583	2605	2798	2666	5442	3302	2718	4174	3495	4583	2168	2965	5086	5559	4030	4288	5883	6533	4924	4249	2801	4655	4144	3510	3515	3756	4201	4345	2906	3445	5040	3930	4500	4012	4501	4981	4774	5213
ENSG00000073008.15	1968	2204	1577	1458	2264	1854	3996	1413	1705	1323	3248	1949	1386	1623	1285	2496	1689	1389	1741	1016	1587	978	1574	1898	1679	2776	2655	2567	2465	1918	1719	1150	2447	2502	2423	2141	2087	2413	2044	2811	2374	1800	2186	3457	2954	2211	2751	3292	1625
ENSG00000073050.12	1499	1160	1720	1503	1043	1948	2396	2147	2240	967	1483	896	1563	1069	1140	1790	1169	1192	1410	1102	1329	1036	945	1828	2271	1590	1907	1218	1881	1472	1840	1012	1374	1218	1364	1087	1215	1357	1726	1337	1722	2038	1635	1506	1698	1830	1864	1759	2772
ENSG00000073060.16	18208	7557	44533	14285	11933	17988	3995	13980	9679	12340	21208	10978	25264	8052	12237	18002	7646	12942	10614	2861	7248	9266	18130	17121	27323	27262	13222	49355	26100	12628	27733	8202	5542	16659	27816	9009	13711	6557	14914	15547	4885	12030	23000	7089	14785	12753	31842	24318	22655
ENSG00000073067.14	35	2	7	4	1	6	71	13	6	3	10	0	47	38	7	34	28	5	27	4	4	10	12	25	2	16	19	51	88	41	66	7	0	12	10	2	9	0	27	17	2	7	10	1	1	5	6	18	113
ENSG00000073111.14	718	988	495	403	522	1639	1154	911	901	309	449	451	401	412	264	1338	410	482	818	459	240	208	246	200	240	500	756	1511	572	375	2266	100	492	432	734	874	922	905	1180	414	689	2336	988	487	627	176	715	909	314
ENSG00000073146.16	35	9	185	28	22	35	19	20	35	27	80	35	57	54	75	21	105	64	84	56	19	42	42	132	98	58	56	113	32	118	88	16	32	9	110	48	83	58	18	120	47	69	71	27	31	55	207	62	210
ENSG00000073150.14	8	15	16	9	71	1029	11	41	4	2	12	7	8	4	11	47	40	10	25	15	24	15	10	509	8	6	12	427	3	6	34	5	6	42	12	20	10	25	7	10	17	25	64	10	13	10	10	127	11
ENSG00000073169.14	1161	1065	1617	1551	612	1081	1173	1052	1138	243	1004	380	961	1175	725	1961	1199	736	1530	865	897	676	1007	1802	1414	615	1692	1618	1829	1461	1054	1094	1105	690	728	466	791	922	1514	855	781	732	668	928	545	965	1138	1030	1966
ENSG00000073282.14	17	37	18	8	13	40	16	16	36	21	11	12	39	42	36	21	33	24	187	22	29	33	41	21	89	21	72	21	3	57	44	9	84	22	146	21	108	108	23	51	24	68	81	40	49	41	97	30	23
ENSG00000073331.18	2161	3592	1666	786	1015	1634	2894	1783	1421	1489	1026	693	1229	1503	950	1657	962	809	2396	908	1291	874	1063	1578	1391	701	1821	1856	1602	1265	1801	796	1549	1340	1034	1293	1407	1591	1309	1427	1348	1592	1121	1336	1423	1174	1869	2045	1177
ENSG00000073350.14	4878	3387	5959	2169	1688	3653	7495	2552	4697	1048	3121	1625	2787	3244	1926	3871	3023	2241	4289	2621	5669	1650	2734	2978	3859	1422	2506	4426	4912	3305	3243	2053	1749	1650	1523	1830	2062	2055	4023	2416	1958	5003	2483	2102	1537	1889	2509	2866	4917
ENSG00000073417.15	5787	3464	8597	1581	2317	4421	13520	3662	5800	2002	3740	1601	3056	3321	4420	4813	3772	2943	4415	4391	3568	2964	4429	5440	2974	3548	6189	6222	4372	5243	5800	2332	2698	3543	5763	2193	4342	2473	6035	4787	3446	7503	5623	3253	3096	3146	8623	4897	6776
ENSG00000073464.13	2247	3785	1296	773	346	2882	5963	1774	2647	2049	2178	1241	1056	1368	1356	1240	1061	904	1231	363	2604	660	890	1130	834	1333	1384	3199	2021	951	2302	423	1030	1920	1146	1756	1279	1149	553	1735	488	2442	1793	1267	1392	853	2188	2111	827
ENSG00000073536.18	1130	488	1981	1057	1165	1562	1428	1069	1857	846	922	1235	1488	678	623	1606	1102	1278	943	1407	609	775	913	840	1158	1647	1597	1538	2453	902	1403	477	906	1633	1839	933	1024	974	2487	962	1626	1302	2074	985	1519	906	2088	2010	863
ENSG00000073578.17	539	266	508	1020	354	858	2018	904	1215	328	387	383	573	606	312	697	453	461	536	530	669	353	654	805	576	699	491	794	1062	1000	922	518	696	567	438	287	388	507	1131	345	573	751	319	563	312	411	409	761	877
ENSG00000073584.20	845	1097	611	375	311	716	1213	523	472	268	415	271	460	481	924	537	470	572	816	552	434	220	554	803	938	379	737	500	587	535	556	356	588	366	744	336	547	479	472	787	729	628	794	486	450	594	1024	884	620
ENSG00000073598.6	4	5	4	0	4	7	5	6	6	5	0	1	6	0	0	8	4	0	11	3	2	4	4	5	5	1	3	2	12	9	8	1	4	6	2	1	10	2	9	9	7	5	4	1	3	3	7	14	0
ENSG00000073605.18	473	517	554	399	73	37	582	173	101	85	147	86	319	615	382	506	461	214	1059	329	250	149	512	1323	379	114	712	595	726	857	682	318	431	71	155	41	284	345	472	363	223	127	159	190	69	149	336	535	975
ENSG00000073614.13	5655	5314	2756	1681	2976	5373	8128	4878	4171	4167	4616	2649	3450	3161	2770	3624	2708	1595	4776	1895	2228	1684	2978	2870	2520	2115	4785	5022	4657	2999	4064	1173	3340	4171	5520	3423	4256	5459	4243	5013	3774	7134	6512	4079	4143	3275	6915	5251	1808
ENSG00000073670.14	64	27	78	97	16	79	68	153	24	43	30	46	28	46	33	120	58	81	51	53	13	27	57	104	37	112	67	69	62	138	231	33	14	105	42	4	46	41	48	54	62	101	19	19	35	33	74	156	69
ENSG00000073711.11	3353	11528	3887	1699	3988	5442	17116	5920	7056	2202	4807	10497	1682	3647	2032	3062	3810	3011	5263	3872	4889	2015	3165	4373	1776	2488	5515	5525	4291	2429	5090	1686	1977	9701	2941	4585	5630	3359	6208	5004	2945	9993	5463	7306	1552	4952	6668	5017	2703
ENSG00000073712.15	5204	2589	5907	1447	2832	8325	4211	3502	4991	3327	6709	2178	3009	4410	7947	6076	5184	2819	5938	4928	3493	3863	6865	6282	3785	4042	10881	5942	2675	6461	4490	2532	3451	3448	7681	3482	5982	6268	4545	7557	4603	5320	8778	4629	4288	7398	10427	5630	3917
ENSG00000073734.10	7	5	13	1	1	1	1	7	3	1	1	0	7	2	12	0	10	1	8	0	0	3	9	2	2	0	4	0	3	8	2	0	2	4	1	1	3	60	9	3	3	4	2	0	0	1	2	3	7
ENSG00000073737.17	684	95	252	71	106	107	331	80	217	47	28	6	67	37	104	18	33	1473	114	311	34	60	27	19	86	73	43	112	58	44	166	16	427	170	49	72	133	616	8	123	81	90	133	202	947	48	36	83	43
ENSG00000073754.6	21	221	18	0	69	95	184	2	11	2	2	1	2	166	422	0	83	362	87	303	0	7	15	2	678	2	35	93	10	194	117	7	1267	153	2	0	544	653	3	90	7	83	100	438	82	87	96	0	58
ENSG00000073756.12	1540	515	75	278	159	100	77	39	52	9281	2508	58	779	81	6508	162	348	469	78	34	833	139	178	100	309	125	958	167	192	2301	666	288	283	1248	1175	826	230	853	117	755	2724	135	1120	79	1967	231	343	302	116
ENSG00000073792.16	50	108	44	32	521	18	83	79	33	20	52	79	63	24	33	54	190	63	80	44	35	27	104	33	82	45	65	95	26	46	64	26	51	444	35	44	48	110	15	55	68	47	202	435	63	216	111	95	52
ENSG00000073803.14	4551	3112	2286	2129	1559	5389	5063	4119	4604	1434	4861	1918	1451	3123	2246	2925	2472	3355	2991	6105	3823	1147	2742	3259	2948	2590	4239	5391	4893	4221	4728	1333	1669	4103	2908	2922	3189	2014	5838	4056	1780	6657	3348	2379	2158	3299	3283	4121	4783
ENSG00000073849.16	7821	55402	5108	4782	3979	3215	49885	4368	4085	1903	5054	7265	2202	3748	5067	10634	3776	2950	4978	2285	13581	2717	3663	4537	4569	2676	7001	3428	1672	3663	3598	2400	4752	4810	4874	13644	4312	12051	2111	4590	4413	4214	12180	8623	5525	7653	9489	9335	1385
ENSG00000073861.3	169	95	252	231	110	92	137	186	127	80	76	62	69	89	135	148	59	181	349	161	102	184	193	352	234	208	212	210	51	155	90	125	199	29	164	88	170	276	54	173	117	44	114	182	159	250	229	313	96
ENSG00000073905.8	5	4	13	7	14	22	64	14	12	5	8	19	7	7	13	22	7	9	9	3	9	2	13	8	4	4	33	35	8	9	9	6	37	8	25	2	7	7	24	6	12	15	10	5	10	6	25	15	31
ENSG00000073910.22	3947	1739	3764	711	1434	2250	1150	1938	3043	1552	3887	1429	1775	2073	3504	3257	2415	1525	2337	1243	2454	1749	2606	4597	2802	2518	3487	3801	1329	4007	2925	1560	2195	1583	6126	2178	3992	3723	921	4056	3763	3971	7712	2922	5040	4510	7659	2690	1926
ENSG00000073921.18	23938	18353	20220	12615	10682	21371	34776	24764	22374	13035	21046	11654	11971	15885	19586	17832	15772	13450	20275	13287	21718	11371	16807	23991	15497	13952	25591	25203	18102	17692	19819	9331	18521	16320	19819	15693	20027	19509	18127	22432	17875	30099	28342	20492	17407	22754	33281	20068	15171
ENSG00000073969.18	2576	7794	2109	1099	1937	3064	7190	1858	2853	1645	1965	1274	1494	1740	1644	1681	1834	1483	2286	1670	3283	1179	1917	1576	2122	1286	2698	2616	2649	1974	2067	918	2393	2310	2157	2153	2210	2749	2291	2302	1945	2936	2530	2689	2330	1984	2641	2277	1743
ENSG00000074047.22	229	53	353	75	119	138	97	149	118	142	379	86	326	158	392	389	475	116	381	88	130	203	282	718	214	324	420	227	120	580	288	259	135	161	908	184	390	794	204	446	297	87	166	331	406	148	401	286	251
ENSG00000074054.20	7042	6104	4952	2005	2820	8288	7926	5914	5676	5403	5726	3246	4132	3971	3712	4811	3801	2135	5911	2299	3966	3251	4535	5362	4473	3714	6425	7216	7115	4822	7725	2516	3917	5740	6993	3451	5122	5497	5460	6143	5560	10252	8088	5214	5212	5090	9613	5977	4750
ENSG00000074071.15	1794	1176	2061	4145	2265	5503	5162	2616	3056	587	1719	1172	1349	1401	1068	2432	1670	3326	1843	2932	3183	1284	1523	2482	3925	3981	2150	2480	2675	2536	2115	2099	2639	1879	1964	1389	1776	2192	2256	1568	2165	2323	1904	3597	1986	2061	1848	2285	3216
ENSG00000074181.9	19839	9770	21372	5046	16514	21916	7473	13946	19552	9125	38480	9708	16585	15939	19262	26129	18861	8628	15267	8718	8938	10667	20505	27924	26917	24399	24086	24201	14587	37615	21852	16566	12016	14846	48468	17142	37254	28156	7703	30718	35117	18809	29757	23689	30111	36931	53383	34297	12354
ENSG00000074201.9	3315	2563	4599	2826	5165	4530	8552	3026	3862	2244	2738	2292	2213	2158	3285	3226	2587	3753	2677	4625	2744	1861	2418	3120	3575	3514	4033	3855	3367	2453	3716	1729	3251	4310	3668	2656	3333	3212	3860	2999	3789	3178	3949	3128	3111	2815	3757	4326	2889
ENSG00000074211.14	7	4	26	4	43	81	98	9	4	6	15	25	6	7	30	7	11	4	14	8	23	55	59	42	19	44	26	15	12	27	11	9	13	36	24	12	11	58	4	7	132	5	19	9	19	7	25	36	8
ENSG00000074219.14	764	283	1768	493	1321	812	1132	615	691	342	1525	587	544	912	2226	1141	943	975	731	1068	629	831	1314	1445	1533	1165	1741	1044	492	1610	814	853	610	930	1971	464	1137	866	356	965	1294	549	1359	982	861	1720	2641	1200	822
ENSG00000074266.22	944	866	898	722	582	757	1562	711	803	639	548	299	654	794	1000	739	563	831	1020	725	704	529	674	829	974	449	1082	826	674	871	839	576	931	558	792	492	815	979	739	903	781	787	745	651	575	583	1062	1043	808
ENSG00000074276.10	915	94	12900	281	561	13366	639	445	3448	2409	870	1163	5325	932	969	2665	847	342	2925	89	1861	207	903	535	7920	255	478	890	525	489	1072	1090	2861	1911	368	2103	2618	998	2932	1671	95	13478	1457	2961	1949	886	3791	236	3611
ENSG00000074317.11	0	1	2	0	1	3	0	0	119	0	0	13	1	1	4	0	2	0	0	2	0	7	0	2	7	3	2	0	0	3	6	1	3	19	0	1	1	0	0	1	1	1	4	2	6	0	1	2	0
ENSG00000074319.13	3927	3198	4610	3379	3065	5677	9614	4967	5007	2724	3902	2150	2534	2939	4672	3690	2926	5093	3196	5630	4672	2708	2991	3825	3908	3699	4822	4087	3701	3526	3107	1830	3940	2949	4126	2881	3488	3365	3519	3534	2964	4764	4169	3360	3608	3615	4987	4844	2636
ENSG00000074356.17	4825	4836	3812	1805	1328	3755	5766	3568	3148	3155	3374	1306	3668	3436	3666	3978	2847	2401	4793	2203	2483	2140	3248	4397	2647	1698	5920	4980	4297	4585	5045	1762	3362	2073	3669	1773	3022	3216	4075	3893	3568	3836	4077	2243	2804	2999	5447	4166	3667
ENSG00000074370.18	2351	2338	4333	1900	2415	1266	1543	1806	4862	711	4525	2448	1108	1588	3016	3867	1982	1633	4462	1284	1742	1174	1831	4277	6165	3875	1818	3976	999	5126	1772	1551	3197	1069	7080	1448	4348	6420	770	3040	3139	3788	4106	2492	2724	4400	6705	3014	2484
ENSG00000074410.14	48138	61567	21345	14460	34915	68553	22270	43971	31663	48842	16385	13349	29726	17628	23013	28565	30294	18870	25887	26325	34745	15012	25870	36697	11842	12564	65918	58254	56889	29658	47075	8707	28044	36884	31582	36565	42753	23889	34205	21563	33417	80640	41203	38340	38962	25367	34797	43794	24705
ENSG00000074416.14	20131	33119	22328	9399	14461	33964	58692	15931	29134	7130	26979	10519	10284	14513	8197	27139	12520	8762	16334	17709	28738	8521	7988	24424	11774	23587	30861	26470	14999	21072	29680	8774	12495	12510	18408	18612	27999	13305	14737	17214	11283	30280	16616	23494	20882	11224	19323	25907	26016
ENSG00000074527.13	15825	3075	6296	4695	4435	5992	28816	19047	6156	7355	16895	3410	2017	10034	7472	12491	8078	17333	13446	10230	3804	6087	3840	5911	5255	10908	8631	7514	7845	11729	2746	4372	5388	3553	6230	11756	7242	7929	11923	5012	3704	6719	8433	14660	5977	6208	7373	7396	7505
ENSG00000074582.15	1358	1218	1800	1164	523	1572	2673	1382	1607	689	931	729	1282	1139	1122	1449	1172	1405	1343	1362	1893	906	1160	2178	1529	1155	1692	2070	1661	1679	1417	1106	1322	859	1144	670	1086	757	1786	1051	655	1838	1001	960	1064	955	1538	1492	2364
ENSG00000074590.13	2837	1681	2137	720	1288	1346	1852	1112	1300	936	2767	1376	1551	1758	1785	1816	1226	846	1070	600	1078	1500	965	2283	1593	1927	4028	1831	1045	1800	1579	951	1333	2312	4278	1558	2992	4148	764	2869	3614	1397	7068	1516	4677	2616	3798	2364	901
ENSG00000074603.19	4568	4452	3049	1110	1729	4266	7794	3100	3428	2341	3567	1238	2463	2421	3483	2758	2418	1917	3711	2035	2548	1790	2712	3064	2120	2078	3879	3701	2353	2546	2983	1337	2937	3103	4458	2504	3517	3478	3040	4094	2499	3716	4548	2931	2900	2813	6026	3578	2902
ENSG00000074621.14	1264	1251	1035	317	610	1050	3355	1364	771	777	872	543	999	842	710	974	708	488	1056	469	480	400	564	812	472	864	1369	1565	1694	858	1093	215	683	1188	1143	779	1022	1268	1277	863	1011	1008	1371	1474	927	655	1574	1614	727
ENSG00000074657.14	6353	5599	4041	1793	1699	1669	3874	4083	4956	2166	4876	1984	4513	3162	3768	4151	3177	3040	5326	2414	2303	2276	4326	5633	2354	2794	6250	4124	5377	4125	3386	1615	2755	2550	9741	3053	4489	4802	2762	5938	7494	4432	6813	3901	4638	4053	10566	7506	3858
ENSG00000074660.16	2844	1577	3230	1442	1239	1926	1721	2377	2738	851	4058	936	1671	2159	2861	2837	2169	1649	2457	1599	1496	1423	2296	3776	3057	2558	3384	3271	1516	3809	2189	1858	1604	1135	5438	907	2715	2035	1162	3331	2344	1336	3138	2079	1946	3821	5982	2837	3037
ENSG00000074695.6	25795	25885	14299	7272	13773	33692	20480	22529	20313	13978	17283	8510	13989	11503	12120	16022	10178	11042	16014	14726	13741	9166	14055	11134	9243	11400	21008	22089	22970	15268	20162	4746	12842	18353	31194	15579	16174	12253	20756	16976	13280	30093	19843	15762	18869	11760	21881	30595	9287
ENSG00000074696.13	6261	6748	4360	2350	4401	11900	7839	2798	5929	2850	4497	2541	2958	3958	5427	4159	4972	4355	4759	5663	8277	2991	2851	4089	2948	3878	5461	6551	5049	3638	5365	1053	5375	5316	4989	4379	5652	5248	6453	5440	4775	6214	7440	6562	5211	3839	5474	4621	3365
ENSG00000074706.13	332	382	433	161	191	462	259	281	252	139	419	152	166	385	229	601	330	218	975	200	148	185	316	297	696	137	521	310	123	270	489	150	686	159	166	566	449	885	149	397	927	488	655	535	849	248	362	886	287
ENSG00000074755.15	5201	5437	3726	1284	2054	1890	7627	3889	5025	2838	3545	2988	4022	3493	1937	4638	3268	1628	5602	1305	2265	1784	2684	3989	2694	2542	4321	7074	5781	3854	6421	1485	3142	3592	4792	2974	3275	5002	3793	5445	4433	3919	6469	3839	5604	2746	7916	4526	3141
ENSG00000074771.4	0	1	0	0	0	0	0	0	0	0	0	0	0	0	1	0	1	0	0	0	0	2	0	0	0	0	0	0	0	2	0	0	0	0	0	0	0	0	2	0	0	0	0	0	0	0	0	2	1
ENSG00000074800.16	189124	179786	152692	271122	236072	380372	295715	297202	235959	113249	187754	66909	106998	163108	98984	264088	194704	122426	159024	212667	254434	84182	124440	209402	170672	136665	255017	197298	205368	223565	107844	88819	177061	134741	152930	233039	154272	143576	249031	142513	163785	146232	186397	256593	212824	182432	181601	285583	119924
ENSG00000074803.20	13	12	6	41	5	14146	6	39	5	369	12	63	88	12	12919	3	1769	140	195	96	6	8	1914	53	84	57	562	3	20	564	77	10	23	13	20	21	12	14	3	48	7	10	12022	266	64	46	30	36	129
ENSG00000074842.8	3852	4069	4466	7361	6426	7440	10021	4470	5273	1724	3630	3656	2410	2560	3165	4665	3076	8508	3954	6470	6739	2841	3350	4137	6361	6172	4077	4952	6958	4786	4082	3205	5754	3937	3600	3180	5362	4829	3522	2952	3904	6113	3648	5828	4856	3939	4593	5764	4908
ENSG00000074855.11	1149	1241	595	176	295	527	1814	415	584	422	679	292	1048	760	673	1322	635	440	1118	358	690	646	565	956	349	320	904	901	1198	866	793	274	439	555	694	394	448	574	1103	709	786	952	452	565	707	516	915	949	818
ENSG00000074935.14	1368	865	1186	334	394	982	1003	653	843	815	982	236	1254	1196	1356	927	1020	1280	729	1618	894	801	690	1480	920	375	1584	1600	1124	1052	917	572	848	369	804	523	855	836	2177	1190	928	759	712	582	536	886	1165	1354	1626
ENSG00000074964.17	5627	7314	2977	3210	2612	5235	5715	7549	7013	3582	3301	1179	6931	4518	2359	5095	3891	4249	6679	4006	3797	2000	2324	3007	2486	3221	4598	11553	4568	4709	3411	1682	2911	2092	3310	2666	3108	3641	8553	4004	4596	4279	3316	3084	4753	3194	4270	6778	6144
ENSG00000074966.11	228	246	161	44	110	58	135	230	96	107	81	94	112	172	127	146	93	135	862	119	69	106	216	194	111	54	175	177	85	128	251	59	285	65	101	57	204	199	64	141	120	310	129	237	118	138	197	207	180
ENSG00000075035.10	11	3	39	3	25	13	9	5	15	5	29	14	28	15	58	27	79	18	20	11	7	11	30	11	11	9	41	29	1	28	18	21	27	8	32	21	16	984	2	27	34	29	125	21	90	36	40	18	20
ENSG00000075043.19	0	0	3	2	0	9	0	4	1	0	1	1	0	2	6	3	2	1	1	4	1	3	6	0	0	2	3	5	2	1	1	8	0	1	1	2	1	0	1	0	0	0	1	1	1	4	9	4	3
ENSG00000075073.15	22	62	22	22	30	18	36	24	21	14	22	48	26	11	28	22	19	45	41	24	17	23	18	26	22	44	37	43	23	51	34	14	24	26	75	38	43	50	8	30	37	18	47	50	60	30	65	38	16
ENSG00000075089.9	1419	1097	1509	1364	1406	2159	2946	1632	1626	1212	1430	712	963	1119	1507	1309	1026	1446	1046	2032	1431	913	959	1013	849	929	1669	1351	1475	1218	996	576	1334	1376	1732	1205	1322	1127	1628	1519	1288	1773	1478	1269	1229	1088	1652	2264	834
ENSG00000075131.10	385	277	271	297	175	492	364	221	308	305	224	99	222	203	310	322	191	301	393	502	261	223	171	248	361	318	400	401	236	243	376	193	275	247	325	150	244	219	399	267	275	502	386	212	234	201	486	482	220
ENSG00000075142.14	4080	2962	4703	3589	5760	4839	6900	4100	4117	2260	3541	2303	3133	2723	4780	3559	2876	6598	3407	6055	4000	2663	3091	3839	2863	4151	4421	5730	7618	4004	3611	2041	3364	6146	4551	2499	3460	4094	5667	3652	3986	4502	4100	3215	3761	3329	5439	5897	4200
ENSG00000075151.21	5970	6492	3223	1165	2283	3517	9466	4642	5555	4477	6252	2406	3365	3807	3725	3574	4217	1894	4996	2272	4342	2522	4415	4734	3277	2779	5337	7194	3431	5053	4515	1907	3738	2721	5887	2296	4880	5302	4515	6073	4513	6175	6044	5794	3840	5805	8689	4459	3778
ENSG00000075188.9	680	635	679	493	838	876	1544	645	913	540	462	390	396	453	649	510	451	1017	603	1119	562	428	353	467	579	521	730	747	793	521	433	283	662	671	631	446	572	679	900	526	602	692	684	799	594	451	701	1022	469
ENSG00000075213.11	49	133	81	12	113	75	62	5	102	31	122	101	378	36	68	69	107	129	222	40	94	27	94	143	116	86	92	47	6	275	45	22	46	68	132	21	138	229	16	121	93	31	327	111	150	109	199	90	175
ENSG00000075218.19	162	298	98	88	145	186	119	315	162	98	79	86	165	125	57	206	130	137	224	99	47	57	105	56	196	272	200	343	84	180	250	52	273	236	81	144	145	124	359	71	107	123	119	117	67	89	109	135	209
ENSG00000075223.14	982	1276	448	73	2549	228	1043	286	480	1623	924	1100	1379	297	959	831	649	185	395	363	256	928	1299	1071	227	608	987	771	2170	312	814	294	2090	2541	731	1721	1185	2754	742	537	1586	568	1285	2507	1397	730	719	1681	667
ENSG00000075234.17	4256	3120	4020	6503	2384	11606	4023	7022	9075	2593	4512	1863	3563	4500	2117	6516	4673	5720	4703	6555	5428	2244	2570	4222	4603	3003	6503	9527	8001	4375	5451	2936	5231	2568	3433	2904	4111	2935	9836	4364	2129	9766	5012	3795	3586	2537	5124	4600	8033
ENSG00000075239.14	8551	4918	5049	7542	2005	21761	31909	11352	19421	6361	6380	1696	4966	6948	6003	5959	10116	7186	9062	25719	8580	3652	4108	5542	3150	2849	9574	8362	5293	8853	13202	1689	7307	3267	5291	4925	7369	4808	19585	7463	3968	17912	8352	5530	6243	3979	5334	8330	9713
ENSG00000075240.17	2215	8483	5203	3397	1759	5376	2547	2435	2027	3053	9052	1466	9935	3942	4842	3080	1496	883	6293	2868	4408	2084	3240	1683	5576	1481	3829	7944	7042	5012	2396	1933	3393	4569	5170	4680	4870	4353	10665	4477	3111	4739	1761	2374	4650	1388	3246	10107	1704
ENSG00000075275.18	9610	9195	7054	1477	5600	7458	6438	5427	8737	5251	5677	5181	11661	5497	3029	11177	5137	1437	8347	2509	9567	3506	4142	6305	3831	4024	10118	11558	9342	5498	7208	1945	6565	7439	4418	7760	12125	8813	14397	6246	12136	12183	7029	12881	7386	3569	6504	7472	6357
ENSG00000075290.8	5	2	2	1	1	1	8	11	3	3	1	1	4	8	4	8	8	0	12	4	1	7	2	5	6	1	4	4	6	7	3	4	10	2	0	1	2	8	1	1	5	0	39	4	3	0	3	10	10
ENSG00000075292.19	7472	6507	6270	3149	2672	9879	11053	7384	9349	6430	6563	3595	4729	6748	4323	4706	5286	2819	8117	3614	5786	3693	5347	7150	5650	3905	9351	7754	7125	6330	8584	3081	5671	4498	6798	3683	6642	5788	8727	7627	6038	14302	7926	5072	4974	5191	8998	6847	7105
ENSG00000075303.13	1639	1620	1533	345	1231	1637	2670	1344	1197	1249	1160	502	1448	985	1497	1244	786	1716	1069	1937	1161	856	843	673	683	835	1350	1930	1551	697	2058	419	1527	2409	1511	1327	1095	1472	2419	1296	1367	1926	1737	894	1442	860	1798	1943	1517
ENSG00000075336.12	1352	1116	1524	946	773	2149	2077	1505	1689	1046	912	483	1080	951	1329	1278	1109	1750	1185	1522	1372	757	902	1282	781	871	1712	1752	1595	1313	1847	581	1583	796	2127	941	1200	1216	830	1109	1452	1414	1359	1396	1168	820	1651	1660	1376
ENSG00000075340.23	219	100	459	44	63	47	1144	51	145	15	138	912	14	59	99	51	68	54	260	33	15	42	50	206	135	19	42	70	22	41	59	44	141	374	207	66	249	536	23	81	145	96	568	128	70	54	159	204	41
ENSG00000075388.4	0	0	0	0	0	0	0	1	0	0	0	0	0	0	0	0	0	0	0	0	0	0	0	0	0	0	0	1	0	0	0	0	0	0	0	0	0	0	0	1	0	0	0	0	0	0	1	0	1
ENSG00000075391.17	4117	2019	4063	684	1806	3622	3942	3090	2985	2448	4272	1645	3270	3058	3719	3090	2790	1106	3433	1402	2804	2299	3673	5025	3236	2703	6167	5274	3362	3335	3510	1971	3038	3544	6062	2392	4716	3585	3874	4550	3895	3504	8124	2938	3438	4050	7746	3281	3131
ENSG00000075399.14	734	1044	870	1027	618	1203	1507	909	958	389	525	344	674	702	626	1138	751	938	1190	659	807	588	721	1313	786	489	656	1158	1135	1430	1024	695	766	559	482	477	489	812	725	580	580	576	455	997	471	629	758	937	1814
ENSG00000075407.18	2604	3050	1566	610	587	1724	2766	2407	2455	1868	1492	1366	1802	1510	1075	1487	1408	507	2995	560	1171	1091	1284	2534	1539	1440	2172	2539	2982	2149	1689	910	1183	1653	2204	943	1622	1581	2505	2907	1827	2925	2793	1438	1565	1508	3699	2038	1721
ENSG00000075413.19	3934	3305	4352	2428	1877	3250	4729	3282	2887	2126	2920	1228	2970	3377	4336	3628	2980	2404	4667	2316	1996	2510	3865	6010	4298	2488	4473	5293	2880	4743	4191	1882	2956	2346	3416	2053	3136	3881	3876	4001	3506	2063	3551	3068	1868	3092	4658	3870	3732
ENSG00000075415.13	18271	13307	23951	13804	21014	25540	68126	23285	23973	14403	15837	11624	13728	14931	18044	19624	17610	26274	17230	26744	17983	11500	14258	15538	14573	15449	24288	21269	18285	20475	17325	8760	27633	22712	24023	17285	18109	18800	23367	16750	16764	23593	28251	27649	19722	14256	27610	23982	16861
ENSG00000075420.13	12927	15728	7222	2565	7941	9508	20265	13588	10371	6035	16919	9856	4314	6388	6398	9043	6794	4364	8217	5182	8245	4506	9710	8050	5576	7930	10743	12276	16387	7250	9212	2747	5677	12502	12042	8471	10866	9919	12127	10610	6251	19620	13736	11126	7222	10837	15773	15982	5581
ENSG00000075426.12	24711	18287	14779	6747	13595	25554	20964	19241	16570	19022	35998	16487	11809	15326	14616	20492	13215	9521	20142	11981	11275	9180	23214	16307	11037	8836	33978	33545	30370	27276	25728	8987	14077	23973	17331	13114	17016	16003	16769	19386	20238	16019	19318	12309	14031	22770	27402	26190	9224
ENSG00000075429.9	81	33	9	10	84	0	30	39	1	39	2	2	151	5	97	6	7	19	49	3	2	63	18	8	2	9	0	62	947	16	285	1	2	16	3	3	31	11	181	0	53	32	9	2	1	3	3	18	5
ENSG00000075461.6	1	3	3	2	1	0	10	5	3	0	0	3	5	2	2	2	5	3	3	2	26	78	109	29	44	67	14	27	9	15	29	7	8	7	10	12	18	15	11	3	18	4	15	1	8	2	2	5	6
ENSG00000075539.15	6901	7220	3719	1470	3048	5534	10394	5815	7132	6472	5581	3498	3893	3767	4553	3958	3560	2220	5731	2662	2980	2620	3890	3721	3525	3039	5448	7607	4251	4757	6699	1686	4163	4931	7845	4060	5391	6069	6141	6283	6097	9232	9649	5400	6501	3647	9630	6785	2817
ENSG00000075568.17	6175	6820	4489	1653	3252	7027	8192	5301	6118	4711	4742	3336	3561	3065	3970	4590	3499	2457	5019	2499	4358	2248	3234	4282	2685	2337	4963	6750	8791	3596	6254	1554	3339	4935	4639	3301	4244	5544	5498	4851	4504	10546	6199	4793	4913	3759	6742	5686	3845
ENSG00000075618.18	4592	2526	5988	3005	6187	5350	9661	3883	4985	983	9885	4709	2985	4085	5583	7063	4116	3405	3344	3839	3633	2782	3806	7728	8779	10579	6493	8052	2536	7125	3225	3867	2799	6862	15291	3428	7438	7771	1769	5891	6408	3354	8250	8236	7031	9604	12515	7027	4546
ENSG00000075624.17	213593	200287	197178	144437	236240	352697	247293	190516	209050	139749	196344	132433	93747	169491	198549	206380	135752	176055	211598	155061	251024	107875	192905	324900	452438	255493	246190	272356	172318	319376	175146	138671	243843	263033	221144	169517	222660	320937	138722	222998	185677	239603	228594	219334	236758	277760	241219	243518	228701
ENSG00000075643.6	76	3095	48	45	698	49	1637	106	64	18	18	150	36	29	100	73	39	92	66	27	129	80	38	43	74	157	25	42	45	43	74	46	414	354	116	58	58	215	17	41	111	64	127	697	210	105	318	122	38
ENSG00000075651.16	4741	3060	2062	1691	1213	4129	3906	2560	3930	2490	6272	1531	998	1924	4363	3148	2754	1924	2175	3803	1719	1316	1642	2598	2792	3043	1947	3986	2724	2506	4468	831	1871	2134	2802	2197	3613	1855	4206	5563	1061	3634	3167	2003	2075	2130	3571	3121	3721
ENSG00000075673.12	1	2	2	0	0	1	1	1	0	0	1	2	1	0	26	1	85	0	7	1	0	1	26	1	3	0	4	2	1	3	1	0	1	3	3	0	0	0	0	0	1	2	526	0	0	2	4	1	5
ENSG00000075702.18	233	289	120	147	83	115	193	219	97	65	82	34	171	118	92	163	141	124	372	79	45	86	137	119	142	113	125	343	111	215	341	101	169	110	78	67	94	92	237	90	109	146	70	59	80	84	82	134	235
ENSG00000075711.21	5715	4897	2834	1486	2361	5077	12050	3809	4567	1947	3292	2994	2053	3239	2863	3177	3449	2910	4155	3447	4905	1579	3296	3698	2324	2042	4253	5406	7929	3808	4254	1086	2528	5513	5137	3202	4054	4317	6416	4819	2672	7095	5406	3611	2229	2552	5974	6430	3209
ENSG00000075785.14	11732	18512	18824	8618	11908	26785	27775	16320	17947	5954	16623	6775	6233	12306	12234	14372	12394	13714	14528	14971	18781	6353	7813	19198	15031	15889	20427	19268	12144	16284	14925	7289	14874	9777	17254	13622	22444	18978	16091	13865	10775	20425	20493	18156	13723	13340	24501	19166	19427
ENSG00000075790.12	59	34	31	9	27	53	52	16	20	13	23	7	38	49	50	29	27	22	67	32	47	33	52	68	33	17	38	60	43	40	39	19	26	45	34	26	42	31	55	52	34	29	26	31	18	34	45	41	79
ENSG00000075826.17	517	950	644	340	52	23	859	199	104	160	127	57	682	751	611	799	564	516	1104	288	198	358	497	964	294	76	618	565	1110	738	509	410	523	71	186	54	182	270	636	599	297	102	141	183	58	128	510	529	1131
ENSG00000075856.12	2973	2360	3128	1976	2181	3777	4859	3204	3287	2100	2802	1466	2139	2188	2202	3153	2194	1686	3177	1614	2138	1326	2062	2622	2481	1686	3712	3476	3511	2675	2160	1321	2621	2396	2917	1825	2641	3206	2897	2851	2514	3762	3237	3140	2751	2585	4249	3318	1993
ENSG00000075884.14	810	907	811	800	964	635	812	617	804	415	589	422	542	750	1938	622	718	1179	1073	1476	592	823	744	820	1648	647	1312	635	537	730	714	659	1899	545	1191	716	1092	1786	423	860	1082	812	918	981	986	1140	1019	1186	408
ENSG00000075886.11	54	54	5763	5	173	10	60	317	54	13	19	5862	65	38	17	80	26	84	53	44	1560	93	24	85	15	8517	31	316	469	33	47	51	20	25	125	10	31	15	61	24	63	303	1690	56	1513	23	5014	1720	101
ENSG00000075891.22	3804	6942	5333	3934	1345	7030	6437	7513	5568	3966	4132	3481	4023	6726	3602	8770	5164	3833	6448	3571	6506	2700	2350	5150	6718	2058	5957	2153	8164	4854	3853	4174	3785	3600	3287	3048	2955	4650	3760	3026	4555	6430	3282	4692	3194	3076	4349	4348	7030
ENSG00000075914.13	565	532	774	687	637	805	1510	425	640	358	518	525	440	432	652	636	544	561	517	574	557	398	502	703	742	503	802	625	779	587	408	577	714	480	616	375	635	994	989	510	649	504	709	590	606	660	785	939	725
ENSG00000075945.13	3837	2813	2599	2747	1742	7969	5920	3260	5047	2915	3851	1530	1667	2633	3001	2702	2605	2373	2699	3286	8896	1572	2172	2706	2543	1940	4327	3879	3706	2665	2223	1366	2312	3238	3189	2159	3306	2773	3031	3106	2499	5021	3619	2557	2959	2563	3801	4051	1896
ENSG00000075975.17	1399	1029	1813	456	803	1312	2177	1103	1090	712	1114	833	980	985	1444	1462	1101	1107	1528	992	866	800	1278	1643	1117	1095	1708	1427	1125	1309	1051	545	1202	1243	1703	989	1299	2021	1578	1720	1232	1384	2198	1273	1365	1346	2205	1344	1027
ENSG00000076003.5	2500	2099	1558	1462	1561	3120	3036	1411	1731	1323	1064	1242	1548	935	1334	1917	1002	1195	1690	1287	760	997	1010	781	1446	1489	1431	2511	1963	1030	4671	682	2323	1991	1891	1400	1639	2069	2013	1370	2653	4980	2110	1281	2296	1160	1845	2274	1183
ENSG00000076043.11	2156	1416	2422	1524	896	2891	6893	1311	2991	860	1813	1470	1083	1305	1332	2282	1706	1875	1012	2750	3545	886	1063	2260	2640	1994	2464	2551	2235	2129	1411	852	1660	1229	1797	1393	1852	1975	1851	1860	1398	2349	1905	1908	1933	1592	2295	2364	2371
ENSG00000076053.12	1933	1089	2572	1116	892	1910	3067	1678	1892	1837	1613	1532	1106	1326	2673	1654	1099	2672	1311	2671	1007	1158	1252	952	983	932	1912	1779	1208	1830	1744	627	1383	2344	2168	1465	1410	1328	1634	1597	1705	2087	2222	1108	1490	1089	2468	2567	667
ENSG00000076067.13	8191	4154	9505	2728	3210	4111	10520	7579	6684	5432	8093	4231	5338	6344	8000	8006	5551	3331	7299	3535	4347	4291	5520	8246	8040	6236	9371	9355	7098	7433	4930	3481	5743	5652	8212	5329	6722	6171	6843	7517	7807	6798	9152	8553	7479	6180	14882	8308	6058
ENSG00000076108.12	13270	10821	6924	2803	5178	9539	11565	9261	12262	9620	10151	4152	9127	10297	5042	9063	6449	4452	13010	3817	5143	3630	6485	8510	5759	4943	10918	14591	11900	8312	10991	2555	6134	8688	8552	5285	7563	8964	11131	11139	8453	13262	11017	8852	9032	6281	12196	10619	7526
ENSG00000076201.15	3095	3132	3069	1262	1662	3615	3492	3108	3534	1343	3063	1938	2271	2391	1731	3722	2337	1743	3053	1259	2909	1573	2424	3269	2547	2127	2392	3840	3914	2840	2169	1313	1615	2076	2788	1897	2371	4361	4380	2618	2173	4987	3810	2378	2865	3029	3724	2549	2706
ENSG00000076242.16	1607	1557	1643	1067	1331	1711	2613	1500	1862	1124	1275	1021	986	1271	1832	1268	1310	2026	1805	1904	1296	1041	1227	1361	1076	986	1687	1779	1434	1365	1274	729	1650	1262	1507	929	1569	2269	2934	1510	1549	1585	1814	1403	1588	1253	1944	1866	944
ENSG00000076248.11	2602	2119	4869	2199	2511	4227	4666	2387	2855	1402	2320	1555	1724	1723	1760	3056	1697	2468	1841	2075	2896	1622	1873	1998	1966	2062	2828	3188	2488	2065	2167	940	2275	2279	2419	2065	2064	1972	2858	1554	2440	4246	3207	3308	2863	1522	3433	3498	1693
ENSG00000076258.10	2000	844	664	312	381	4842	920	1116	1840	653	829	442	408	898	567	683	1042	585	448	1087	1282	342	286	660	551	725	1286	1398	1648	1140	1853	469	451	1182	845	626	902	997	1266	789	634	2058	1451	839	632	405	792	878	879
ENSG00000076321.11	2041	1425	1745	284	950	2575	2635	1715	1852	1587	1602	553	1085	1310	1863	1591	1003	1067	1560	1233	1487	911	1173	1473	858	964	2417	2106	1480	1383	1366	499	1305	1735	2244	1155	1817	1893	1336	1969	1823	2068	2285	1474	1556	1403	2857	1779	1125
ENSG00000076344.16	13	7	162	19	11	9	26	12	38	7	52	6	80	13	110	69	110	36	37	24	31	30	88	177	29	13	83	38	11	47	34	33	17	5	29	12	46	85	20	21	72	13	33	20	27	39	100	37	77
ENSG00000076351.13	1426	412	1047	260	467	935	1405	287	1368	643	573	437	671	864	200	563	636	243	586	460	1048	368	422	508	1588	121	544	1026	1354	436	1201	269	647	730	642	626	623	599	1248	782	601	1438	669	532	930	379	452	492	705
ENSG00000076356.7	6836	3149	4886	1946	1831	4459	6553	4984	8015	3695	10240	2588	3338	4057	3590	5000	5254	2270	5533	3063	4069	2341	4188	6351	6280	5760	6278	8544	4130	6331	6685	2653	3031	4008	9010	3096	5324	3880	3629	8976	4579	8322	9304	4401	6364	6681	11528	6354	5483
ENSG00000076382.17	2213	1637	398	462	215	3158	796	986	4245	1309	466	149	1133	1676	161	499	2164	292	727	1530	2922	158	938	605	2380	269	1894	4347	633	1516	651	620	764	369	529	431	464	321	5672	909	478	437	455	230	633	304	211	1193	1063
ENSG00000076513.17	4872	10219	3962	4728	3226	5522	39050	15195	3831	2628	3913	1643	3437	4006	4730	7628	3746	6798	6448	4055	9231	2541	3649	5330	2990	4731	6085	6339	4289	7056	3285	1632	5169	3597	4192	4624	4544	5869	3620	4093	3443	11471	4914	9678	3324	4214	7946	11192	5800
ENSG00000076554.15	4094	3267	3696	1775	1704	4662	6167	2682	1948	1496	2837	1542	1731	1741	1638	2486	2055	1675	1877	3413	4466	2356	1762	3349	1916	2642	2508	1884	4072	2088	1540	1583	2803	2621	1808	2125	2231	1846	2751	2172	2665	2753	2633	1871	2282	1834	2013	4446	1970
ENSG00000076555.15	4802	3200	5233	1282	1222	2265	7196	2773	2929	2168	2363	1736	3092	2635	2013	3230	2377	1127	3450	807	3032	2487	3124	6737	1564	1257	3866	5810	4225	3426	3476	1752	1930	2132	2517	889	2034	2255	3471	3186	3062	3933	3546	2200	2992	1922	5334	3602	2880
ENSG00000076604.15	2345	1422	738	1579	1046	3624	3798	1714	2421	1473	910	526	1374	1596	2707	1320	1582	3051	2199	2296	1201	964	1350	1700	2079	519	2385	2523	1705	4056	1334	1591	1908	1190	1505	741	1030	1593	1923	1541	1200	961	1107	1582	1045	1218	1467	1411	2187
ENSG00000076641.4	4503	6253	5435	836	1989	5584	9868	2721	2512	1887	4830	2568	3064	3939	1909	2712	2691	1495	5608	1305	1957	2697	3937	2910	2535	2288	5014	4799	2181	2629	4392	1954	4383	3636	4852	3178	3921	3284	3425	3103	2908	4314	5134	3543	3564	3433	7086	5536	3660
ENSG00000076650.7	908	725	918	452	413	848	1550	918	1138	768	787	426	739	621	694	772	671	616	694	517	672	397	443	860	971	506	1001	1031	1081	753	748	348	808	749	815	464	685	826	1155	803	899	988	814	547	933	922	849	895	973
ENSG00000076662.10	103	197	82	92	162	79	69	111	128	53	98	49	35	103	65	95	62	104	166	151	42	60	70	44	135	57	77	76	46	60	114	40	266	66	50	42	99	394	67	60	74	122	108	119	125	72	81	111	21
ENSG00000076685.19	1128	2645	1155	152	894	1262	3901	1149	1182	967	1114	854	1255	1335	1236	1434	1028	1026	1473	1019	950	661	946	1194	495	635	1625	1118	1553	767	1208	309	1093	1153	1443	1053	1161	1593	1534	1250	942	1658	1803	1197	1213	904	1918	1384	968
ENSG00000076706.17	27923	17179	31878	12395	24408	26768	13427	20995	20426	17594	50693	18281	13434	20234	28545	32216	20714	19382	18144	21184	16548	15070	20893	39805	43572	44124	28730	37052	21515	42745	24259	25274	23397	17567	45430	19252	33336	32721	11280	41897	33221	21033	37464	26843	28496	39290	57525	39967	20642
ENSG00000076716.9	4442	2877	1009	2184	2545	1103	13135	1926	5689	2850	2203	3927	1815	2509	2149	2610	3474	438	5417	4114	4431	1613	2278	3118	1317	747	4506	1914	4610	2165	4566	1405	4617	3183	860	3428	2660	8086	5273	3416	6164	10472	3710	12673	3623	3351	1315	2682	1340
ENSG00000076770.14	1015	1154	3355	486	548	1718	8215	1101	724	410	1883	3092	389	549	1292	3673	2529	872	1761	483	1294	369	1131	752	2151	500	1419	763	321	505	959	275	1575	4247	2052	1666	1550	4576	399	898	686	6377	5103	3576	874	917	6175	987	240
ENSG00000076826.10	1189	580	1312	703	316	2964	2707	1637	1934	314	1284	464	1182	1594	387	2752	1409	556	1811	819	2224	606	1071	1908	1258	410	1312	2332	1891	1156	1340	698	1320	1065	794	1026	948	949	2356	814	221	1805	1158	881	394	949	1239	706	3232
ENSG00000076864.19	3599	1904	2280	986	1883	8511	6226	2283	2244	5210	991	543	4806	1790	3695	3147	1410	431	3133	2607	2681	2120	1358	851	1069	970	2974	5569	2819	3508	3780	1884	1357	817	3028	2123	1836	1957	5977	1526	2191	6802	2106	1282	3493	1423	1180	3922	5528
ENSG00000076924.12	3222	2071	4725	4715	2208	4899	3986	4695	5020	1551	3716	2381	3301	2617	2493	4833	2956	2692	3693	2920	2379	2241	2585	4184	5113	4743	3355	4381	4475	3859	3674	2959	2377	2375	3373	2234	2879	3132	4729	2603	3416	4392	3834	2400	3085	3570	4145	3925	5274
ENSG00000076928.18	6504	6830	6580	4898	3150	4150	5633	5168	5435	1766	5877	2229	4184	5794	4467	7440	4246	3918	8517	3357	4150	3181	4883	9574	7541	3316	6080	7073	5650	7727	6041	5163	5800	2969	4290	2046	4321	5358	3722	5265	4516	3840	3852	3918	3641	5413	7032	5944	8806
ENSG00000076944.16	2106	2501	2139	2415	1473	2608	4667	2324	2432	498	1593	1141	1446	1727	803	2451	1619	1522	2109	1705	1906	972	1444	2745	2009	1266	1686	2248	1916	2030	1954	1645	2282	1180	989	1104	1194	1434	2366	1068	1199	2212	1103	1521	1132	1398	1494	1939	5494
ENSG00000076984.18	2798	2462	2398	1964	1365	2397	3268	3091	2974	930	2031	881	2229	1974	1451	2994	1689	1460	2148	1530	1899	1077	1502	2507	2318	1699	2732	3027	3173	2623	2476	1456	1580	1476	1928	1443	1702	1823	2298	1762	1912	2499	1923	1585	1940	1873	2719	2412	2482
ENSG00000077009.13	111	3	4	1	8	0	1	3	411	1	1	0	3	0	2	0	6	0	3	0	0	7	12	2	1637	79	8	1	13	25	8	0	4	1	1	1	0	0	19	2	3	0	20	0	2	2	2	2	7
ENSG00000077044.11	3648	3040	3364	1427	1169	1834	3444	2633	2808	2104	2384	1545	3255	2071	2547	3546	2925	1902	4357	1394	1879	2269	3649	4894	1888	1803	5111	5831	7231	5997	5062	1958	2103	2220	5467	1544	2230	3414	2310	5126	3409	2430	3274	2312	2639	2255	9295	6299	4471
ENSG00000077063.11	2207	4811	6128	309	354	1062	5052	3095	2284	2523	3227	562	2236	780	1320	1170	858	885	1710	557	718	2037	1294	2237	659	887	1744	1470	2874	583	2449	591	1847	1919	1667	918	771	1117	3730	1324	1228	1601	1569	1743	1237	1223	2220	807	2471
ENSG00000077080.10	0	0	0	0	1	0	0	2	0	0	0	4	4	0	1	3	3	0	1	0	0	3	3	2	0	0	0	0	2	7	5	0	1	1	0	0	0	1	11	0	0	0	0	0	1	0	1	2	4
ENSG00000077092.19	1298	336	2702	540	641	1484	761	700	982	867	2352	902	946	1697	2579	1776	1367	720	1096	1387	1263	2117	1682	1938	946	1163	2955	1394	456	1651	1405	1394	903	874	1846	811	1606	1730	806	1252	2166	1361	2070	939	1454	2410	2764	1698	771
ENSG00000077097.15	6700	6136	5635	2401	3519	5565	8337	4671	6156	4855	6937	3500	3650	3510	5459	4064	4752	2371	5593	2824	3898	2824	4746	4955	4130	4220	6728	6226	5156	5379	4999	2203	5531	5598	9062	4019	6297	9562	7465	7332	5578	7459	9412	5149	5643	5791	10481	6198	2940
ENSG00000077147.16	10643	15477	13664	7037	10441	20956	32572	13547	13860	10410	15017	12741	8913	10033	13280	12504	9862	6715	12170	9040	13716	7901	10005	11316	9042	8426	17016	10093	15317	11773	11245	5994	12730	19488	17336	13252	14799	15074	14029	14713	14230	17539	19880	15073	13797	12671	22152	17700	8028
ENSG00000077150.20	4692	5258	2365	3833	2236	5081	5763	6655	6718	2916	4578	2375	3389	4447	4611	3913	4309	4129	10997	3382	5336	2504	5515	8931	5978	3774	7229	2689	5425	11067	3636	6341	3950	2235	2836	1617	3246	3485	3789	4186	2771	4807	2740	3021	3838	6458	4511	4676	4560
ENSG00000077152.11	185	230	90	195	176	265	243	162	188	114	62	50	127	84	146	116	126	191	167	310	110	98	92	83	227	142	148	226	93	115	278	92	308	194	100	102	116	152	264	62	191	176	102	111	109	80	90	163	112
ENSG00000077157.22	4479	4238	5663	998	3237	1921	7783	2315	2256	2493	4684	2705	3861	4945	4316	11200	5199	1192	4081	1181	2281	2358	5948	3427	5743	2872	4640	6445	4491	3139	4264	2730	5937	3061	7793	4397	5861	17094	2656	8225	4898	5783	13675	2946	6316	6028	16601	3404	3878
ENSG00000077232.18	8119	9747	6036	2707	4684	10127	10833	4139	6250	5150	7000	4139	4362	4097	6883	4981	4944	4924	6620	4862	10726	4135	5610	7092	3884	3649	6927	7926	6914	4675	8857	2637	7993	7475	8356	5236	6823	8199	4859	6599	4609	10845	8623	7740	6312	5394	9539	6386	5031
ENSG00000077235.18	5546	5281	4195	3209	2847	10553	8386	5721	6829	3680	6095	3478	3376	3895	2934	5655	3816	2292	5139	2118	4832	2347	3621	4410	4590	3249	5108	7707	6183	4844	5901	2590	3768	4975	5397	3714	5008	7637	5274	5319	4821	7788	7314	6824	5765	4646	7748	5337	4184
ENSG00000077238.14	4927	6991	5784	4696	3529	4314	4358	4213	3093	2263	7884	2523	3214	4089	3977	7747	3298	3215	5975	2339	3864	4143	6903	7260	3440	3345	8638	5091	3842	6149	4166	4113	4483	3499	4042	3814	5131	5202	2574	5125	6531	4099	4270	5257	4663	6617	8129	5853	3826
ENSG00000077254.14	5607	4386	3933	1903	2833	6335	7671	4468	5126	3654	4561	1703	3103	3484	5001	4196	3237	3899	4535	5085	4835	2908	3364	4368	3515	2821	4940	5066	4039	3680	3730	1862	3703	3619	5283	3905	4286	4282	4611	4871	4209	7090	6071	3758	3622	3814	6292	4870	3015
ENSG00000077264.15	131	127	107	120	105	27	81	241	379	190	131	502	34	145	65	221	106	125	373	14	29	28	81	177	154	109	37	16	11	117	455	18	53	574	232	70	249	340	21	137	36	718	177	198	126	31	283	440	44
ENSG00000077274.9	522	544	1853	54	2332	1707	516	22	12	11	221	314	39	393	154	7596	1090	1	145	1887	241	14	89	3172	1137	44	44	7	113	175	372	227	1819	126	433	4992	426	335	1	2294	11	6736	374	7271	7152	600	2779	1183	21
ENSG00000077279.19	37	26	5	71	18	40	15	39	19	4	16	7	7	13	10	30	15	4	45	19	4	1	25	9	19	12	12	23	39	73	83	4	10	15	5	14	17	7	21	9	10	40	12	23	10	5	27	20	11
ENSG00000077312.9	1407	1426	3236	3153	1533	2029	2389	2184	2084	912	1848	1451	1371	1148	1313	2041	1523	2076	1442	1984	1854	1336	1368	2483	3678	3177	1919	1687	2893	2097	1551	2035	1905	1585	1773	1164	1485	1542	2020	1390	1932	2230	1760	1428	1706	1826	1923	2298	2472
ENSG00000077327.16	18	9	22	1	0	311	6	1	15	0	18	17	1	9	5	4	13	0	11	30	547	0	7	43	33	5	5	8	2	8	1	6	1	5	18	1	10	9	0	8	2	41	14	116	14	7	7	11	10
ENSG00000077348.9	781	514	957	1849	1085	1759	1621	1175	1497	448	751	1197	818	523	499	1131	719	1696	768	1385	890	682	674	990	1398	2488	1151	1203	2142	1152	885	975	943	1097	1103	726	1001	627	1128	698	866	1409	951	787	1056	1024	1120	1694	1629
ENSG00000077380.16	7030	5330	7184	3649	4247	13820	11558	8162	8524	5356	7477	3978	4689	5089	7330	6143	5280	6169	5241	8178	8130	4218	5170	8223	6031	5887	8293	9230	9184	6238	7274	2664	6222	5994	8236	5891	6915	6252	7300	7028	6848	12317	9779	6624	7193	6541	10213	7813	5092
ENSG00000077420.16	4640	8013	1581	3236	3256	1679	17808	12711	4688	2841	2766	2842	2656	1715	2052	3993	2066	4712	4937	3764	3924	1757	1877	3418	2579	3339	3063	4669	4195	3857	1187	1712	3647	2272	2865	2378	1855	3616	3012	2583	3076	5544	2477	3873	3580	2521	3876	3290	1111
ENSG00000077454.16	588	730	348	164	310	316	719	384	451	169	382	128	407	438	329	560	329	311	724	222	305	194	399	650	393	236	496	609	398	653	607	221	450	292	295	210	298	622	360	344	340	295	290	279	287	322	439	401	605
ENSG00000077458.13	1316	1179	1388	321	336	688	2182	1124	770	785	935	608	711	813	1477	1049	578	903	1110	791	517	723	878	1012	629	496	1602	988	827	1130	1316	569	1089	870	1178	575	1044	954	921	1146	975	679	989	480	499	819	1644	1438	1055
ENSG00000077463.15	839	754	986	1191	532	1030	1132	1108	1016	219	834	555	655	637	596	1337	732	889	875	905	947	533	797	1228	1619	997	1013	1076	885	1332	740	1047	883	644	823	546	653	774	620	624	772	748	606	845	762	935	1059	1029	1279
ENSG00000077498.9	22	15	3	11	0	2	56	1	6	2	4	0	7	1	5	5	4	1	1	1	1	2	1	2	1	2	4	13	9	14	9	3	2	5	1	1	0	2	11	2	18	2	4	5	9	0	4	3	12
ENSG00000077514.9	1576	1463	1527	827	1214	2158	1911	1264	1488	1048	1029	625	1013	1016	1431	1150	1060	1071	1245	1191	1024	679	924	1074	950	957	1623	1369	1245	1437	1492	570	1244	1035	1335	866	1297	1284	1673	1367	1485	1797	1779	1169	1251	890	1844	1599	871
ENSG00000077522.14	57	720	57	59	189	14	19	19	20	4	121	23	42	35	36	77	55	16	5	33	70	22	19	22	5	15	269	32	26	41	9	64	40	55	31	6	24	74	10	117	233	12	32	27	64	20	16	113	10
ENSG00000077549.19	10973	14393	11611	9651	11649	13660	16457	12743	13811	5425	10477	6345	6335	8804	10762	11451	8630	8872	11072	10064	12514	6864	8484	14952	18304	10654	12994	11273	8446	12163	8213	7594	14308	8280	11285	10188	12898	13246	8124	10131	12315	12796	13782	14429	11971	13268	15739	12987	10816
ENSG00000077585.14	3573	8401	2608	1147	1582	5961	10784	3782	6358	3456	2793	1388	3529	3267	1477	2822	2147	4338	1217	5285	11098	856	1608	1982	2401	3012	3869	3035	1849	1605	3338	935	3706	4118	3348	3093	3043	2413	7610	3019	1226	8122	4048	2183	4200	1812	4694	2626	3518
ENSG00000077616.11	83	40	109	36	33	94	76	50	71	45	100	23	77	42	181	90	139	73	113	55	75	47	183	183	92	38	166	81	42	232	152	74	57	23	178	31	143	255	36	103	102	31	133	58	103	73	101	118	93
ENSG00000077684.16	4031	1896	8468	2247	1883	5146	5168	4979	3954	2587	6308	2632	2708	3443	2548	5991	3931	1913	4961	2182	4464	3109	6266	8725	4620	4127	6126	4013	4577	3579	3012	2643	3095	5771	4001	3364	3200	3668	5497	3600	4048	6268	6009	4601	2270	6516	9304	3897	3384
ENSG00000077713.19	2028	1674	1866	1369	1105	2726	5227	3656	2850	1118	1493	1657	1413	1336	1438	1913	1224	1869	2099	2504	1883	1044	1400	2561	1395	2707	1669	2727	2801	2043	2575	550	1819	1786	1897	1459	1740	1096	2483	1708	1719	2421	1727	1411	1811	1634	2321	2564	1730
ENSG00000077721.16	3820	3978	3731	3189	3159	3927	7525	2917	3281	1681	3087	2420	1852	2810	4975	3247	2971	4911	3233	5321	4200	2314	2785	3610	3367	2381	4117	3937	2958	3805	4245	1831	4155	3245	3776	2573	3476	3291	2521	3594	4110	3158	3600	3871	2902	3127	4313	3571	2511
ENSG00000077782.21	4661	2079	9350	3757	4210	5163	3634	3444	5982	3716	7576	5827	5318	4221	6651	8922	4388	2988	3428	2605	2928	5467	6689	8121	4249	4155	10325	6814	16499	10844	6467	3297	3104	4941	6640	3526	5670	7877	4559	6761	9609	4760	5629	3711	8242	9781	5915	6987	2691
ENSG00000077800.13	4	7	3	3	0	0	4	2	1	0	1	1	5	0	1	0	5	1	2	1	0	4	2	4	0	1	0	0	4	7	3	5	1	1	0	0	0	2	0	1	3	0	0	0	0	1	4	3	1
ENSG00000077935.17	21	14	36	4	3	6	3	16	7	5	9	5	9	10	17	10	15	6	22	6	7	9	8	27	35	8	11	30	5	54	39	12	13	8	23	6	6	32	6	43	21	4	13	10	5	7	28	6	30
ENSG00000077942.19	468	440	2732	597	1678	1599	306	662	642	127	528	1080	531	409	2117	850	4147	590	252	915	488	417	1817	674	977	1758	1569	1245	1183	1987	1630	1085	569	1686	4651	318	965	35122	167	905	1907	1667	2252	866	4860	1385	2234	1438	623
ENSG00000077943.8	1600	1002	1996	1114	1344	1850	2241	1750	4018	2038	6013	1120	2675	1348	5108	3186	1811	1734	2152	2337	1846	1120	3059	1541	1909	1705	4098	1599	2519	1227	3317	1733	1609	2040	3694	3216	2301	8473	2279	2751	4606	5312	3018	2744	5988	2854	3514	2592	1320
ENSG00000077984.6	660	977	598	751	1202	442	173	560	924	112	533	172	170	1180	699	490	364	689	2593	1155	377	467	587	369	4720	556	464	399	354	545	515	483	2492	150	311	180	932	1383	145	362	324	1502	431	1138	623	1325	481	911	183
ENSG00000078018.20	2446	723	1732	522	1238	1651	988	982	1698	1144	1704	811	1424	2082	3236	2768	1613	1298	1654	1542	1069	1307	1651	2194	2171	1579	2244	2843	1899	2635	2339	1023	1809	1535	3105	1581	3893	2793	1278	2499	3035	4765	4087	1546	1710	2716	4040	3382	1150
ENSG00000078043.16	2048	3628	2801	605	848	3752	4556	1246	1595	1546	2107	1045	1258	2290	2104	3150	2458	1283	1577	1493	2622	1070	1789	2842	1611	949	4449	1911	1864	1572	3880	903	3482	1885	3431	2964	2497	3089	1501	1852	2175	1912	2785	2914	1015	1711	3282	2246	3299
ENSG00000078053.17	46	10	49	11	15	24	11	28	51	24	70	32	30	31	59	29	86	41	54	21	18	33	70	47	68	69	66	60	32	90	43	18	17	21	61	11	85	52	19	56	96	44	99	57	29	26	90	45	27
ENSG00000078061.13	4925	4868	5901	4586	3371	4876	6994	4122	6166	2554	4422	4019	3448	3635	4097	6764	3966	4707	4746	3864	3735	2036	3071	4219	3134	2534	4614	5458	5516	4472	5671	2027	3392	4147	3811	3666	4188	5048	4263	4044	4207	6150	4435	4648	4639	3481	5887	5358	2929
ENSG00000078070.13	2542	2581	1254	1519	1346	2038	5665	2912	3470	1043	1692	1134	1012	1888	1106	2396	1493	2126	2149	2274	2417	662	1176	1485	719	1059	1875	3066	2657	1846	2345	560	1037	1431	1758	1391	1517	1643	3641	1745	1157	2611	2350	2493	1095	1075	1933	2824	1639
ENSG00000078081.8	276	684	255	167	558	128	270	534	337	223	161	262	108	172	215	185	153	332	321	252	213	45	185	195	415	572	79	162	216	200	381	147	477	241	171	82	258	441	34	294	129	169	256	427	193	93	145	499	61
ENSG00000078098.14	166	275	319	41	463	90	69	54	72	59	175	290	200	71	480	430	148	147	80	104	68	114	240	166	144	247	447	162	49	155	110	97	263	562	983	673	366	642	44	507	589	129	429	347	546	483	720	234	158
ENSG00000078114.19	7089	1803	3577	3743	2293	8968	1747	8198	5667	5760	3699	3569	5212	4108	5887	5506	2656	2856	6982	2867	1152	3542	2685	2296	4363	3719	5476	5752	12284	4158	4735	1634	3182	4039	4620	6818	3305	2954	8335	6139	7293	2754	5800	5267	3987	3919	4592	6491	2742
ENSG00000078124.12	2179	3968	2269	871	1453	1690	10463	1185	1869	1102	1639	1516	1134	1325	2367	1678	1512	1371	2293	1619	1499	973	1169	2352	2399	1670	1167	2175	3097	1547	2776	793	2718	2464	2021	1939	2456	2457	2276	2208	2243	2390	2183	2782	2238	1655	2503	1751	1669
ENSG00000078140.14	5116	5240	4284	2636	3422	6673	7901	4356	4666	3037	4754	2021	2928	3870	5429	4259	3626	3866	4910	2918	4688	2884	4324	4321	4328	3525	6233	6107	3658	4534	5705	2162	5551	5600	6054	4462	5227	4703	2712	5307	4188	5554	6449	4225	4086	4014	7080	5701	3485
ENSG00000078142.13	4279	4041	2937	2041	1337	4986	4406	3749	4057	2993	3619	1384	2585	2661	3129	3435	2596	2537	3017	3173	2946	1796	2177	2638	2453	1836	4662	3802	3263	2824	3380	1143	3009	2038	5374	2944	3257	3272	3865	3717	3298	3859	4786	2773	2838	2399	4794	4516	2361
ENSG00000078177.14	1157	1230	431	109	564	1254	1294	792	965	918	740	479	720	614	594	476	439	293	1137	244	387	451	586	423	300	289	904	1186	984	553	1576	180	859	1118	801	616	689	1067	521	773	737	1222	986	656	542	417	1208	928	443
ENSG00000078237.7	500	468	441	188	294	725	605	583	362	281	272	187	246	334	542	222	529	253	547	235	235	213	380	467	508	359	674	490	285	703	454	376	447	472	666	322	543	610	234	575	442	504	481	671	426	471	910	963	285
ENSG00000078246.17	4004	2857	2845	1308	2265	3798	4164	2742	3216	2267	2524	1286	2488	2571	2948	3094	2101	2010	2076	3140	2602	1356	1594	2631	1919	1586	2885	3965	4710	3312	1651	979	1770	2008	2695	1863	2170	2433	3677	2626	3001	5003	2812	3376	2717	2142	3739	4177	1963
ENSG00000078269.15	1398	1205	1376	384	821	594	853	815	728	860	1227	659	1672	706	1981	1349	788	358	912	348	427	592	796	1450	1033	1549	1235	1658	660	1319	1117	438	814	549	2810	961	1717	1733	1009	2359	1924	864	1727	993	2062	1484	2694	1865	891
ENSG00000078295.17	78	833	319	28	59	330	58	12	643	190	208	307	1550	46	61	103	542	43	19	16	258	137	171	357	14	61	361	69	2009	22	1565	39	634	289	220	30	98	384	2485	760	882	398	65	242	1637	399	557	199	288
ENSG00000078304.19	6793	5271	7202	3644	4340	7110	6545	5023	6643	3819	5642	3033	4128	4510	7146	5442	4858	5190	5808	7057	3198	3556	4439	5273	5310	5463	7824	6968	3065	5141	7549	2586	6085	5606	7503	5040	6238	7659	5795	6520	6594	5425	8232	5673	4930	5323	8731	7404	3610
ENSG00000078319.10	604	463	785	324	559	810	1415	521	689	463	470	274	582	319	431	519	370	929	566	979	1061	314	415	526	721	575	443	1346	1087	580	970	312	736	644	513	427	425	751	1437	586	517	754	689	391	551	532	537	645	951
ENSG00000078328.22	2	13	10	6	5	2	2	1	0	0	2	1	5	1	7	2	18	5	17	1	1	12	27	7	0	1	5	0	1	24	15	1	8	0	1	0	1	2	11	5	3	2	9	1	2	1	5	3	11
ENSG00000078369.18	30193	28567	28580	18607	22179	42349	44717	31399	33918	16856	28181	12291	21821	22307	28356	33061	23076	17581	28233	24556	24198	14744	23669	24462	28518	24502	36518	40323	28613	26161	20222	14618	25992	25521	40237	21806	27786	26005	28908	30078	29273	38529	39819	28594	35655	28066	49471	37122	15464
ENSG00000078399.19	801	496	994	1071	486	962	371	557	844	409	266	203	1144	49	528	52	554	745	91	1178	419	304	262	745	873	1145	146	1569	1640	555	1080	382	438	899	144	714	623	1121	548	604	1148	25	425	549	656	579	284	1164	1042
ENSG00000078401.7	4438	2002	8153	3713	2938	2905	575	8794	1750	3109	12646	2487	5471	3493	3193	8653	2139	8694	4298	2417	2482	3189	8550	12651	3435	7703	4545	6333	6985	836	2733	1076	1789	4488	4889	4642	5430	2140	5587	2665	7535	5389	5566	7314	2751	5914	10522	11198	5080
ENSG00000078403.17	2257	2373	2277	716	994	2370	3811	2472	2132	1722	2513	880	1996	2360	2143	2548	1668	1945	2463	2199	1746	1135	1184	2187	1378	1080	3028	3289	2608	2151	2443	890	1620	1208	2379	1071	2083	2157	3761	2358	1874	2093	2391	1677	1646	1562	3708	2904	2207
ENSG00000078487.17	380	316	379	283	155	223	568	297	398	179	203	170	278	266	279	270	257	250	330	219	161	166	286	373	351	344	397	312	459	264	427	230	363	228	270	134	234	345	282	225	326	254	297	283	274	229	396	326	326
ENSG00000078549.15	17	7	10	20	7	98	6	11	38	16	3	5	10	57	8	0	21	130	13	126	2	4	41	6	5	5	9	22	2	14	21	5	4	40	37	10	10	69	10	22	10	55	45	17	33	97	49	438	10
ENSG00000078579.9	46	8	2	10	6	2	32	12	9	3	5	26	6	9	7	8	11	14	19	15	13	15	5	32	10	9	15	8	9	8	0	5	11	6	5	4	9	28	6	2	21	13	8	4	8	9	8	3	6
ENSG00000078589.13	353	612	130	199	373	122	104	229	381	97	263	79	93	462	300	131	120	227	812	436	83	65	207	100	698	108	92	96	140	184	383	171	1199	127	126	99	441	1590	61	189	200	495	273	278	187	187	138	358	52
ENSG00000078596.11	1430	1686	3468	386	1283	3051	816	1727	5175	625	4595	2388	660	2681	6946	1217	1768	2124	3039	3247	2099	1497	2455	1480	2446	1034	1286	1914	302	4099	1491	1049	2728	3557	8991	738	4143	4367	661	2108	4178	2648	7079	3374	2783	3476	6461	3200	1556
ENSG00000078618.22	7795	8482	5415	4237	5330	7454	11166	5346	6978	5164	5591	3891	5579	4734	5172	5257	5153	3916	6636	4169	5140	3764	5192	5345	4781	5373	7462	7101	9402	5003	5558	3004	6451	6747	7631	4759	5765	6484	7926	6715	9539	8880	8454	5833	7183	5130	9149	8144	4733
ENSG00000078668.14	5370	3790	5679	4329	2975	8042	18293	6135	6849	2036	3722	1863	3864	4183	4497	5090	4097	8564	2679	8639	6104	3535	3823	4928	5505	5422	6409	6543	6178	5620	4125	2619	5945	3972	5706	4445	4761	3328	6488	4893	6046	7071	6159	3079	6449	4285	6429	7232	5780
ENSG00000078674.18	9412	7628	7195	2538	2407	9371	12832	9553	11826	5980	10656	4286	6898	6467	4798	5640	6150	3684	6383	4145	5035	4524	5863	6285	5777	5900	9309	9852	8624	6312	7798	2454	6620	6635	10337	3279	7774	6349	10014	10198	8460	13400	11529	4551	7161	6672	12758	8639	4457
ENSG00000078687.17	1524	1006	963	520	418	755	1233	1097	1637	949	1384	382	1365	935	937	1047	905	335	1458	389	683	564	806	1690	1358	705	1262	1421	1366	1625	1628	657	752	1014	1799	719	1353	1990	1120	1459	1364	1033	2005	771	1358	1154	2274	1150	892
ENSG00000078699.22	3256	2386	1775	706	895	1504	3165	1918	2160	1696	1485	967	2040	1878	1406	2314	1492	1260	2165	1144	1714	887	1154	1821	1244	1097	2098	2890	3195	2018	2781	699	1493	2094	1986	1301	1688	2133	3544	2047	2160	3436	2169	1484	2089	1137	2654	2715	2328
ENSG00000078725.13	47	116	48	27	23	124	595	6	590	301	85	185	110	106	136	179	475	2	25	1317	52	264	53	2233	553	33	35	59	346	21	99	28	276	78	24	268	152	623	214	1011	28	243	133	67	37	1602	65	406	135
ENSG00000078747.16	5753	4312	4245	1535	2802	5955	8578	4905	5137	3948	4213	2334	3627	3993	4140	3801	3311	3422	4462	3752	3527	2896	4059	3241	2743	2257	4915	5483	5806	3088	5341	1407	3817	4946	5231	3717	4375	4270	8104	4967	3680	6107	6220	3662	4063	3560	6464	4872	3302
ENSG00000078795.17	10	8	24	4	1	3	19	6	2	4	8	0	11	8	7	10	18	13	5	4	4	6	5	20	13	2	7	10	13	16	9	10	8	7	7	4	4	13	21	6	10	4	7	5	9	6	12	8	24
ENSG00000078804.13	9575	4417	8277	4315	2895	12914	9357	8934	11311	8629	8087	5983	6472	7880	10898	8065	4528	3128	7941	4456	7296	4602	5444	9378	8921	7151	8864	12609	15482	13143	15590	4424	6360	7379	10388	6666	7374	5832	13557	11664	6376	9872	10102	5349	7408	6043	12382	6484	10293
ENSG00000078808.19	9717	10124	8847	9016	12158	15167	14976	12917	11291	3533	10205	5809	5570	6071	7288	13974	7183	8433	7999	9616	11731	5333	6336	10790	10414	12119	9671	14944	13554	11520	7668	5944	8666	10055	10780	9117	9026	11585	9406	7800	8900	12784	8947	13362	9871	10464	12165	12317	10091
ENSG00000078814.17	283	112	279	128	29	130	289	137	118	68	143	56	207	361	121	292	200	72	301	69	104	144	236	462	206	44	304	253	442	412	541	227	72	48	151	29	76	75	322	153	223	87	74	74	47	121	191	237	375
ENSG00000078898.7	0	1	1	0	0	0	0	0	0	0	1	0	0	0	5	0	0	0	0	0	0	0	0	0	1	0	0	0	0	1	1	0	0	0	0	0	0	0	1	0	0	0	0	0	1	0	0	1	0
ENSG00000078900.15	147	149	37	37	38	129	39	50	51	20	21	14	61	63	20	71	36	18	74	37	67	21	34	25	123	28	57	115	46	67	326	29	115	54	41	17	18	90	86	18	132	180	26	29	105	19	20	54	62
ENSG00000078902.16	7277	5282	6044	5967	3751	15911	7955	7926	9975	3079	5339	2119	4934	5615	4132	7497	5234	4234	6588	6175	6998	2840	4129	5194	6913	5626	6348	10435	6938	7224	7728	2556	4990	4655	5131	5365	5736	5962	8632	4871	4615	9112	5903	5364	5570	5312	5742	6956	5406
ENSG00000078967.13	824	1107	814	630	655	1221	2100	843	1154	576	630	446	692	708	678	695	897	1008	945	1066	1120	469	624	901	1493	809	937	1518	1022	894	1165	690	1041	1426	941	863	849	1164	1496	858	786	1206	1113	989	905	852	939	672	1829
ENSG00000079101.16	38	19	5	6	14	7	28	13	26	12	3	21	20	11	25	17	29	10	7	17	34	2	16	18	4	3	23	29	20	20	83	2	9	20	19	16	14	24	42	14	16	37	37	6	22	10	22	31	47
ENSG00000079102.16	646	69	785	137	195	244	178	208	463	192	381	166	407	359	958	250	444	301	386	233	265	235	378	1052	573	336	651	637	95	903	412	475	197	95	1734	214	884	1069	101	600	724	223	1953	295	592	863	1632	560	582
ENSG00000079112.10	35	20	20	28	173	82	42	22	59	17	29	32	18	9	15	11	19	9	10	2	65	6	20	10	68	6	9	13	3	4	20	8	6	182	13	19	22	19	5	9	19	18	47	102	23	3	12	58	7
ENSG00000079134.12	1520	1377	1865	871	485	1168	1381	897	1049	918	915	397	1233	1119	1675	1270	1205	1017	1796	1133	791	905	1342	1873	1011	809	1884	1506	1506	1548	1705	848	1152	525	1460	498	1019	863	1544	1297	1065	695	879	644	669	1008	1458	1605	1721
ENSG00000079150.18	727	453	894	338	899	967	411	414	592	438	818	613	533	416	1247	790	511	665	367	1021	600	491	648	1019	670	1001	1069	774	777	673	682	503	461	840	1510	599	1001	1136	569	720	1023	756	1108	641	833	979	1659	1519	598
ENSG00000079156.17	46	28	65	20	25	103	101	51	86	42	88	230	21	61	256	73	102	47	123	38	27	43	112	114	79	26	32	40	9	93	149	36	93	371	143	72	174	60	17	107	49	46	166	59	48	64	91	29	208
ENSG00000079215.14	1445	2832	1830	345	1639	392	3828	758	1461	349	628	1506	591	1243	727	1067	776	1234	2483	574	695	1583	960	1394	916	849	947	1450	990	1160	1390	421	3801	4203	761	1265	1288	1745	933	1273	2024	2178	2596	3000	3999	999	1498	688	375
ENSG00000079246.16	16691	17606	17783	9858	9108	24195	29939	15927	18842	11386	15424	11296	10206	12032	17222	14195	12771	14921	14681	15072	23743	9091	12628	17832	13706	14853	17964	25564	15878	12355	21259	6211	15905	17817	21205	14552	16776	16858	15487	16079	10685	34810	25330	15486	17532	15960	24626	18440	12004
ENSG00000079257.8	1706	1023	1594	1085	996	2193	2298	1626	1866	708	1777	1202	567	1061	1790	1318	1043	2146	1079	2769	1752	664	913	2436	2007	3073	1559	1405	1499	1750	1212	775	822	1224	2698	1014	1492	1271	1017	2173	1085	2082	1740	1277	1610	1587	2384	2640	1642
ENSG00000079263.19	229	577	129	182	209	84	176	153	274	106	124	69	65	309	128	86	91	143	575	115	61	60	171	136	438	88	126	118	162	141	191	119	644	95	68	127	222	1268	83	135	154	217	177	232	223	170	127	262	80
ENSG00000079277.22	2330	2460	2005	1160	1020	1282	2307	1444	1459	967	1130	611	1743	1707	1665	2258	1363	1454	2013	1361	898	920	1311	2069	1422	952	1836	2248	1703	2108	1418	929	1690	810	1381	1139	1274	1424	1795	1870	2019	1046	1383	1192	1717	1087	2273	2188	1462
ENSG00000079308.19	88434	52061	94950	33757	15896	67622	76993	115274	128693	78999	84656	48622	54451	73426	39848	104047	52053	22340	55811	30076	64072	30578	42230	68428	50352	56015	94534	132931	91077	46975	165660	24293	44380	52241	97853	78655	71008	62680	97209	91146	57398	148751	132429	54934	98246	51023	130936	80703	59798
ENSG00000079313.15	1723	1328	1679	878	572	1542	2399	1928	1930	578	1653	631	1371	1547	904	2140	1195	1303	2307	940	1181	934	1317	2176	1931	947	1742	2182	1906	2734	1608	1421	1338	1086	1141	626	1154	1457	1474	1388	1082	1406	1091	965	953	1616	1608	1512	2887
ENSG00000079332.15	5167	7305	7618	4612	5172	11044	15136	7438	8472	4595	6746	5836	4780	5677	7737	6346	5880	6239	7117	6459	7419	4145	4579	6874	7153	5649	8685	5484	8797	7377	5608	3202	6388	7235	8163	5484	7577	8029	6962	7050	6969	8870	8632	6451	6743	6107	9963	8464	6002
ENSG00000079335.20	894	375	554	207	418	567	461	453	523	595	804	236	544	448	1021	494	465	552	588	692	365	326	427	649	531	474	442	510	418	646	817	293	615	465	821	330	802	709	688	764	567	595	886	339	441	502	841	726	302
ENSG00000079337.16	2018	461	3855	1679	367	647	643	1009	1049	394	2502	768	589	1423	1696	2011	1882	770	2256	697	1270	1280	2928	7273	2241	980	3441	1758	816	5024	1548	2752	716	452	1949	398	1475	1425	768	2248	1623	941	2910	1588	818	1753	4579	1538	4055
ENSG00000079385.23	3133	327	457	1065	209	2441	1746	1251	1562	1327	3394	560	1230	4245	1345	1593	1229	1106	2364	2716	3052	1353	1103	1541	1314	543	4781	919	1299	1899	1881	1271	1807	1281	301	630	1652	1555	1327	906	2148	4497	877	726	1354	2597	425	2576	2794
ENSG00000079387.14	1491	1459	1080	395	932	1656	1952	950	1238	982	1102	644	898	911	1276	806	897	828	1445	853	785	592	900	909	908	810	1504	1459	1295	995	1004	479	1128	1225	1498	830	1165	1367	1137	1304	892	1266	1364	1162	976	1092	1800	1312	690
ENSG00000079393.20	1	4	1	0	1	0	0	0	0	0	0	0	1	1	0	0	3	1	0	2	0	0	1	0	0	0	0	3	0	1	1	0	1	1	1	1	0	4	2	1	1	0	1	1	0	1	0	7	3
ENSG00000079432.7	7737	8059	4518	3236	4397	5755	7351	7043	6533	3247	6659	3193	6963	5683	4124	9193	4904	3107	7253	2488	5275	3448	4844	5410	4437	2840	7066	11039	8616	7544	7004	2937	3606	5009	5440	4013	4676	6670	6701	6167	5912	8471	6457	4592	6052	5854	7521	6887	4929
ENSG00000079435.10	861	91	365	379	119	666	112	274	466	129	679	170	194	517	410	405	366	229	440	453	456	293	203	527	793	240	664	413	390	820	288	521	247	229	341	109	343	508	179	379	373	452	332	155	1274	590	407	421	420
ENSG00000079459.13	4361	3015	3984	3510	2136	6279	5756	5883	5377	1790	4643	1706	2877	3277	3049	3999	2872	5622	1993	6600	4405	1866	2312	3258	3330	5491	4005	4415	3856	4043	3528	1586	3419	2442	4264	1862	3580	6216	4169	3514	2891	7744	4677	2455	4253	3158	5335	5235	2892
ENSG00000079462.8	429	384	337	747	512	396	436	391	411	232	267	407	277	227	250	466	226	640	303	618	536	209	269	520	708	784	296	266	802	445	461	315	369	583	370	264	288	263	562	137	401	692	349	320	333	365	446	568	228
ENSG00000079482.13	1015	607	618	187	334	849	722	426	595	701	703	458	702	496	662	671	529	261	687	448	446	426	552	614	278	317	773	932	683	445	745	132	430	540	888	597	664	693	950	718	691	706	1271	571	624	502	1050	629	312
ENSG00000079557.5	184	0	6	21	16	44	0	309	43	2	305	0	12	44	6	72	710	34	43	219	201	2	53	175	24	16	77	1006	103	193	67	64	15	26	87	26	81	6	51	14	0	24	996	48	10	5	44	39	295
ENSG00000079616.13	984	819	1237	1089	696	1964	937	1239	1477	694	764	544	772	762	768	957	683	936	1310	810	626	545	556	1064	1117	647	1069	1165	852	981	1292	560	945	530	752	504	937	1093	1036	738	920	821	753	903	641	915	892	1123	907
ENSG00000079689.14	8769	244	3766	5035	142	5093	420	15027	9470	1380	3791	48	1547	3562	9055	758	1631	30075	14416	7748	1378	1811	7760	6063	995	3766	2402	6037	1130	9746	547	1009	159	1132	2705	118	1623	1176	2317	4082	788	4591	3368	478	829	3924	5100	4824	966
ENSG00000079691.18	1978	1534	1227	606	745	1685	2812	2048	2068	1365	1511	816	1400	1250	1227	1225	1313	1022	1771	1140	1362	863	1082	1453	937	837	1795	1610	1775	1159	1218	610	1185	1554	1216	1295	1088	1917	2498	1519	1426	2914	1946	2150	1574	1343	1756	1536	910
ENSG00000079739.17	6295	9334	5278	4898	8063	13203	19228	5969	7413	5272	4801	2716	5513	5322	4460	8407	7178	4418	3821	8445	10547	3479	4826	5490	3618	2412	8848	11604	9807	4846	4480	2332	8196	5189	5041	6575	6144	6584	9346	3922	6736	5477	7203	11130	9179	4866	6838	7209	4691
ENSG00000079785.16	7039	4695	7987	4636	4532	14862	12729	7751	10210	5149	6546	3966	4755	4954	6271	6412	5857	6710	5715	6623	6912	4075	5003	5814	5865	6147	7863	7933	8099	6147	7898	3036	6600	6161	7663	4701	6626	5953	8138	6992	6835	15076	9283	6053	7601	5188	9906	9485	7353
ENSG00000079805.18	18898	12899	14350	10415	8504	14096	27400	26151	18562	9704	10649	13750	17536	9944	11117	17395	8028	9330	15250	7320	8903	11171	11202	14432	14413	17292	11041	19506	36573	14415	18727	6809	13066	13237	9777	9324	12379	13522	18635	14318	24341	22793	13036	14216	13413	13994	15108	18407	20582
ENSG00000079819.19	7312	10662	5388	1560	3649	3244	6692	3808	5520	3963	6366	2360	4757	4847	6725	5053	5643	2873	6428	2888	4386	3495	4297	5707	3770	3162	8722	5640	4894	4255	5341	1975	6079	4800	8150	4860	6995	11186	3511	7146	7402	8344	9320	7491	8778	4964	9770	5567	2279
ENSG00000079841.18	2	6	13	1	0	12	0	5	7	0	2	0	1	8	17	0	27	0	1	1	3	4	6	25	1	1	3	3	0	6	1	12	2	2	8	1	1	26	1	13	12	1	4	13	2	3	2	8	7
ENSG00000079931.15	121	300	585	87	522	34	174	127	41	73	212	2010	459	74	1610	300	1063	95	247	258	98	170	961	176	198	223	1685	64	18	39	274	299	588	622	2509	803	458	4650	54	333	1672	283	1386	1342	1708	561	328	533	153
ENSG00000079950.14	9514	8375	6057	3959	4353	6496	14665	9908	10942	6896	6431	2691	6987	6578	7173	7692	5731	7118	3978	14760	9119	5106	3169	5952	5792	5237	9544	9619	9892	6419	7391	3421	6412	4155	7574	7021	6743	6989	11415	6042	6125	13151	8574	5452	9165	3345	8510	8922	7284
ENSG00000079974.18	1285	1265	1849	612	466	1128	1388	1038	982	558	757	397	984	953	920	1254	946	1226	1225	884	1025	490	728	1263	927	627	1730	1341	1571	1165	1426	427	966	790	739	420	774	938	1445	1013	926	1246	766	888	812	656	1344	1113	1594
ENSG00000079999.14	4729	3221	3735	5134	3392	6691	5737	5256	6324	2383	3492	2870	3159	3116	2688	5065	3216	4030	3815	4005	4221	2328	2619	4550	4777	5027	4264	5486	5115	4161	4304	2622	3570	4074	4665	3369	4174	4692	4199	3178	4527	5316	4584	4607	4452	4398	5165	5396	4255
ENSG00000080007.8	11	26	97	15	6	13	17	644	321	4	3	2	25	4	44	58	12	6	25	2	3	7	27	0	13	366	36	18	14	29	7	26	27	9	69	30	10	47	6	254	18	364	38	7	25	4	348	10	34
ENSG00000080031.10	14	15	6	6	260	9	17	13	14	11	14	25	6	7	11	8	10	8	7	11	8	5	24	20	11	9	7	10	96	15	31	16	5	74	12	7	8	27	9	13	12	31	16	9	34	15	8	90	10
ENSG00000080166.16	71	22	53	19	94	47	71	136	43	25	37	12	127	102	67	92	50	94	66	20	7	44	19	53	29	115	87	173	64	85	82	27	22	100	52	46	22	73	204	97	189	63	39	47	27	11	107	101	85
ENSG00000080189.15	3604	3121	3030	3216	1868	3020	6288	3260	3160	1500	2666	2451	1746	2272	2341	3187	2107	2661	3000	2718	2381	1539	2214	3250	3071	2078	3317	3345	3435	3070	3069	2021	2823	2914	2367	1886	2417	2773	2971	2383	2575	3105	2306	3210	2307	2451	3700	3265	3707
ENSG00000080200.10	1206	1960	540	43	377	934	1672	636	728	754	1760	809	516	588	558	737	846	204	660	228	493	442	775	848	307	502	1218	904	534	618	880	157	580	797	1813	694	1088	1487	403	1423	855	1605	2568	1148	1011	894	2725	762	518
ENSG00000080224.17	1	132	3	38	81	2	26	1	511	331	7	123	218	9	82	122	13	392	326	3	35	42	112	10	1	22	4	0	625	106	0	9	198	219	3	31	30	286	1	5	140	3	33	318	6	22	3	143	8
ENSG00000080293.10	697	1412	566	158	208	303	1231	238	299	181	203	105	521	420	221	600	243	190	474	224	696	247	235	680	333	264	529	579	1509	338	1333	138	164	220	214	303	316	293	1659	311	248	306	214	183	159	299	468	726	1298
ENSG00000080298.15	1207	1097	1006	283	409	813	1143	778	989	1062	1031	459	822	883	1191	883	784	665	1134	744	618	554	818	1100	776	499	1203	774	651	1127	1041	493	793	634	1373	766	975	812	1413	1145	992	1573	1544	590	680	812	2193	1435	768
ENSG00000080345.18	6217	4066	3697	1468	2252	9130	5877	5305	5424	5204	5338	2696	4181	3032	3362	3590	3082	1373	5111	2073	3338	2279	4144	3066	2462	2235	5425	8569	7984	3807	8669	1262	3500	5139	5539	4093	4218	4681	6470	6070	4454	10699	5946	3501	3863	3477	6891	5298	3084
ENSG00000080371.6	13079	5996	8731	5770	5546	16975	15291	8164	13361	7144	9882	3693	4679	6947	6996	6123	6910	4176	6685	7969	7139	4287	6204	7065	8012	4573	9058	12183	10444	9236	8471	3819	7028	7650	8487	7272	8644	6524	10774	8468	6951	13692	9470	9761	6812	7367	9605	11609	6536
ENSG00000080493.18	15905	11144	6895	2319	7547	34102	131295	13494	21300	16379	12154	3356	9041	12808	6087	10212	11063	5095	13977	20037	17720	4380	8763	8303	6376	5972	11666	25170	12111	6682	28744	2723	15659	13851	12968	14023	12336	7895	34825	10740	4426	51052	19237	9072	9374	6106	18229	15410	9961
ENSG00000080503.24	9156	8685	8032	3488	3384	11576	13680	7317	11064	6687	9290	4852	5721	5501	6661	5898	5569	2947	10717	2772	6128	3932	6370	6116	5059	4737	10004	6615	5235	6114	9655	2374	7443	5131	9836	4313	8731	11369	5140	9516	7690	15783	14175	7752	8278	7228	16170	6847	8097
ENSG00000080511.5	1	3	2	0	1	1	1	1	0	0	0	0	1	0	48	0	1	0	0	0	0	0	21	0	1	1	0	1	1	3	3	0	1	1	1	0	0	0	4	1	0	0	0	0	0	0	0	0	0
ENSG00000080546.13	2033	2955	5103	907	1591	991	4966	824	1804	690	2896	1425	1124	1387	1933	2231	1499	1792	1753	2108	2972	2395	1519	2600	1219	1070	2454	2300	1025	1357	1282	621	1478	1095	1801	1542	1558	2898	2308	1166	2628	3320	2338	2765	1699	1706	3595	3474	1827
ENSG00000080561.14	2093	1613	1772	1036	855	2043	2314	1206	1798	1353	1902	1293	1301	1090	1827	1213	1103	709	1438	884	1265	1003	1585	1691	898	1259	1954	1952	2234	1304	2102	493	1042	1994	2139	1345	1632	1651	1300	2046	1943	2227	2601	1514	1875	1629	2475	1676	868
ENSG00000080572.13	1	1	3	2	0	2	2	1	0	1	1	0	0	1	1	0	0	1	0	0	1	0	0	3	2	2	0	0	0	0	3	0	1	1	0	0	0	0	0	1	0	1	0	3	0	0	0	3	1
ENSG00000080573.7	1953	1848	1790	1093	1639	1445	1120	1172	2381	743	5776	1302	1319	2026	1622	1485	2037	1375	2175	1210	867	771	3317	2527	2263	2778	3212	3772	2006	6936	2325	2204	1543	4251	2950	617	2438	2008	726	3680	2188	1386	2660	3317	1426	4125	6175	4052	3139
ENSG00000080603.17	304	331	174	95	91	343	376	279	303	166	179	79	246	318	141	286	174	112	330	85	188	90	213	326	139	125	310	377	244	271	235	138	143	169	234	125	175	216	208	264	150	236	223	178	150	140	312	220	373
ENSG00000080608.10	1664	2380	1727	1181	773	1849	5755	995	1721	1129	2144	1079	1064	1134	1150	1564	1349	1417	1339	1309	1333	774	1480	1843	847	1119	2000	1537	1532	1545	1527	631	1444	1023	1506	1098	1210	1543	1786	1664	1428	1794	1581	1117	991	1748	2297	1589	2600
ENSG00000080618.17	3	5	12	0	8	1	1	3	1	1	0	0	6	4	9	2	1	2	1	0	0	2	0	4	2	1	1	2	5	8	6	3	0	0	3	0	4	1	1	2	3	1	2	0	0	2	3	3	3
ENSG00000080644.16	8	4	4	1	6	4	11	6	2	2	4	6	2	9	10	5	5	0	2	1	2	3	3	4	7	2	3	11	4	6	2	4	4	10	2	3	7	5	2	2	0	14	8	4	19	1	5	6	1
ENSG00000080709.16	46	38	49	24	51	37	42	35	62	24	35	29	28	27	109	40	53	63	47	54	31	23	10	92	73	97	60	70	56	127	33	25	37	31	284	42	105	76	19	127	50	44	181	55	71	124	182	65	41
ENSG00000080802.19	2368	1714	1838	708	1125	2532	2919	2153	2401	1570	1895	772	1946	1496	1754	1533	1526	1322	2112	1530	1017	1046	1594	2066	1898	2612	2313	3304	3050	1738	2750	664	1455	3114	2094	1526	1824	2225	3381	1997	1757	3257	2580	1710	1762	1666	2758	2258	2133
ENSG00000080815.19	6239	4469	5514	2973	4400	8746	9295	6788	5881	4059	5280	2851	3740	4719	5211	6103	4353	3793	5595	4816	3615	3078	4645	5189	5396	4089	6950	7894	4118	4862	5825	2203	5199	5451	5945	5501	5060	5087	5686	3583	4960	4921	7711	5336	5757	5118	7567	6097	3329
ENSG00000080819.9	574	1040	726	396	453	732	1271	518	713	327	679	443	313	426	653	775	455	635	692	630	702	332	561	599	345	331	794	710	547	539	839	424	1749	578	895	477	769	814	844	660	583	357	757	659	536	495	1013	1040	686
ENSG00000080822.17	2868	3045	5007	2248	1942	4204	3324	2241	3026	1552	4490	1421	1668	2324	6003	4026	2920	4999	2812	6939	3372	2184	2807	4555	4080	2963	5023	3548	2243	4229	3405	2937	3226	2398	4996	2311	3774	2884	3099	4233	2768	3001	4275	2531	2273	3553	6104	5527	3952
ENSG00000080823.23	1209	543	1272	871	398	658	871	864	603	416	646	189	1169	965	860	1295	715	1319	1188	839	479	684	671	1234	1028	655	953	1447	911	1256	819	721	474	321	473	345	552	574	1075	870	717	459	475	399	276	557	778	1032	1177
ENSG00000080824.19	47446	26981	34507	32817	33270	64246	44368	37956	58997	19944	39710	15134	19239	29171	31766	31970	39394	30528	35051	27318	26314	18245	34757	25972	34425	26026	49506	56915	31662	52336	42997	13013	34792	36344	37197	29454	37246	45098	33687	40892	28524	39545	60405	43785	25893	30263	49617	30974	27648
ENSG00000080839.12	864	803	670	292	319	750	913	564	748	688	562	508	554	505	623	666	369	395	620	488	386	389	334	403	465	392	638	875	871	413	1015	201	384	684	704	440	638	751	1277	624	777	1398	838	409	633	364	977	847	414
ENSG00000080845.18	4881	3867	4028	2045	2734	3814	5118	5315	4782	1963	3775	3685	3937	3675	3756	4871	3145	2524	4622	2010	3624	2166	3906	6030	5123	4137	5552	5931	4785	5199	3933	2629	3041	3822	4250	2452	3897	4452	5452	4378	3580	4520	4261	3646	3867	4839	5530	4439	5425
ENSG00000080854.16	1332	201	1847	37	129	139	249	100	61	171	388	167	456	332	339	416	500	104	1968	112	233	64	946	1088	222	98	1217	757	150	892	1203	248	285	294	1086	167	389	248	40	603	135	223	848	226	247	199	1953	426	1009
ENSG00000080910.13	0	0	8	0	0	1	0	0	0	0	0	0	0	0	3	1	0	0	0	0	0	0	0	0	0	0	0	0	0	0	0	0	0	0	0	0	0	0	0	0	0	0	0	0	0	0	0	1	1
ENSG00000080947.15	584	392	444	71	59	66	357	190	127	119	209	67	515	485	250	459	333	112	554	82	208	230	321	844	181	69	415	659	555	553	626	222	163	92	213	53	238	189	550	329	235	156	169	98	95	195	463	334	966
ENSG00000080986.13	186	343	226	194	217	273	167	256	205	145	98	91	170	168	211	187	211	177	293	184	87	143	200	170	325	413	287	251	140	272	289	172	456	126	190	134	226	247	448	149	151	246	226	165	93	177	277	271	233
ENSG00000081014.11	1208	1847	743	301	623	1216	2501	697	789	718	906	426	735	702	781	875	728	436	1003	379	701	402	856	813	531	445	1165	1069	686	652	1024	379	1025	912	1059	924	1045	1475	783	1095	784	890	1175	993	791	835	1393	904	792
ENSG00000081019.13	2632	1881	1958	801	1630	3856	2182	2613	2391	2114	2144	805	1584	1873	2937	1833	1472	1855	2157	2467	1646	1649	1974	1640	1479	1352	2715	2524	2385	1895	1779	1003	1497	2108	2960	1988	2309	2248	2557	2427	2129	2918	3236	1497	2237	2033	3241	3171	1072
ENSG00000081026.19	609	295	633	218	243	977	458	669	696	300	1172	609	300	883	591	1120	830	244	545	307	798	307	463	943	778	495	969	584	214	772	465	207	660	243	1001	923	1075	763	281	1296	509	1045	1922	980	412	981	2178	826	822
ENSG00000081041.9	2267	1926	146	233	232	23	396	191	243	129	742	17	323	171	354	293	243	758	528	1202	176	157	8188	838	276	32	758	150	271	1272	154	950	433	220	168	111	302	473	28	546	782	7	182	87	397	376	101	553	240
ENSG00000081051.8	1	14	63	0	44	12	0	42	0	4	10	1	3	11	8	5	12	10	6	12	67	6	3	53	14	3	14	37	19	11	5	48	39	15	15	3	6	10	6	2	4	0	18	45	4	3	3	2	10
ENSG00000081052.13	2270	1054	1980	572	142	2294	2161	2127	2231	1899	2724	2309	1582	1170	1231	2650	1802	700	1829	750	1372	716	1314	2237	820	442	2796	1934	1146	1449	2604	397	920	982	1783	1735	1257	1562	2950	1442	519	4704	3282	1527	1353	1116	2411	1763	1409
ENSG00000081059.20	667	655	346	312	302	262	442	488	821	159	458	366	248	349	494	252	271	384	742	304	321	160	293	627	1000	356	248	366	125	748	879	199	1562	172	354	98	852	2387	144	399	425	799	465	441	543	251	655	486	436
ENSG00000081087.15	3762	7142	3663	1607	2962	2980	4001	2435	3556	2026	3808	2095	1577	2512	4258	2558	2238	3227	1946	3321	6124	2285	2075	2509	2319	2038	3519	3220	2476	2788	3162	1741	3059	2832	4457	3258	3823	3956	2505	3073	2800	2629	4040	3062	2953	2987	4885	3592	2171
ENSG00000081138.14	1	4	5	0	0	0	1	0	63	156	10	0	6	2	17	1	1	1	2	0	7	7	7	1	5	0	0	2	0	9	2	3	0	1	0	0	0	0	3	0	35	2	1	0	35	0	1	4	14
ENSG00000081148.12	60	79	50	10	35	4	42	24	19	17	22	28	12	31	38	63	25	30	41	22	8	19	38	61	35	18	56	31	27	27	50	20	29	14	28	12	38	42	31	43	56	19	25	31	24	15	71	64	72
ENSG00000081154.12	6856	6365	11568	5200	5140	12968	12712	5896	9852	4419	9575	3788	4753	4826	10576	9804	6222	12354	8106	15530	9607	5685	6362	8050	4744	7805	13968	9314	7655	7541	9741	3982	6243	7399	12236	4897	9522	8916	11957	10156	7486	14586	12333	8024	6359	6190	14428	16834	8541
ENSG00000081177.18	2800	1527	2098	1086	1688	3246	3036	2795	2581	1844	2433	1118	1603	1753	2160	2431	1645	1536	1869	2043	1134	1217	1671	2099	1689	1926	2420	2603	1818	1979	2372	812	1394	1835	2492	1844	2234	2226	2640	1398	2511	1720	2978	2036	2359	1917	3322	2903	1246
ENSG00000081181.8	2653	3223	2084	82	105	244	17074	92	769	593	2077	55	127	193	2397	327	211	162	249	368	3005	1662	118	177	378	271	772	260	132	572	488	114	183	448	2327	397	153	199	142	194	260	228	416	220	110	686	1004	1549	105
ENSG00000081189.16	7943	4851	4697	2261	3606	7196	5512	4544	5787	3732	6936	2065	3380	4887	10892	4175	4829	3878	5713	5196	3069	2665	4268	6377	9136	6479	7356	7503	3085	8195	6232	3401	5393	3951	15649	4359	9214	6640	2417	10156	5494	4857	11306	4954	6294	6281	16778	8797	4783
ENSG00000081237.20	7752	16148	3204	1543	4750	2484	7337	5055	6665	3184	3636	1858	2485	5480	4172	3135	2538	4686	11358	5019	1339	2149	3778	2018	4343	1860	3113	4010	2408	2724	6076	887	12574	3457	2545	3946	5588	13108	2360	4272	3490	6279	5860	5363	5927	3137	4255	4767	823
ENSG00000081248.11	3	4	11	9	6	15	13	3	12	4	30	30	10	7	11	18	4	2	5	0	4	4	9	17	10	9	9	19	6	9	6	4	6	3	12	9	3	10	6	15	24	5	50	15	9	26	20	10	20
ENSG00000081277.13	97	1846	1138	1328	539	3	19	349	29	10	1012	1595	50	295	652	1878	63	4	103	44	84	103	187	969	79	3085	132	194	2	40	136	439	70	1034	809	71	596	176	3	512	14	236	1645	266	1815	369	5796	353	17
ENSG00000081307.14	5762	11719	5839	3375	2197	9044	19791	4386	10947	3075	5413	3800	5007	6212	3269	6719	5040	4251	5910	6623	7953	2185	2126	5976	2625	3900	10026	8927	2258	5459	9760	2620	3462	4288	5645	4520	9378	6747	13565	6251	3259	9431	5485	4258	1704	1982	7485	10058	19971
ENSG00000081320.11	2763	3698	3616	998	2019	1406	2485	2137	1932	1070	2649	2108	1270	2791	2987	2382	1356	2739	3700	3119	1456	1992	2709	1944	2372	1301	2395	2387	2223	1610	4462	986	5525	2963	2664	2000	2434	7994	1596	1926	2473	4137	3469	2515	2061	2045	3811	3556	1003
ENSG00000081377.17	4812	2419	2564	690	827	3920	4211	2480	4906	3352	2104	1287	3173	2302	1974	2402	2010	1844	3182	2469	2167	1258	1642	2261	1420	1034	2516	5898	1728	1976	4579	790	2184	1755	3299	2045	2439	2263	4331	2928	1905	4622	2844	1276	2779	1801	3905	2850	3563
ENSG00000081386.12	1319	973	831	249	398	1015	1677	1074	1127	985	888	400	995	710	893	774	681	615	1121	742	513	552	879	983	628	757	871	1498	717	600	1286	244	740	865	1447	760	1112	1088	1378	1159	1283	1523	1514	652	910	915	1627	951	878
ENSG00000081479.15	78962	31321	25517	9061	6090	151200	131542	53210	138440	107685	71726	15227	34068	49090	11521	38453	51641	18058	48676	38887	86675	17974	27630	31944	15158	6623	49828	100052	75139	21671	114059	7481	35843	24141	26701	40933	34641	29146	100405	37829	11013	183864	59118	41851	60692	19251	48093	22398	39284
ENSG00000081665.14	1766	1338	2062	695	500	1560	2132	1456	1247	1119	1044	775	1176	1360	2089	1275	993	1456	1615	1706	834	930	1153	1590	1253	861	1594	1838	1710	1515	1948	658	1120	1409	1565	886	1267	1360	1818	1648	1372	1867	1496	969	1071	957	1944	1794	1835
ENSG00000081692.12	300	212	207	384	245	512	463	376	372	134	281	120	191	227	166	392	244	392	341	448	752	183	246	360	416	292	344	429	178	432	238	293	260	367	262	239	225	306	283	247	267	274	277	252	260	311	371	284	274
ENSG00000081721.12	657	532	794	562	513	1136	931	665	532	335	489	289	483	476	838	826	486	805	836	692	805	469	551	798	558	491	1216	852	873	660	526	382	702	866	700	387	610	630	595	657	714	676	641	605	753	512	1084	876	562
ENSG00000081760.17	2129	1251	1635	1143	1210	3184	3238	1589	1462	797	1199	1179	974	1047	1059	2108	1312	749	1403	1627	1967	542	996	1379	1333	983	2379	1838	1426	1123	1955	564	1909	1788	1254	2004	1475	1996	1461	961	1266	1847	1950	2779	1189	1450	2050	2397	792
ENSG00000081791.9	5819	4966	8310	2769	2650	4102	7078	3746	6243	3745	4429	4610	4216	3912	4509	5558	3860	5253	3835	4392	3148	3410	3328	4646	3777	3417	6096	5379	4319	4442	7538	2818	5128	4790	5340	3367	5405	3842	4876	4196	5142	4554	7379	4584	4921	3739	7548	5556	8150
ENSG00000081800.9	4020	578	501	617	92	7571	107694	10737	5664	2612	1336	4	2007	2467	1041	395	3453	4449	3798	5094	2279	527	1378	782	534	73	1854	8568	1966	2251	3580	196	3683	491	345	1366	1801	3430	10631	1608	453	2950	3183	903	1485	702	396	1285	1941
ENSG00000081803.16	2623	2187	2318	983	1600	4157	15537	1394	4043	1674	2257	1292	1655	1416	2587	1380	1676	1566	2920	1378	1744	1071	1689	1682	1955	1973	2386	2772	2407	2218	2300	848	1830	2607	4075	1240	2754	2671	1886	2499	2039	3594	4433	3503	1815	2370	5402	2567	2530
ENSG00000081818.4	394	292	2680	90	381	1153	1680	281	818	283	437	143	164	180	750	419	217	364	142	141	153	295	212	397	540	191	626	632	127	340	1040	380	199	1777	495	550	1610	269	461	493	446	216	1424	593	607	692	4005	765	274
ENSG00000081842.18	111	11	28	4	16	13	195	20	24	103	11	12	20	5	15	146	36	18	21	16	10	59	22	18	23	19	50	301	26	44	24	25	14	10	62	24	34	16	14	30	36	10	37	19	5	40	10	82	10
ENSG00000081853.15	159	91	352	61	30	79	104	166	395	135	232	115	121	109	166	501	160	819	76	34	74	121	25	112	76	57	62	365	48	160	287	144	83	97	251	33	168	114	49	137	128	90	556	104	154	123	197	266	383
ENSG00000081870.12	959	944	987	1183	645	1389	1462	896	1224	453	728	483	604	744	956	749	766	1158	964	1688	1128	627	707	963	1280	1024	1105	1077	809	1008	861	749	1115	631	792	539	793	699	1200	780	864	1049	745	611	809	761	951	1160	1082
ENSG00000081913.14	844	515	1074	355	608	639	752	931	1031	368	856	526	437	702	900	1055	638	367	773	369	784	406	611	937	1316	745	1115	1097	919	1253	832	577	854	628	1940	798	1171	1126	281	906	899	908	2292	881	950	1410	1957	981	599
ENSG00000081923.15	1187	698	1472	242	1036	955	1086	732	1209	723	1386	1153	876	981	1511	1495	1125	660	833	679	658	722	761	1501	1479	1617	1493	1693	898	1871	1141	695	1525	950	4139	1246	2528	1425	462	2074	1619	1076	3780	1204	1695	2246	3797	2101	992
ENSG00000081985.13	101	1076	90	1771	45	171	2666	98	37	64	29	113	100	70	60	62	86	87	121	30	2042	43	1021	209	56	126	88	56	54	48	68	30	8305	1573	75	4207	129	130	50	79	51	699	420	219	209	3243	276	93	85
ENSG00000082014.17	372	415	940	490	1047	279	584	245	254	150	428	202	485	511	674	812	732	494	551	482	430	330	787	1337	560	515	998	481	326	968	437	816	532	993	624	260	360	1018	213	399	1036	344	565	375	466	517	1046	570	820
ENSG00000082068.9	1988	1392	1751	1054	1000	1667	2560	1407	2303	1472	1318	1064	1411	1019	1767	1273	1019	1651	1401	1731	1127	1147	1282	1192	930	850	1569	1496	1740	1290	1322	620	1250	1444	1499	913	1357	1488	2391	1303	1425	1591	1486	1123	1175	1067	1761	1832	1287
ENSG00000082074.19	4573	12803	1374	921	2813	794	4379	2406	3309	1709	1592	1163	1509	2898	1676	1222	1375	2414	5846	1978	927	1080	1342	1348	2841	833	1265	2419	1510	1457	2908	364	5554	3076	936	2079	3300	4528	1380	2093	2613	3305	2502	3772	3698	1483	1706	2560	394
ENSG00000082126.18	11	9	12	4	2	1	4	2	1	0	3	2	7	3	7	3	6	8	5	3	5	3	3	12	3	10	4	1	4	8	10	6	5	1	1	5	1	8	6	4	2	8	6	2	6	1	10	6	4
ENSG00000082146.13	2792	1455	2543	983	1912	6239	3685	1375	2947	1636	1461	788	1299	1902	1386	1966	2142	1771	1315	3178	2492	910	1040	1881	2479	1532	2734	4734	2952	1908	3079	704	2078	2991	1591	1945	1507	1144	2290	1661	807	5191	1739	1518	1714	1084	1560	2073	4266
ENSG00000082153.18	5161	4957	4735	2530	4752	9482	6373	4491	4919	4248	4660	2086	2871	3798	8011	3965	3906	6218	5363	6508	6314	3028	5322	6475	5834	4649	7198	9070	4250	6039	7354	2544	6121	6831	7385	4771	5084	6430	4064	5451	3327	7600	6727	6236	4746	4901	6817	4745	3427
ENSG00000082175.15	226	55	249	56	111	196	72	114	169	138	365	894	284	94	461	179	231	40	196	59	139	183	374	222	181	198	497	135	50	220	236	118	165	383	668	261	483	1350	82	383	359	130	733	176	330	301	329	151	92
ENSG00000082196.21	356	336	524	803	172	218	435	224	117	335	1398	909	382	321	1058	725	411	2516	177	247	3959	254	1351	572	234	141	856	247	1246	134	296	152	234	2034	150	1093	1207	5408	282	214	1748	862	1668	2608	298	490	310	656	309
ENSG00000082212.13	2984	3756	2300	931	2936	2355	5046	1798	2703	1629	1540	1228	1949	2053	2459	1911	1590	2683	2925	1992	2069	1522	1636	1834	1689	1852	2258	3568	5034	1797	3163	860	4135	2563	3204	2252	2511	2754	2083	2334	2390	3960	2579	3455	3258	1736	2989	2861	1654
ENSG00000082213.18	1770	1421	1101	458	880	1996	3340	977	1526	1209	997	586	1327	1066	1695	894	839	1213	1406	1129	1239	896	947	1046	803	844	1705	1484	1350	1011	1201	425	1327	1791	1328	924	1264	1926	1630	1432	851	1986	1767	1139	1055	1145	1615	1319	1065
ENSG00000082258.13	3453	2797	3171	830	1283	3342	4533	2246	1786	1676	2203	848	2179	2356	3541	2478	1930	2429	3357	2277	2433	1643	2824	3586	1964	1057	4383	2841	2566	3272	3758	1562	2607	1743	2499	1551	2480	2430	2665	2609	2377	2869	2327	1515	1427	2165	3875	3406	3903
ENSG00000082269.17	1790	3716	1562	238	664	1736	2581	1689	1657	1575	1844	405	1380	1376	1846	1242	1128	814	1296	898	1807	1099	3107	1289	768	534	2396	1407	1529	1490	1464	433	1768	1367	1187	1543	1354	1510	2019	1616	1225	1618	1537	982	1296	1616	1868	1507	932
ENSG00000082293.13	292	27	112	6	2	809	40	12	441	305	159	3	282	60	144	8	121	1	40	66	23	41	57	232	58	12	94	1083	122	90	200	11	199	33	4	184	48	155	1320	156	73	17	103	4	158	78	34	120	488
ENSG00000082397.17	4226	5587	3142	761	2159	5419	8658	3788	7467	1745	2570	3237	2629	3508	1628	3295	3450	1708	5001	2005	5457	951	1805	2550	2623	1640	3250	3857	1878	3192	4887	739	5020	3072	2391	3051	4284	4019	9714	3413	2025	6167	4187	4603	2990	2209	3078	2133	4446
ENSG00000082438.17	4442	3738	4235	777	1557	5794	4677	3552	4378	3310	3133	1345	3021	2124	4954	2585	4468	1728	4043	2189	2580	2604	3419	3242	1866	2096	4013	6357	4577	4338	3436	1489	2739	2772	2819	2135	3260	4544	4536	4367	6566	5548	5977	4938	3868	3591	4801	4288	3271
ENSG00000082458.12	2750	1836	2355	2212	1415	3042	4519	3767	3529	2127	1923	1893	2269	1754	1756	2142	1928	1607	2720	1952	1739	1261	1373	1638	1994	2757	2075	2891	3696	2340	3079	1354	1838	2470	2917	1636	2598	2036	3590	2282	3423	3673	2653	1987	1892	1523	3070	4136	1904
ENSG00000082482.14	742	16	15	23	341	1	2	14	84	118	22	9	493	47	572	39	10	17	5	62	45	101	98	69	3	0	4	483	417	39	7	5	32	1036	31	76	36	343	9	13	1434	0	55	6	99	110	4	47	1
ENSG00000082497.12	1543	223	176	491	779	830	531	1139	130	1529	432	185	1215	217	1348	648	304	502	673	125	742	357	334	753	833	925	799	375	1528	558	429	104	337	1912	1084	1090	728	910	937	1391	1104	824	1088	421	841	500	802	1617	342
ENSG00000082512.15	1411	2113	1385	398	756	580	1642	457	677	538	473	495	787	1409	1400	1375	899	624	3200	545	1091	778	1099	1505	1369	530	1334	949	861	1200	1158	677	2201	928	1020	582	1199	2335	382	1193	1107	749	1036	852	779	815	1550	1249	1013
ENSG00000082515.18	1567	735	2302	1328	1008	2040	3145	1289	2488	1210	1509	1774	1075	1226	1323	1101	1266	3361	1002	2486	1603	1308	1176	1413	2716	1921	1433	1420	1916	1274	1728	1206	1804	1255	1661	853	1630	1018	2356	1431	1484	2178	1470	980	1645	1237	1809	1709	4086
ENSG00000082516.9	2936	1573	2422	730	1483	2872	2472	2105	3403	2382	2585	2269	2316	1618	1286	1642	1774	1793	1569	1117	1574	1185	1673	1456	1569	2137	2086	3179	4816	1455	3366	750	1638	3043	2928	1411	2340	2070	3814	2572	2670	4674	3528	1594	3024	1583	3658	2692	1599
ENSG00000082556.14	2	0	0	0	0	0	1	1	0	0	0	0	1	0	4	0	1	0	1	1	0	3	0	0	0	0	0	1	0	1	1	0	1	1	1	0	0	0	2	0	1	1	1	0	1	0	0	1	1
ENSG00000082641.16	32511	43739	33641	16100	17309	40545	68963	54115	38268	24442	31475	18341	23409	25026	15865	31125	19331	14256	25216	15132	30525	17614	19935	23623	25256	22283	29246	36700	34245	20769	22515	12998	24069	17422	28989	20794	26622	24402	42614	25689	26820	30382	37323	32228	34699	24932	35455	31407	17490
ENSG00000082684.16	6853	6768	8314	5268	7112	20739	12505	10912	25605	6475	10275	12906	6587	9856	3351	22109	7194	6431	15737	7994	3592	3309	4154	10755	3642	5200	16413	17234	11218	13711	31683	5462	5489	5165	14373	11634	19929	11211	25340	12000	8388	13955	9064	13473	4631	4078	17242	18268	23572
ENSG00000082701.17	3270	4828	2988	1089	1569	4617	9246	5175	4500	2159	3651	1867	2153	2263	2665	3440	3102	1861	4393	2005	3259	1458	1931	3386	2270	2339	4458	5255	2336	2650	4650	1283	2789	2864	5172	3223	4023	4220	5011	4576	2806	4512	5697	4507	2780	2387	6951	4762	2919
ENSG00000082781.12	9496	7726	8892	9128	7949	9598	9855	11053	9876	4942	16658	14142	6415	7509	7260	14032	6712	5774	7015	9132	9446	5086	5769	10092	6336	11664	13392	14281	8437	8365	9695	5034	5060	9604	15598	10869	14098	13759	8525	7904	12355	14073	13839	9486	12978	9991	17713	13764	12039
ENSG00000082805.20	6048	4825	3800	1503	2669	6344	8234	4286	6428	4024	6797	3916	3441	3501	2397	5078	3992	1458	4483	1697	3137	2072	3501	3429	3290	2942	5375	7066	6862	3485	4375	1222	3344	4269	7432	3999	5292	5445	4728	6450	5019	9154	10228	6094	5343	4001	10007	5296	2140
ENSG00000082898.18	9731	7466	8102	3289	4042	11042	14401	8190	7951	7099	7748	4625	7193	6972	7526	6708	5079	6471	8735	7803	5772	4578	4768	6053	5483	3913	8142	10579	9346	5967	10940	3003	6840	6900	7630	5420	6857	7714	11035	7028	7235	8513	8272	5673	6490	4025	8012	9049	5265
ENSG00000082929.8	183	212	11	422	39	147	108	217	56	155	54	34	80	42	275	81	126	229	71	208	102	56	34	76	55	212	83	567	52	166	521	300	110	162	767	83	111	121	69	39	71	164	110	115	115	62	101	187	161
ENSG00000082996.20	7301	5535	6708	2877	4935	9997	10589	6243	6636	2729	5578	3394	2562	4978	6145	4677	3723	7652	5092	9225	7081	3277	4206	5093	4683	4167	5495	6717	7630	4375	5460	2309	4222	7431	6744	5359	5751	4614	5609	5347	3434	8279	7110	4290	5333	4399	6135	6591	4834
ENSG00000083067.23	4241	1315	580	422	50	2918	1927	2113	3354	3140	1424	60	1691	2534	1223	1050	1861	695	2393	2131	1310	956	1064	1570	951	142	2877	3683	815	2049	5625	512	1380	600	1586	1124	1743	1524	5547	2918	1526	6159	2404	992	1615	754	1467	1526	4141
ENSG00000083093.10	691	843	810	322	418	1015	1461	857	812	568	572	424	667	444	550	814	536	609	655	635	519	395	498	565	402	473	744	937	947	375	872	231	651	573	673	496	583	932	1078	612	689	853	770	698	620	493	1045	864	609
ENSG00000083097.14	2241	2364	1027	436	680	1011	2005	1862	1960	2186	1518	619	1728	1437	1229	1540	1496	761	1361	786	995	855	1473	1448	725	599	1816	2265	1683	1354	1949	474	1396	1334	1575	1226	1401	1832	2175	2238	1699	2334	2078	1176	1540	1103	2126	1776	1020
ENSG00000083099.11	2278	2797	1771	1167	1470	1414	3215	2023	2425	1721	1834	897	1412	1416	2326	1782	1533	2385	1147	2667	2058	1064	1298	1579	1947	1703	2359	2675	1662	1623	1783	888	1474	2412	2501	1827	1954	2460	1925	2000	1844	3069	2536	2135	1773	1481	2696	2550	1333
ENSG00000083123.15	1083	1246	709	272	660	1515	1759	782	1402	893	825	435	747	1019	1126	955	848	880	818	1402	1421	667	821	886	469	385	1391	1701	1480	794	974	409	1296	1267	982	764	937	1297	2411	1183	854	1078	1179	1155	745	820	1230	1081	899
ENSG00000083168.11	6280	5563	4051	943	1512	6046	7893	5703	5331	3042	5565	1953	3951	3394	2638	4572	3144	1573	4335	1696	2744	2689	4217	3921	3030	2510	5619	6838	6453	3916	4810	1661	3846	4085	6715	3778	4412	4971	4563	6408	4442	8045	9083	2941	5759	4106	10152	5088	2734
ENSG00000083223.18	2427	3856	1764	525	712	2126	3605	2190	2143	1749	2115	883	1366	1545	1489	1414	1334	930	2673	862	1138	975	1690	1668	1213	1209	2514	2569	1329	1857	2508	743	1982	1575	2078	1317	1928	2296	1920	2488	1763	2915	2326	1552	1953	1717	2880	1771	2049
ENSG00000083290.20	2540	2661	1870	779	1195	1911	4825	2385	2183	1122	1208	954	1957	1732	2308	2256	1409	1449	1503	1643	1433	1063	1168	1492	895	1513	1889	2122	3486	1917	2611	703	1376	2319	2168	1783	1565	1931	1821	2263	2330	2510	2105	1370	2161	1136	2797	2057	628
ENSG00000083307.12	3	2	1	0	4	2	0	4	1	1	6	3	9	2	80	8	61	1	21	3	16	74	98	32	44	48	20	17	6	35	27	5	13	9	7	4	8	6	5	3	7	0	231	1	13	0	1	5	7
ENSG00000083312.17	10149	7597	6040	2353	4956	10277	14134	6563	9623	8678	7280	5555	6490	4880	6196	5166	5073	4092	6997	5225	4943	4683	8137	5425	3905	3402	8008	8287	3567	5022	9114	2396	6244	10648	8628	6909	7296	7937	10413	7005	5035	14043	11459	4787	6274	5434	13140	7252	5392
ENSG00000083444.17	16431	29270	12590	14009	21286	33370	28247	14203	16785	9788	18474	13483	9884	8627	7860	20997	14736	8513	9476	12555	18695	9407	7962	16200	15571	16017	23698	20615	23708	15176	8512	8708	17666	14584	19020	17422	13110	18716	18380	9921	14779	19204	17831	30363	20118	17075	21182	21310	16345
ENSG00000083454.22	14	61	88	38	17	1	24	12	10	5	7	7	9	23	53	17	10	23	44	35	8	20	55	78	48	8	29	16	19	32	62	56	106	7	7	2	14	431	10	17	19	11	27	26	20	5	30	32	16
ENSG00000083457.12	524	1011	646	828	640	447	1354	571	593	272	305	277	436	391	528	530	446	1120	530	868	613	372	625	630	480	340	536	576	561	554	455	378	651	478	387	295	492	516	627	534	541	438	449	654	503	349	514	583	410
ENSG00000083520.15	3395	2806	3177	1520	1687	4345	5195	3269	3686	2767	2883	1306	2277	2292	2968	2619	2206	2448	3309	2426	2371	1750	2392	2481	2505	2004	3665	3926	2981	2385	4369	1280	2578	3135	3767	2307	2776	2955	3287	3563	2670	4697	4078	2254	2964	2363	4299	3091	1556
ENSG00000083535.16	1114	1127	1135	354	535	1657	1739	1250	1013	934	1203	429	798	785	1480	898	834	1177	988	1389	1113	915	1171	1270	1280	988	1370	939	1055	854	1075	493	848	1033	1174	758	1251	1031	974	1147	933	1074	1086	842	586	1286	1405	994	823
ENSG00000083544.16	2368	1708	2087	1175	1067	1623	3930	2167	2176	1801	1645	1508	1908	1342	2445	1498	1415	1390	1763	1688	1473	1224	1369	1382	1709	2323	2083	1409	2319	1846	1896	1043	1880	2648	2020	1713	1652	1588	2317	2142	2902	2409	2202	1499	2239	1703	2242	6601	1424
ENSG00000083622.8	1	0	0	0	0	0	0	0	0	0	0	0	0	0	3	0	0	0	0	0	0	0	0	0	0	0	0	0	0	0	0	0	0	0	1	0	0	0	0	0	0	0	0	0	0	0	0	0	0
ENSG00000083635.8	525	442	718	232	324	870	684	457	564	363	424	280	356	352	594	429	358	484	584	491	478	291	395	517	473	390	402	539	543	536	578	217	494	535	487	317	481	547	639	506	379	576	628	431	402	503	712	524	401
ENSG00000083642.19	3473	2583	3053	714	1284	3156	3697	2196	3240	2334	3835	1219	1809	2153	3010	1915	2354	1465	2831	1562	2024	1714	2572	2879	1861	1573	2704	3111	1915	2268	2448	1084	1982	1965	4015	1822	3203	3232	2702	3168	2593	4225	4429	2268	2201	2808	4578	2784	1557
ENSG00000083720.13	2480	2224	1543	582	880	3426	3435	947	3660	2877	1387	624	2288	856	1899	1052	1610	1157	1636	1500	2343	1681	1606	912	1098	597	2277	1647	529	1142	2081	563	2100	694	1247	784	1597	2697	4445	1266	1330	1673	1680	1654	1346	1051	1399	1973	906
ENSG00000083750.13	889	952	924	711	444	1060	2415	920	744	439	703	942	745	649	1040	1000	669	929	897	1120	717	496	630	926	572	516	1300	968	1187	901	1000	455	701	841	897	559	874	930	870	922	755	1000	854	776	688	691	1074	1270	787
ENSG00000083782.8	0	39	3	0	5	2	1	0	7	1	0	0	2	2	3	2	2	3	25	0	0	3	6	0	27	3	1	0	1	2	0	1	60	9	0	0	2	3	0	2	1	1	10	5	3	3	0	5	1
ENSG00000083799.18	5744	7915	2941	2249	2956	7472	8031	3767	5730	3763	3999	2308	2764	3783	3679	2810	2967	2164	7974	2492	3311	1845	4118	3046	3628	1959	5380	4942	3811	4006	6242	1727	6442	4845	4357	3292	4954	6769	3327	5190	3505	5234	4978	5666	4818	3192	5513	4186	3540
ENSG00000083807.10	165	155	362	213	183	391	194	89	213	96	115	127	125	154	158	206	175	268	167	194	181	159	146	158	261	58	243	184	362	154	353	214	184	183	198	102	167	224	236	129	199	101	254	187	144	166	158	245	293
ENSG00000083812.12	613	347	481	223	282	783	656	447	665	324	464	248	364	396	298	525	369	309	618	231	441	296	299	550	518	348	727	640	616	741	827	293	438	512	579	306	430	597	495	598	508	590	604	383	481	460	760	470	522
ENSG00000083814.13	918	652	1884	334	257	1157	376	706	920	538	849	649	450	930	762	1220	921	300	1219	1053	703	696	1008	986	1012	541	1055	1379	708	450	1100	452	770	310	1145	943	1138	821	1458	1106	1139	1266	1324	605	1075	999	1672	1038	1333
ENSG00000083817.9	410	214	566	195	217	669	281	284	436	201	292	224	280	355	486	347	296	411	399	506	354	277	308	322	420	322	473	540	340	305	462	133	328	330	601	393	379	442	416	458	527	572	617	367	491	428	668	411	341
ENSG00000083828.16	596	592	1199	168	267	911	749	197	534	265	670	389	517	670	770	684	641	367	804	768	544	373	750	889	646	172	776	628	725	439	810	329	569	260	508	363	648	624	865	642	475	446	565	433	379	663	836	570	985
ENSG00000083838.16	225	263	284	222	138	307	419	287	370	106	238	174	204	199	133	378	187	168	237	183	209	108	127	304	188	169	268	271	431	203	274	138	159	158	233	109	193	230	292	173	284	225	252	166	194	179	327	249	371
ENSG00000083844.10	3114	2167	3363	843	1060	2737	3730	3037	2989	1999	2610	1508	1688	2393	2235	2683	1648	1138	3075	1323	1743	1410	1924	2909	2591	1618	2543	3155	3367	2464	2922	1155	1665	2817	3208	1844	2925	2908	3264	3066	2673	3607	3223	1875	2233	2366	4570	3223	2766
ENSG00000083845.9	20339	11130	54921	33516	54978	47098	37808	29291	35242	15333	23009	29707	23245	14974	26517	44837	21661	86066	15633	100307	22283	23086	18544	21608	26685	45432	32443	25665	50109	28498	28404	19471	21554	43625	48889	29179	23591	25719	43893	18723	35107	37703	37607	25213	32961	23698	45155	45172	30039
ENSG00000083857.14	19735	31673	5574	3960	16329	18721	38689	13206	21840	25278	13599	16093	15058	9167	9622	19612	11120	6580	15537	9322	11408	7027	10578	9697	8008	8526	16729	23798	28485	10078	22711	3308	15448	28808	14540	19667	14743	20088	22118	15446	18298	42060	29805	50236	23130	14125	28794	24309	6076
ENSG00000083896.13	6801	4883	7432	3541	2699	9672	8898	7296	6536	6204	6804	2454	4616	4969	5593	6242	3946	2799	6217	3480	4045	3155	4002	5655	5300	3494	8218	6767	8185	6591	6488	2512	5122	4521	5997	4066	5872	6019	7565	6520	6044	6094	6563	4959	5452	4812	8420	8176	5055
ENSG00000083937.10	2090	2189	2909	1449	1763	2737	5279	1742	2998	1342	3153	1084	1120	1502	3175	1684	2101	3406	1713	3402	2823	1359	1483	2285	1561	2003	3360	3277	2069	1741	3239	1008	2094	1825	2427	1737	3203	2837	2397	2967	2032	3388	3363	2517	1867	2015	3510	3328	2322
ENSG00000084070.12	4108	6685	8198	2686	2485	4357	4869	2914	3789	1790	5243	2600	1919	3899	2690	5252	2874	2554	6624	2778	3631	2962	4179	4568	4789	2876	5078	4084	2356	2756	3786	3165	5595	3615	4033	2517	3762	5990	2794	3015	4570	5089	5361	4372	4624	4448	7342	4169	2038
ENSG00000084072.17	1995	2046	3017	2959	2452	3603	4565	3130	2911	1909	2014	1460	1857	1746	2322	3468	2134	2236	2072	2758	2191	1623	2159	3120	3011	3374	2965	3599	2660	2620	1976	1854	2651	1956	2873	2267	2498	2498	3946	2214	3532	1891	3042	2357	3216	2169	3303	3623	2209
ENSG00000084073.10	7566	5797	5119	2222	3165	6992	16305	5922	6607	3551	5657	2269	3222	3809	5608	4619	3888	5021	4763	5719	8363	3135	4490	4542	3295	3016	6263	5067	4043	4682	4231	1805	4886	5259	5811	5628	5198	4149	4951	4550	3516	8257	6977	4463	5389	4012	7526	4784	5006
ENSG00000084090.13	10167	8102	9486	6356	7442	20174	18355	9734	9806	5997	5786	4046	6940	9513	8170	7504	6692	8905	9892	8714	8239	4664	5988	6554	7837	6858	9986	13341	10917	7423	13619	3756	11265	10522	9886	7870	8155	10242	10025	8089	8002	20828	12466	9660	9657	6258	12568	10913	8110
ENSG00000084092.7	1391	924	1464	793	1291	1289	2147	1653	1539	742	1067	1000	1548	753	921	1522	1009	1503	1100	1812	712	904	777	1076	904	2076	1464	1411	1706	884	1698	448	1090	1764	1805	1112	1279	1430	2404	1072	1570	1950	2009	1259	1324	1202	1830	1731	759
ENSG00000084093.19	3950	3452	2654	944	1742	3808	4254	3039	3666	2667	2673	1380	2018	2395	2413	2720	1950	1493	2616	1815	2227	1367	2041	2050	1948	1563	3919	2647	2264	2137	3838	840	2380	3192	4469	2673	3439	3944	3482	3826	2462	3638	4725	2397	2590	2387	5616	3530	1755
ENSG00000084110.11	55	152	76	32	12	20	51	43	15	21	41	7	38	38	48	60	30	61	47	39	13	26	67	41	20	8	52	141	28	48	82	17	28	78	11	11	16	16	34	28	22	15	18	10	15	19	35	48	46
ENSG00000084112.15	5350	5390	2526	1091	3090	2595	4770	3521	4081	3193	3803	1740	4410	2776	2911	3882	2943	1858	4239	1485	1777	1590	2735	3134	2352	2063	4394	6192	3678	3648	3741	1354	3172	3713	5107	3155	3509	5539	3525	5436	5069	4334	4638	4343	5349	3407	7471	4827	2772
ENSG00000084207.18	2899	11817	15258	39496	11141	2970	3751	22376	24409	3713	10563	17715	10321	9341	7380	22737	13131	41044	11785	26259	19745	5863	7469	29742	23628	28439	9411	19078	17628	8543	14349	10675	8634	14779	18508	12723	17147	13310	1790	12083	16598	35840	15841	15755	21614	15304	19519	20671	8554
ENSG00000084234.18	47545	68018	59957	15036	24155	75872	99260	45423	42420	18208	63975	46847	22415	30680	27082	54676	30718	25272	26934	22565	50733	22722	28625	44444	43821	35139	52629	52345	50457	31446	50439	18901	39625	62073	47668	44225	39560	39128	32789	33615	30262	70788	68930	61069	54820	49886	69672	50932	31552
ENSG00000084444.14	1474	1679	904	585	1984	1719	1097	545	1120	1891	1110	837	1044	701	968	1078	913	305	563	694	689	713	819	843	593	571	1796	1474	3522	910	987	419	635	2074	1406	1189	1064	1190	1403	1114	2174	849	1455	1366	1771	1071	1202	2064	383
ENSG00000084453.16	4	127	4	2	2	10	1	4	9	4	1	0	4	2	25	1	9	1	3	9	1033	8	7	78	5	7	7	8	4	1	6	6	14	4	2	0	0	4	12	0	5	1	10	2	22	4	54	4	3
ENSG00000084463.8	5448	4549	6387	2882	4965	6996	7286	6618	6513	3685	5496	3328	3714	4356	5260	4753	3482	4207	5634	3817	3732	2844	3996	5120	4726	4526	6470	6237	5907	4980	4428	1690	4446	5326	5758	4325	4665	5509	5017	5193	5367	7154	7605	6613	5734	5012	8347	7143	2962
ENSG00000084623.12	8452	6571	10626	10316	11031	12641	12601	9786	12066	5916	8296	4236	6632	6170	9133	8496	7158	13493	6563	15448	8760	6724	7036	9174	13738	15300	10509	11198	10045	11225	6685	7550	9739	7174	10399	6748	8646	8417	12463	7778	11000	12143	11044	9409	9872	9620	12193	13101	9746
ENSG00000084628.10	123	105	35	51	117	96	327	87	67	139	14	139	59	22	28	33	13	54	20	170	54	177	121	93	37	115	150	147	446	122	109	19	108	78	94	42	56	35	118	21	214	97	19	80	256	12	17	529	15
ENSG00000084636.18	404	353	883	537	645	212	1453	247	157	159	749	906	1262	153	1367	1576	1641	123	427	200	465	342	1095	697	316	401	1595	138	152	275	329	452	411	193	2864	795	867	6822	174	1170	2181	713	1246	655	3297	1085	1032	439	574
ENSG00000084652.16	5356	7759	4056	2936	2792	5225	8019	4961	5392	2854	3287	1906	3688	4203	3851	4091	4137	3164	6731	2318	4793	2465	4147	4838	4981	3242	6732	5577	4676	5854	3837	2927	4756	2999	4878	2998	4553	6070	3932	5435	4594	4913	4976	5864	4867	4558	7612	5427	3671
ENSG00000084674.15	79	39	1480	62	478	709	1060	173	2225	31	201	2228	262	35	29	592	37	14	132	26	71	70	123	61	39	11	31	726	2432	5	1241	119	386	7	139	336	249	103	62	175	99	198	339	1351	49	88	127	762	1060
ENSG00000084676.15	6271	6659	4257	1272	2301	8830	6957	4010	5917	3834	5873	2597	2922	3970	4987	3710	3578	2030	5975	2519	4625	2316	3516	4505	3805	2976	5152	6297	5688	4144	7156	1736	3462	4615	6302	3266	5730	6044	4205	5829	4679	10992	7631	4622	4778	5203	8257	4353	3565
ENSG00000084693.16	2951	3291	2029	2848	3100	5211	4799	3138	4510	1550	1781	1605	2227	1830	1823	2927	2186	3889	2458	2595	2847	1173	1278	1666	1723	2923	2776	3954	5906	2319	3157	1193	2294	2535	2540	2117	2276	1808	4109	2212	2600	5917	2706	2867	2624	1647	2984	3366	2182
ENSG00000084710.14	640	51	198	106	78	263	168	162	428	182	370	121	169	196	223	200	174	78	371	151	133	119	172	238	204	120	213	212	247	390	168	110	123	188	327	124	284	252	162	528	163	248	241	145	304	136	350	309	272
ENSG00000084731.15	1143	1410	770	286	531	895	1485	994	1065	433	1210	808	525	750	877	1066	557	335	759	718	1125	341	604	858	924	787	1038	1057	603	986	1544	378	417	748	1717	550	1212	1577	833	1189	1066	2129	1485	788	1296	973	2011	1001	486
ENSG00000084733.11	11242	13204	10381	4752	7853	25448	21905	11537	11489	6303	9123	5310	6935	8199	9684	8547	6742	8147	9574	11369	9629	5580	6976	7694	7532	8675	10857	11433	9935	7983	13918	4002	11332	10497	11039	8639	10520	10104	11776	8954	7187	17542	12142	8570	9387	7560	13542	12147	10263
ENSG00000084734.9	0	20	15	0	82	0	8	2	0	0	0	15	3	0	0	3	3	0	1	2	1	4	4	6	1	0	4	3	3	4	6	0	1	16	5	4	5	22	5	0	20	1	2	3	5	1	4	3	4
ENSG00000084754.12	21933	14692	18839	13511	11444	56454	51551	26774	35946	13935	19147	10957	17865	17627	14701	18042	20651	19592	17882	23296	28522	11756	13168	21520	18372	15025	23724	29020	23694	20537	31900	7635	23708	15442	17416	15189	21942	19024	40524	20072	13304	71457	26375	20685	20578	15527	23961	22690	28396
ENSG00000084764.12	980	1306	887	811	933	1569	863	598	1145	446	1078	1121	555	816	1014	982	780	641	727	703	1883	482	518	1318	1122	747	1057	994	1701	1310	1000	687	550	843	786	566	888	852	712	1058	1111	1925	909	804	873	916	1028	1263	1251
ENSG00000084774.14	2183	2470	2053	870	1872	3210	4895	1717	2634	1436	1389	1866	2318	1563	1173	2309	1709	1203	2596	824	1019	1147	1767	2149	1329	1081	1873	3215	3751	1719	3185	755	1980	2274	2029	1430	1631	2755	3123	1962	1923	3981	2753	2370	2225	1262	2754	2227	3112
ENSG00000085063.17	35163	26190	40093	23705	22268	45788	42918	20588	30102	13755	36251	16258	14382	21350	34016	25223	23640	24055	19782	44204	36223	20618	24363	35549	41694	27940	38065	32509	22385	27914	26220	25281	29706	26277	31715	24687	32864	22990	23611	29807	24534	28011	37106	29095	31013	27567	41267	36616	17430
ENSG00000085117.12	1155	5054	671	671	2985	774	1713	666	1224	479	559	1359	453	744	593	491	453	506	1627	486	756	520	596	706	1482	695	480	1234	737	632	1211	572	2164	1478	883	731	1256	2433	314	801	935	1139	1199	1821	1803	969	1249	1535	262
ENSG00000085185.15	2083	1290	909	1380	690	1946	1333	2274	4089	1263	1382	661	1376	1695	977	1487	1054	716	1228	633	1173	491	1245	1427	1207	927	1117	1985	2208	1793	2033	546	631	2205	1775	1032	1608	1515	1294	1479	1850	2634	2005	816	1685	1238	1687	1670	784
ENSG00000085224.23	7399	6570	4854	1392	2412	6057	11113	6344	7596	6952	7557	5303	4310	4353	4085	4227	4175	2022	6628	2739	3229	2679	4691	3625	3080	2808	6957	6264	5898	4574	10166	1744	4577	6586	8215	3961	6382	6728	7951	7815	5690	6370	9808	5113	4987	4577	10904	6968	3163
ENSG00000085231.14	982	524	704	627	516	1043	1346	673	1089	720	613	513	601	523	915	530	571	766	647	765	886	651	918	877	781	510	1067	696	347	1027	708	439	884	835	609	377	612	600	1076	659	620	1167	590	598	588	563	671	783	988
ENSG00000085265.11	1575	1326	777	1126	147	1709	512	1272	970	435	1468	48	746	1277	456	1272	738	1499	712	875	725	181	1664	556	429	626	1464	1283	473	482	2076	227	544	663	404	534	228	594	439	1061	481	622	593	180	754	519	275	481	169
ENSG00000085274.16	1360	793	1063	799	794	1716	1799	1192	1169	566	1051	695	434	878	1346	924	633	1910	1033	2024	1239	487	877	878	729	791	1571	1165	1069	1476	1110	561	766	1471	1523	907	1072	930	1039	1230	666	1118	1262	696	595	879	1461	2065	1134
ENSG00000085276.19	3153	838	2213	625	1209	1386	1353	1337	1246	1357	3822	994	1201	907	3352	1466	1637	929	1122	1226	1080	1017	1515	2482	2501	2330	1760	1943	1551	1752	1735	760	1018	1210	4889	952	3368	1589	498	2691	2357	697	6224	1841	2455	2336	4081	1943	1052
ENSG00000085365.18	8730	6245	4531	1713	2731	6495	7982	4000	7741	6093	5522	5402	4294	3431	5559	3621	2989	3709	3344	4453	5380	4240	3997	3044	2501	2331	5635	4695	2929	3217	5572	1734	4297	6849	6180	4835	5224	4035	6962	6036	4416	11431	6396	3751	4346	3871	7648	6692	2822
ENSG00000085377.15	1816	2107	1442	1155	1607	1535	2898	1620	2025	1314	1578	999	1131	1307	1645	1616	1511	1326	1319	1386	1619	850	1023	1658	1813	1258	1970	2190	1616	1511	1295	859	1656	1111	2075	1363	1919	2065	1824	1756	1620	1885	2297	2167	1797	1639	2438	1926	1289
ENSG00000085382.12	1464	1082	1060	249	544	759	821	878	1044	871	1140	437	632	775	1150	1128	728	583	654	881	1073	720	616	962	494	538	1412	1053	1027	936	926	314	522	761	1355	932	1171	882	1171	1216	1231	1289	1401	717	831	715	1916	1749	664
ENSG00000085415.16	2441	1760	2456	1118	1559	3513	1924	2178	2734	1758	1928	895	1705	2012	2556	1855	1563	2185	2282	1881	1879	1587	2378	2051	1571	1462	3293	2511	2349	2640	2696	1131	2293	2034	4663	1938	2195	1915	2895	2488	1754	3404	2859	1632	2226	1971	3780	3049	1861
ENSG00000085433.16	1814	1378	1320	348	804	2106	2569	1258	1746	1295	1828	508	1130	1235	1635	1435	1172	896	1337	1197	1513	744	1272	1248	844	646	1775	1879	1484	1346	1368	455	1104	1266	1749	1165	1586	1603	1555	1858	1339	2337	2064	1074	1516	1229	2264	1584	847
ENSG00000085449.15	3770	3976	4067	1598	1781	4643	5930	3649	3349	2638	3773	2671	2108	2790	3526	2921	2457	1685	3736	2322	4337	2001	3033	3573	2747	2256	4106	4038	3184	2988	3873	1420	3408	3125	5257	2924	4010	3862	2910	3713	2691	4272	4821	3757	3893	3861	5550	5715	2435
ENSG00000085465.13	97	187	227	109	90	62	235	106	163	64	83	27	97	103	183	126	205	90	127	203	236	88	145	289	144	48	176	145	149	167	160	136	227	60	107	71	69	158	92	136	97	82	138	184	122	73	186	121	188
ENSG00000085491.17	3747	3238	3479	706	2530	4313	6303	3239	3221	2414	2985	1710	2177	2549	2904	3134	1974	2484	2618	3534	2792	1904	2567	1971	1442	1751	3246	3780	3591	1916	2548	859	3150	4262	3961	3279	3168	2990	3748	2850	2570	4440	4577	2133	3350	2082	5004	4322	1555
ENSG00000085511.20	2357	1736	1758	1101	1107	1320	1807	1949	2298	2126	1975	1031	1711	1581	1635	1804	1569	965	1390	895	1424	948	1057	1836	1244	983	2473	2501	2854	1688	1959	736	1113	1263	2287	1353	1760	2027	2206	2165	2184	2270	2667	1685	1880	1023	2999	1996	1424
ENSG00000085514.16	874	1176	676	685	811	493	1525	634	880	426	526	262	438	798	557	693	532	1202	1071	972	445	400	491	387	884	333	568	939	504	496	534	248	1371	717	223	719	528	1050	379	423	672	612	486	886	2220	498	419	493	489
ENSG00000085552.17	11	9	12	45	8	2	15	227	4	7	4	12	11	2	31	17	23	21	9	5	12	14	48	40	20	12	14	95	19	14	41	6	4	98	5	5	26	13	4	6	6	7	13	8	2	6	3	26	173
ENSG00000085563.15	3190	219	1452	2441	3412	941	5199	6424	8631	5489	2999	1724	1452	2058	2320	3926	2212	2003	2732	2523	2053	1485	1176	1505	987	1294	300	6079	9273	2623	4552	226	3048	3441	2044	2600	1853	625	12402	3169	1408	5135	4051	3723	1865	2000	2893	2991	3306
ENSG00000085644.14	933	833	1146	479	572	1335	1503	1306	1116	303	939	670	848	646	829	1205	737	788	1114	733	885	606	669	1355	1784	1232	874	1487	1399	965	837	670	572	951	1130	658	1020	1101	1220	711	1012	957	989	1123	983	1080	1136	948	1175
ENSG00000085662.14	8513	31179	8041	9091	19102	3680	16389	5474	5019	5844	6186	7766	4775	22072	9515	33975	9560	22449	4050	21826	4804	4427	2680	12178	6199	42172	32584	18356	11009	4543	6100	5514	59380	28187	6107	32256	4683	57471	18424	5842	12452	6735	18198	36895	13752	29587	22519	24788	26028
ENSG00000085719.13	11365	9709	9541	3137	7501	15710	20254	11884	11940	4116	10527	4261	6028	7368	7193	8435	6504	8947	7387	13005	8667	5310	6355	6745	5467	6520	9046	11146	11125	6111	8094	2593	7021	9845	12101	9551	9219	6260	11740	9180	8613	15726	15410	7093	10447	6378	14439	13517	4683
ENSG00000085721.13	2754	2261	3633	1891	1897	6297	10586	2774	2681	2396	2500	1474	2519	1910	3011	2632	2165	1744	3452	1865	1728	1646	2504	2445	1963	1885	3569	4102	2935	2590	4611	1258	2705	2483	2578	1960	3084	3452	3179	2613	2355	3259	3003	2271	2269	2574	3405	4319	3098
ENSG00000085733.16	11054	18401	13978	8664	10405	10976	30487	12555	14502	6357	10188	6588	9048	9305	8643	17024	9801	6645	11330	6009	10287	6092	8246	15092	9168	5502	13947	16803	12995	14016	11862	7075	8799	6677	11606	6875	9659	11635	10268	11572	9805	14858	12247	12600	9589	9683	17710	12521	12517
ENSG00000085741.13	17	4	22	41	8	62	49	27	40	1	14	11	4	7	63	9	20	6	29	37	34	20	26	79	47	8	20	11	5	49	7	20	63	8	31	6	31	141	0	32	33	10	15	8	38	25	19	36	18
ENSG00000085760.15	2462	1979	2542	1309	1543	3544	4660	2293	3139	2163	1785	1322	2366	1790	1848	1627	1783	2070	2035	1974	1585	1309	1519	1701	1391	1851	2253	2662	3802	1667	4015	871	2178	2330	2222	1522	2070	1875	3786	2241	2417	5242	2764	1963	2002	1309	2737	3157	2794
ENSG00000085788.14	4950	4316	4021	1329	1413	5294	12465	4022	4231	2399	3200	1404	4339	2986	2865	3821	3022	2997	2653	2975	2888	2788	3507	3358	2085	1996	4520	5000	8247	2632	3501	1448	3724	2960	5531	3115	3422	2657	6240	4641	4417	5903	4258	1706	4520	3459	4742	5388	3044
ENSG00000085831.15	1160	9363	809	2732	1524	7860	8322	6385	2052	2140	669	1332	1748	1808	1176	1221	2098	6376	2200	1296	4399	819	1893	1472	594	3248	3229	7282	1674	2078	1033	738	1509	3139	1615	2328	1560	1932	7619	1831	2918	3756	1990	1960	3383	1626	2180	5538	1177
ENSG00000085832.17	6215	7121	5078	2056	3108	6771	10110	5252	6048	4980	5194	2474	4195	4826	6652	4695	3880	3909	5833	4905	5566	3675	4659	4583	4272	3179	6372	5803	4245	4484	5249	2461	5195	4256	5787	4177	6096	6376	6154	6000	5520	8450	6812	4730	5489	4792	8200	6986	4554
ENSG00000085840.13	205	198	100	116	91	159	207	105	112	109	49	44	86	94	88	161	75	110	146	149	28	54	48	64	96	109	89	281	91	64	313	39	172	71	79	105	80	139	183	78	251	269	167	74	103	55	101	114	71
ENSG00000085871.9	2392	1870	2740	2944	1901	4373	4455	2564	4071	1355	2729	1445	1210	1763	2565	2268	1874	2870	1816	5827	3388	1713	1883	3507	4805	2665	2611	3200	1594	2482	2714	2409	3233	1962	2555	1756	2390	1669	2573	2110	1950	2962	2717	3000	2614	2422	3255	2414	3159
ENSG00000085872.15	1551	1320	1416	413	781	2043	1750	2279	2029	431	1339	769	1352	1159	792	2125	1098	809	1825	702	1016	732	1180	1519	1110	1336	1500	2186	2542	1827	1847	527	801	1376	1344	989	1136	1664	1677	1153	1078	1816	1342	1150	1312	1275	2030	1534	1285
[truncated: 56,421 more rows]
[truncated: 440 more columns]
